# Supplementary material for: Optimal Reaction Coordinate as a Biomarker for the Dynamics of Recovery from Kidney Transplant
Source: PLoS Comput Biol. 2014 Jun 26;10(6):e1003685. doi: 10.1371/journal.pcbi.1003685 (PMC4072519; doi:10.1371/journal.pcbi.1003685)
Supplement: Data S1 — NMR Spectra of patients. (TGZ) [file pcbi.1003685.s001.tgz]

Archive with 2 entries (2 files):
- dataset.csv
- dataset.txt
