# Supplementary material for: Optimal Reaction Coordinate as a Biomarker for the Dynamics of Recovery from Kidney Transplant
Source: PLoS Comput Biol. 2014 Jun 26;10(6):e1003685. doi: 10.1371/journal.pcbi.1003685 (PMC4072519; doi:10.1371/journal.pcbi.1003685)
Supplement: Data S1 — NMR Spectra of patients. (TGZ) [file pcbi.1003685.s001.tgz › dataset.csv]

ppm	k1 pre	k1 int	k1 post	k1 01	k1 03	k1 04	k1 07	k2 pre	k2 int	k2 post	k2 01	k2 02	k2 04	k2 07	k3 pre	k3 int	k3 post	k3 01	k3 02	k3 03	k3 04	k3 05	k4 pre	k4 int	k4 post	k4 01	k4 02	k4 03	k4 05	k4 07	k5 pre	k5 int	k5 post	k5 01	k5 02	k5 03	k5 05	k6 pre	k6 int	k6 post	k6 01	k6 02	k6 03	k6 04	k6 05	k6 07	k7 pre	k7 int	k7 post
10.4999	5.21784E-08	8.98361E-06	-6.27491E-07	-8.38238E-08	-1.31086E-06	3.27434E-08	-8.31826E-07	1.15409E-06	-7.07879E-07	-8.70641E-07	-6.06786E-07	-6.76476E-07	-3.2519E-06	-3.06994E-06	3.68668E-07	2.88202E-06	-4.46087E-07	-1.36163E-06	-1.31498E-06	-1.17644E-06	-1.72617E-06	3.28252E-06	-1.74065E-06	1.80752E-06	5.04164E-06	-7.51865E-06	1.48323E-06	2.02352E-06	-1.77445E-05	1.12594E-06	-1.21098E-06	6.22205E-06	-1.96504E-06	1.68196E-06	3.49601E-07	-1.91636E-06	1.90179E-06	1.77721E-06	8.75201E-08	-1.50148E-06	-3.55363E-07	5.65339E-08	7.96962E-07	4.09095E-07	-5.06013E-06	1.14602E-06	8.52875E-06	5.49016E-06	8.52875E-06
10.4995	2.57432E-07	6.80069E-06	-4.53968E-07	1.88373E-07	-6.33142E-07	5.68006E-08	-9.076E-07	8.74882E-07	-7.91894E-07	-5.22905E-07	-8.49064E-07	-5.62665E-07	-2.8947E-06	-1.02801E-06	5.76218E-07	3.47201E-06	-6.01996E-07	-2.34101E-06	-5.20928E-07	-1.04051E-06	2.59599E-06	2.99015E-06	-1.64937E-06	1.40196E-06	5.08587E-06	-3.95404E-07	2.48487E-06	1.27447E-06	-9.29674E-06	1.15756E-06	-1.13829E-06	5.56396E-06	-9.16582E-07	-3.44424E-07	3.36909E-07	-2.50406E-06	1.23004E-06	1.67845E-06	-1.49901E-06	-3.37455E-06	1.66012E-07	-2.66971E-07	7.15494E-07	-3.40547E-07	-7.28578E-06	1.03175E-06	8.12145E-06	3.71564E-06	8.12145E-06
10.4992	3.48953E-07	4.6036E-06	-2.95901E-07	2.70411E-07	1.58989E-07	2.98972E-09	-1.69587E-06	4.78034E-07	1.94537E-07	-2.82289E-07	-5.99181E-07	-4.06653E-07	-2.06827E-06	-1.74941E-08	4.4407E-07	3.43311E-06	-4.47844E-07	-2.39712E-06	6.33877E-07	-1.11256E-06	4.50375E-06	2.12638E-06	-1.06951E-06	8.66522E-07	5.68918E-06	2.02918E-06	1.74595E-06	1.58576E-07	4.08946E-07	1.38875E-06	-9.67302E-07	6.14613E-06	-1.79937E-07	-2.48977E-06	3.41934E-07	-1.85953E-06	2.10646E-06	1.4561E-06	-1.97034E-06	-4.1793E-06	7.0199E-07	-8.31986E-07	6.13633E-07	-1.04839E-06	-6.4438E-06	5.93958E-07	6.24712E-06	1.87309E-06	6.24712E-06
10.4988	1.46194E-07	3.95375E-06	-1.88027E-07	3.5366E-07	3.71422E-07	-3.7088E-07	-2.65456E-06	3.19696E-07	1.12405E-06	-3.24602E-07	-1.82285E-10	-2.8894E-07	-2.93508E-06	1.40188E-06	2.23147E-07	2.7883E-06	3.96932E-08	-1.51878E-06	1.89239E-06	-1.24784E-06	7.00347E-06	1.82853E-06	-1.31279E-06	7.04971E-07	6.67718E-06	2.825E-07	5.35054E-07	2.65942E-07	4.98777E-06	2.28093E-06	-1.1319E-06	6.535E-06	-9.01311E-07	-3.04138E-06	4.08415E-07	2.90644E-07	3.3232E-06	1.00695E-06	-1.34316E-06	-2.77215E-06	7.39245E-07	-4.50046E-07	6.2677E-07	-1.06257E-06	-1.93793E-06	3.16712E-07	4.00514E-06	1.52794E-06	4.00514E-06
10.4984	-2.45443E-07	5.27703E-06	-1.05295E-07	6.88849E-07	8.72665E-08	-1.0848E-06	-2.47923E-06	5.64019E-07	1.07626E-06	-4.09583E-07	6.80072E-07	-1.74177E-07	-4.76253E-06	3.37647E-06	1.7477E-07	1.88914E-06	6.05436E-07	-6.4182E-07	2.89371E-06	-8.55605E-07	1.10457E-05	2.59622E-06	-2.05535E-06	6.52662E-07	7.24936E-06	-2.52266E-06	3.22702E-07	2.35844E-06	4.81974E-06	2.97181E-06	-1.36672E-06	5.7544E-06	-2.05431E-06	-2.58202E-06	4.38121E-07	3.33093E-06	3.01882E-06	5.1944E-07	-5.27842E-07	-1.09773E-06	3.27512E-07	4.68777E-07	6.67251E-07	-5.83364E-07	3.3852E-07	4.44962E-07	2.77516E-06	2.77531E-06	2.77516E-06
10.4981	-4.59164E-07	7.65757E-06	-6.38245E-08	1.08819E-06	-1.23409E-07	-1.62424E-06	-1.1821E-06	9.03702E-07	5.28544E-07	-2.82735E-07	1.23791E-06	-7.80544E-08	-4.82902E-06	3.83967E-06	3.37529E-07	1.56729E-06	1.02122E-06	-2.85272E-07	3.04454E-06	-6.62957E-08	1.17531E-05	3.22384E-06	-1.42941E-06	5.4674E-07	7.08505E-06	-5.64252E-06	6.51124E-07	5.01932E-06	5.19504E-06	2.73697E-06	-1.51931E-06	4.12418E-06	-1.89184E-06	-2.25246E-06	3.89266E-07	5.67711E-06	1.16829E-06	3.34659E-07	-3.04974E-08	-1.65124E-06	-1.16579E-07	4.22607E-07	5.64831E-07	-2.51903E-07	-3.27284E-06	7.61963E-07	2.63375E-06	4.41745E-06	2.63375E-06
10.4977	-2.18026E-07	9.26763E-06	-7.42393E-08	1.21766E-06	6.60327E-08	-1.43974E-06	-6.52223E-08	8.67522E-07	7.77891E-07	-3.90143E-08	1.53742E-06	-1.31577E-07	-2.17457E-06	2.25572E-06	6.57887E-07	2.33427E-06	1.27178E-06	-3.21426E-07	1.92936E-06	3.62951E-07	3.31108E-06	2.35066E-06	7.94191E-07	4.71275E-07	6.78281E-06	-1.05266E-05	5.07938E-07	5.73125E-06	8.04666E-06	2.43714E-06	-2.45022E-06	1.93192E-06	-4.59887E-07	-1.86627E-06	3.56392E-07	6.14524E-06	-2.00815E-07	5.01156E-07	5.00959E-07	-3.26489E-06	-3.39548E-07	-2.54119E-07	3.13878E-07	-2.34367E-07	-8.66064E-06	1.01426E-06	2.69871E-06	5.48255E-06	2.69871E-06
10.4973	3.39417E-07	8.57461E-06	-6.57795E-08	1.07427E-06	6.18222E-07	-7.39885E-07	1.6292E-07	4.35613E-07	2.21914E-06	6.51056E-08	1.47457E-06	-3.51827E-07	1.79904E-06	9.70613E-07	1.03368E-06	3.47781E-06	1.40733E-06	-6.86834E-07	-3.85745E-08	8.6985E-08	-1.22193E-05	3.29612E-07	2.25043E-06	-1.32586E-07	6.79276E-06	-1.6973E-05	2.95108E-07	3.57672E-06	1.06923E-05	3.17074E-06	-4.82422E-06	-7.61311E-07	6.33555E-07	-1.06551E-06	4.04816E-07	4.98889E-06	3.52964E-07	7.00883E-07	1.40433E-06	-2.47764E-06	-3.30471E-07	2.72481E-07	9.67855E-08	-1.81607E-07	-9.90609E-06	1.18083E-06	2.8291E-06	5.76437E-06	2.8291E-06
10.497	7.5152E-07	6.22429E-06	3.47271E-08	8.80588E-07	1.39223E-06	-3.49597E-07	-8.29346E-08	6.19785E-08	3.68304E-06	-4.00034E-08	1.04136E-06	-5.07089E-07	5.58523E-06	1.08464E-06	1.21785E-06	3.66825E-06	1.39913E-06	-1.34198E-06	-1.73253E-06	-4.60165E-07	-2.43999E-05	-1.28707E-06	1.47833E-06	-2.00738E-06	6.63842E-06	-2.19388E-05	7.53784E-07	2.16434E-07	1.09617E-05	4.18928E-06	-7.32384E-06	-2.93765E-06	6.3205E-07	-5.48222E-07	4.66174E-07	3.12994E-06	1.55435E-06	6.22922E-07	2.2392E-06	9.85644E-07	-1.09676E-07	1.98334E-06	7.45643E-08	1.21453E-07	-6.98106E-06	1.26784E-06	3.71779E-06	4.82693E-06	3.71779E-06
10.4966	6.98642E-07	5.23748E-06	1.92677E-07	7.53779E-07	2.12186E-06	-6.6789E-07	-4.05113E-07	3.34622E-08	3.78904E-06	-2.45476E-07	3.97129E-07	-3.73296E-07	8.14596E-06	3.34602E-07	1.018E-06	2.55393E-06	1.26331E-06	-1.76498E-06	-2.28078E-06	-7.17936E-07	-2.45307E-05	-1.66842E-06	3.59142E-07	-4.41241E-06	5.67345E-06	-2.26531E-05	1.0915E-06	-2.17004E-06	8.73891E-06	3.73162E-06	-7.58575E-06	-3.12322E-06	3.27993E-07	-6.94759E-07	4.62605E-07	1.08454E-06	1.01983E-06	2.44136E-07	2.26685E-06	3.36357E-06	2.45969E-07	2.62688E-06	2.26711E-07	5.12604E-07	-4.1626E-06	1.18589E-06	5.17451E-06	1.85181E-06	5.17451E-06
10.4962	3.18037E-07	7.87313E-06	3.24632E-07	7.25827E-07	2.38258E-06	-1.17899E-06	-8.22787E-07	1.5412E-07	2.5455E-06	-4.49101E-07	-1.88874E-07	-2.66987E-08	8.05968E-06	-2.47656E-06	6.19266E-07	1.11076E-06	1.17065E-06	-1.41115E-06	-1.83002E-06	-5.96352E-07	-1.40624E-05	-1.30632E-06	1.28709E-06	-5.47259E-06	3.99489E-06	-1.98576E-05	1.36021E-07	-3.04752E-06	4.01339E-06	1.66282E-06	-5.14507E-06	-1.54646E-06	3.2135E-07	-4.04181E-07	4.2844E-07	-7.43391E-07	-1.26793E-06	-2.22003E-07	1.48544E-06	2.17668E-06	5.00229E-07	1.18479E-06	4.20777E-07	7.70332E-07	-3.40698E-06	9.53133E-07	5.7207E-06	-2.62736E-06	5.7207E-06
10.4959	-8.97258E-09	1.25177E-05	4.09915E-07	8.95638E-07	1.99209E-06	-1.19686E-06	-1.16023E-06	2.02116E-07	1.08268E-06	-5.62774E-07	-5.03351E-07	2.66696E-07	4.78374E-06	-4.16652E-06	3.39208E-07	2.45332E-07	1.25157E-06	-5.6921E-07	-1.31488E-06	-3.40178E-07	-1.57118E-06	-9.40196E-07	3.62224E-06	-4.6984E-06	2.22359E-06	-1.71948E-05	-1.32934E-06	-3.09806E-06	-2.14546E-06	-2.64535E-07	-2.10901E-06	-2.36535E-07	1.09702E-07	1.25839E-06	4.29692E-07	-1.5822E-06	-2.69453E-06	-4.87862E-07	8.01619E-07	-6.44045E-07	4.77406E-07	-5.71418E-07	5.7641E-07	8.37605E-07	-3.05677E-06	7.49062E-07	4.52336E-06	-6.10595E-06	4.52336E-06
10.4955	-8.46794E-08	1.53183E-05	4.51042E-07	1.31635E-06	1.30976E-06	-7.03432E-07	-1.18882E-06	3.33165E-07	9.97626E-08	-4.97556E-07	-5.30289E-07	3.74108E-07	6.20123E-07	-1.66752E-06	4.77579E-08	-2.5809E-07	1.37935E-06	3.22643E-09	-1.50685E-06	-1.05862E-07	5.91177E-06	-7.06099E-07	5.09119E-06	-3.63807E-06	1.01053E-06	-1.71184E-05	-1.36945E-06	-2.76447E-06	-6.28113E-06	-8.01312E-07	-4.64003E-07	-3.48728E-07	-6.49356E-07	3.36252E-06	4.32514E-07	-1.0909E-06	-1.64319E-06	-3.62785E-07	1.06387E-06	-2.13927E-06	3.26928E-07	-7.09548E-07	7.0126E-07	7.6753E-07	-1.89221E-06	6.50035E-07	2.67127E-06	-6.73058E-06	2.67127E-06
10.4951	3.50428E-08	1.4888E-05	3.92649E-07	1.77514E-06	8.16862E-07	-1.61865E-07	-1.2945E-06	7.55574E-07	-6.89717E-07	-3.21647E-07	-4.32406E-07	3.59725E-07	-1.12183E-06	2.56205E-06	-6.60717E-07	-9.81521E-07	1.33357E-06	1.3059E-07	-2.19306E-06	1.42441E-07	6.54798E-06	-4.5475E-07	5.33446E-06	-3.42042E-06	1.02158E-06	-1.77026E-05	2.44476E-07	-2.26122E-06	-6.45426E-06	-4.04185E-07	-2.28016E-08	-7.715E-07	-1.26237E-06	4.33122E-06	3.4799E-07	-1.13169E-07	3.87636E-07	5.98852E-08	2.08181E-06	-2.02752E-06	3.22371E-07	5.38063E-07	7.93072E-07	6.93898E-07	-8.73842E-07	5.47245E-07	1.80358E-06	-5.65635E-06	1.80358E-06
10.4948	2.94818E-07	1.34176E-05	2.0955E-07	1.82263E-06	5.50333E-07	1.48252E-07	-1.98957E-06	1.27261E-06	-1.65504E-06	-2.76285E-07	-3.44435E-07	2.94842E-07	-2.74133E-07	3.45291E-06	-1.59329E-06	-1.60597E-06	1.12188E-06	1.82475E-07	-2.26726E-06	4.31734E-07	1.84567E-06	-2.36539E-07	5.61089E-06	-3.27898E-06	2.57426E-06	-1.4842E-05	1.80746E-06	-2.08709E-06	-5.82348E-06	1.404E-07	2.60791E-07	-1.15339E-07	-1.00945E-06	3.87702E-06	1.86233E-07	2.34147E-07	1.39002E-06	4.35393E-07	2.78171E-06	-1.44281E-06	4.47596E-07	1.75238E-06	7.84723E-07	8.04352E-07	-8.47901E-07	4.22332E-07	2.28954E-06	-5.09293E-06	2.28954E-06
10.4944	6.80703E-07	1.26965E-05	2.76522E-08	1.12146E-06	2.56898E-07	2.35338E-07	-2.88833E-06	1.48235E-06	-2.5873E-06	-4.39031E-07	-1.81047E-07	1.7601E-07	9.73679E-08	3.13096E-07	-1.87514E-06	-1.07694E-06	9.41618E-07	2.31945E-07	-8.83183E-07	6.4687E-07	-4.82349E-06	-5.63465E-08	5.91329E-06	-2.37566E-06	4.88891E-06	-8.45277E-06	2.20396E-06	-2.20937E-06	-8.3749E-06	8.16259E-07	3.35445E-07	1.26235E-06	-4.60312E-08	2.60803E-06	8.06518E-08	-2.07661E-07	1.77304E-06	5.26198E-07	2.3457E-06	-5.56599E-07	4.32469E-07	2.04717E-06	6.15677E-07	1.145E-06	-1.29421E-06	4.51171E-07	3.43925E-06	-4.85055E-06	3.43925E-06
10.494	9.87641E-07	1.14017E-05	1.63071E-08	-1.16452E-07	-7.9722E-08	1.15387E-07	-3.10664E-06	1.30457E-06	-3.0899E-06	-5.30474E-07	2.44091E-07	2.24382E-08	-1.71221E-06	-2.78864E-06	-1.10816E-06	1.00411E-06	8.59441E-07	7.0417E-08	1.36391E-06	6.36607E-07	-8.88094E-06	4.99162E-07	5.07137E-06	-1.42467E-06	6.51109E-06	-4.54309E-06	1.90022E-06	-1.46982E-06	-1.30403E-05	1.58894E-06	-2.89749E-07	2.26173E-06	1.19247E-06	7.73091E-07	1.19385E-07	-1.02996E-06	2.81951E-06	4.43949E-07	1.05571E-06	4.5054E-07	1.84546E-07	1.25691E-06	3.23435E-07	1.50059E-06	-1.8515E-06	7.07683E-07	4.71918E-06	-3.05909E-06	4.71918E-06
10.4937	8.80968E-07	7.82829E-06	1.71728E-07	-1.11451E-06	-2.47201E-07	-1.45235E-07	-2.50148E-06	1.01884E-06	-2.99941E-06	-2.90553E-07	8.51583E-07	-8.6817E-08	-3.56653E-06	-3.08267E-06	-6.04208E-08	3.59915E-06	7.62949E-07	-1.09926E-07	2.74439E-06	4.05757E-07	-7.36039E-06	1.83689E-06	3.43233E-06	-1.27792E-06	6.8668E-06	-8.4116E-06	1.41763E-06	7.35059E-07	-1.61053E-05	1.84424E-06	-9.27173E-07	2.96883E-06	2.53258E-06	-1.30468E-06	2.08462E-07	-2.25955E-06	3.7182E-06	4.04651E-07	-8.00653E-08	1.16082E-07	-6.95442E-08	-1.62959E-07	2.89301E-08	1.61372E-06	-2.97708E-06	9.94946E-07	5.93268E-06	1.08444E-07	5.93268E-06
10.4933	3.75195E-07	3.37293E-06	3.20744E-07	-1.26769E-06	-2.22442E-07	-2.77648E-07	-1.64911E-06	8.35192E-07	-2.29165E-06	9.63174E-08	1.20167E-06	-1.02921E-07	-2.71772E-06	-2.17892E-06	3.32638E-07	5.04688E-06	6.36641E-07	1.19694E-07	2.15353E-06	1.43106E-07	-1.64822E-06	3.53431E-06	2.85531E-06	-1.37844E-06	6.58496E-06	-1.69037E-05	6.55445E-07	2.76394E-06	-1.71189E-05	1.40493E-06	-4.23111E-07	4.26226E-06	3.59505E-06	-2.43255E-06	1.81495E-07	-4.00865E-06	2.73016E-06	3.92759E-07	-3.77063E-07	-2.24132E-06	-1.19915E-07	-9.81295E-07	-1.69813E-07	1.45265E-06	-4.47435E-06	1.10814E-06	6.74758E-06	2.10517E-06	6.74758E-06
10.4929	-1.2036E-08	1.04193E-06	3.32243E-07	-9.01818E-07	-1.90939E-07	-8.78896E-08	-9.18541E-07	6.7381E-07	-1.1584E-06	2.41163E-07	9.44271E-07	-5.75481E-08	2.95993E-07	-2.89903E-06	2.15833E-07	4.60478E-06	6.23839E-07	6.71598E-07	2.79451E-07	4.78664E-08	4.24632E-06	4.43215E-06	3.76179E-06	-1.12351E-06	6.08905E-06	-2.13509E-05	2.2382E-08	2.4323E-06	-1.77993E-05	1.10963E-06	8.66858E-07	6.08023E-06	3.85151E-06	-1.63122E-06	3.78688E-08	-5.54142E-06	5.65842E-07	2.531E-07	4.85021E-08	-4.56415E-06	-3.80106E-08	-2.77038E-07	-2.76884E-07	1.15744E-06	-5.07344E-06	1.06108E-06	6.87268E-06	1.77431E-06	6.87268E-06
10.4926	1.49163E-07	1.50078E-06	2.30229E-07	-8.12637E-07	-1.91801E-07	2.50353E-07	-4.97587E-07	3.78792E-07	-1.99037E-07	1.25949E-07	2.84438E-07	-1.62614E-08	2.62858E-06	-5.65334E-06	4.16012E-07	3.10979E-06	7.2218E-07	1.10952E-06	-1.26847E-06	1.66925E-07	7.70638E-06	3.8815E-06	4.36844E-06	-1.51412E-06	5.11874E-06	-1.85099E-05	4.48042E-07	2.08215E-07	-1.73967E-05	1.56079E-06	1.41291E-06	7.2804E-06	3.64759E-06	3.92192E-07	-3.97521E-08	-5.73075E-06	-2.15712E-07	-2.93848E-08	7.19321E-07	-4.28649E-06	-2.19596E-08	1.01845E-06	-3.61153E-07	8.4878E-07	-4.09506E-06	9.29994E-07	6.47142E-06	9.38588E-07	6.47142E-06
10.4922	6.38403E-07	2.8683E-06	1.31362E-07	-9.4249E-07	-9.57093E-08	5.08537E-07	-8.75047E-07	-2.69805E-08	1.62723E-07	1.15552E-07	-2.2506E-07	-3.01178E-08	2.98591E-06	-8.47851E-06	1.11411E-06	2.03738E-06	6.6481E-07	1.42499E-06	-1.64987E-06	4.0751E-07	8.22389E-06	2.6202E-06	3.36382E-06	-3.65333E-06	4.05237E-06	-1.42153E-05	1.68587E-06	-1.01677E-06	-1.44903E-05	2.10701E-06	8.87966E-07	7.00736E-06	4.05478E-06	1.90204E-06	3.77716E-08	-4.39774E-06	8.74369E-07	-3.43465E-07	1.3354E-06	-1.50765E-06	-1.42153E-07	1.07662E-06	-4.33601E-07	6.10971E-07	-2.13794E-06	7.02094E-07	5.89393E-06	1.31392E-06	5.89393E-06
10.4918	9.07331E-07	3.91497E-06	1.73028E-07	-2.46523E-07	7.92575E-08	7.92505E-07	-2.10775E-06	-3.4935E-07	4.44473E-07	3.89753E-07	-3.52719E-07	-1.07178E-07	2.75544E-06	-8.9657E-06	1.66339E-06	1.95038E-06	2.74602E-07	1.86267E-06	-1.23702E-06	6.3545E-07	5.34205E-06	1.95624E-06	1.5543E-06	-6.41357E-06	4.06549E-06	-1.44029E-05	2.20506E-06	4.5959E-07	-1.16202E-05	1.88854E-06	7.67856E-07	5.38528E-06	5.10888E-06	1.89978E-06	9.4008E-08	-2.51066E-06	1.6041E-06	-6.03057E-07	1.78604E-06	1.79863E-06	-3.35174E-07	-5.97138E-08	-3.8758E-07	5.17262E-07	2.00655E-07	4.25892E-07	5.24363E-06	2.054E-06	5.24363E-06
10.4915	8.24339E-07	5.13981E-06	4.56107E-07	1.69671E-06	1.6516E-07	1.21942E-06	-2.93607E-06	-4.10897E-07	1.41667E-06	6.80269E-07	-4.17079E-07	-1.83358E-07	3.44626E-06	-6.03385E-06	1.60603E-06	2.14202E-06	-2.45883E-07	2.14662E-06	-7.75952E-07	7.42952E-07	-1.3268E-06	2.21236E-06	3.17945E-07	-7.48883E-06	4.96384E-06	-1.69774E-05	1.47153E-06	3.2872E-06	-1.23048E-05	1.21851E-06	2.16226E-06	3.18887E-06	5.39762E-06	5.34085E-07	-6.0983E-08	-1.14323E-06	6.03815E-07	-7.0395E-07	1.97849E-06	4.54949E-06	-5.29113E-07	-2.34366E-07	-1.2168E-07	5.19361E-07	2.60341E-06	2.80509E-07	4.50982E-06	1.71673E-06	4.50982E-06
10.4911	7.4132E-07	6.69786E-06	9.20203E-07	3.70793E-06	1.59166E-07	1.44996E-06	-1.95818E-06	-2.14221E-07	2.63342E-06	6.72811E-07	-7.82916E-07	-1.66392E-07	4.48902E-06	-1.16718E-06	1.12132E-06	1.87818E-06	-5.64804E-07	1.7723E-06	-7.05952E-07	7.23735E-07	-9.97913E-06	2.5386E-06	-1.91101E-08	-6.47694E-06	4.46762E-06	-1.63044E-05	8.29394E-07	5.15419E-06	-1.42933E-05	1.06527E-06	4.22138E-06	1.52965E-06	4.20889E-06	-1.54419E-06	-2.93013E-07	-7.13948E-07	-9.64384E-07	-5.29796E-07	1.93908E-06	6.66453E-06	-6.80104E-07	1.72819E-06	2.71625E-07	4.38368E-07	3.73627E-06	3.11201E-07	3.76585E-06	9.10931E-07	3.76585E-06
10.4907	8.72508E-07	7.59658E-06	1.29822E-06	4.38954E-06	2.03961E-07	1.07998E-06	3.89234E-07	6.36914E-08	2.79726E-06	4.23489E-07	-1.35695E-06	-6.41389E-08	4.23444E-06	2.32063E-06	4.39368E-07	1.49175E-06	-6.24803E-07	9.70452E-07	-1.07675E-06	7.13135E-07	-1.66441E-05	2.28829E-06	2.581E-07	-5.22841E-06	1.25915E-06	-1.23872E-05	1.26017E-06	5.32804E-06	-1.15729E-05	1.64708E-06	5.27271E-06	1.32615E-06	2.88736E-06	-3.40044E-06	-2.82109E-07	-9.89172E-07	-1.91945E-06	-2.14182E-07	1.91782E-06	7.5866E-06	-7.64245E-07	4.1342E-06	5.31022E-07	2.20887E-07	2.02548E-06	3.10478E-07	3.00118E-06	1.34098E-06	3.00118E-06
10.4904	1.00918E-06	7.49253E-06	1.34228E-06	3.88926E-06	2.24112E-07	3.51639E-07	2.2204E-06	2.59579E-07	1.86183E-06	2.19407E-07	-1.73255E-06	-4.57256E-09	2.44098E-06	2.49407E-06	-4.611E-07	1.7843E-06	-6.0806E-07	4.40825E-07	-1.49036E-06	8.07821E-07	-1.79198E-05	1.87276E-06	9.26254E-07	-5.09933E-06	-2.48499E-06	-1.03159E-05	1.7165E-06	4.56446E-06	-3.16836E-06	2.32137E-06	4.68646E-06	2.19013E-06	2.97289E-06	-4.16209E-06	-7.93168E-09	-1.32941E-06	-2.71736E-06	-1.34133E-07	2.10602E-06	6.85638E-06	-8.07227E-07	4.4747E-06	5.09818E-07	9.05841E-08	-1.22997E-06	1.54607E-07	2.20345E-06	3.26063E-06	2.20345E-06
10.49	9.43939E-07	7.22378E-06	1.10312E-06	3.40423E-06	-5.83537E-08	-1.13128E-07	2.50593E-06	3.92118E-07	1.47928E-06	1.88829E-07	-1.66285E-06	-6.24308E-08	7.90807E-07	8.31611E-07	-1.4034E-06	2.73733E-06	-6.2093E-07	1.74974E-07	-1.20925E-06	8.02933E-07	-1.31983E-05	1.87477E-06	1.52106E-06	-5.31964E-06	-3.50667E-06	-1.17895E-05	8.20796E-07	3.72098E-06	5.21773E-06	2.50577E-06	3.11311E-06	2.39836E-06	4.02985E-06	-4.11669E-06	1.51407E-07	-1.17251E-06	-3.65373E-06	-3.50241E-07	2.28193E-06	5.4603E-06	-8.54906E-07	2.37113E-06	3.61446E-07	2.83667E-07	-2.07719E-06	3.80912E-08	1.75465E-06	5.2849E-06	1.75465E-06
10.4896	8.22907E-07	6.7967E-06	8.58249E-07	3.43694E-06	-6.22848E-07	-2.32077E-07	1.81907E-06	5.83576E-07	2.6849E-06	2.17928E-07	-1.20333E-06	-1.45766E-07	6.64518E-07	4.56443E-08	-1.90834E-06	3.53027E-06	-6.19178E-07	-4.28301E-07	7.73569E-08	3.63062E-07	-5.35765E-06	1.9243E-06	1.51403E-06	-4.42515E-06	-1.59299E-06	-1.25791E-05	-9.56443E-07	3.24452E-06	8.77166E-06	2.05595E-06	1.61624E-06	1.03678E-06	4.58962E-06	-4.68948E-06	-7.76716E-08	-6.38102E-07	-3.80983E-06	-3.46129E-07	1.96143E-06	4.61554E-06	-8.63654E-07	-3.0688E-07	3.44798E-07	7.10435E-07	7.31629E-07	1.50051E-07	2.13046E-06	6.16329E-06	2.13046E-06
10.4893	8.71282E-07	4.96437E-06	7.66024E-07	3.5818E-06	-9.79887E-07	-4.9756E-07	8.98858E-07	8.44829E-07	4.30287E-06	1.72646E-07	-5.20472E-07	-1.45571E-07	1.09754E-06	8.55908E-07	-1.80992E-06	3.69028E-06	-5.59395E-07	-1.21225E-06	1.62563E-06	-3.68814E-07	-3.04585E-07	1.1609E-06	1.19311E-06	-2.23214E-06	7.05394E-07	-9.35825E-06	-2.08958E-06	3.24626E-06	8.17956E-06	1.11211E-06	1.02481E-06	-3.87099E-07	4.40449E-06	-6.24955E-06	-4.64559E-07	-3.12353E-07	-3.07403E-06	2.63648E-07	9.42496E-07	3.76348E-06	-7.09828E-07	-1.61876E-06	5.0263E-07	1.01846E-06	2.86989E-06	3.42433E-07	3.00784E-06	5.81013E-06	3.00784E-06
10.4889	1.01976E-06	2.10385E-06	7.31231E-07	3.66769E-06	-7.01496E-07	-1.05019E-06	-1.46967E-07	1.03299E-06	4.58322E-06	4.96081E-08	1.96462E-07	-1.0896E-07	-7.13417E-08	2.16865E-06	-1.47046E-06	3.5001E-06	-4.11323E-07	-1.16569E-06	2.31675E-06	-6.1526E-07	-3.33358E-06	-4.23624E-07	1.35401E-06	9.09943E-08	1.88786E-06	-4.72295E-06	-2.09213E-06	3.42582E-06	6.25208E-06	2.04335E-07	1.43552E-06	1.80741E-07	4.34141E-06	-6.80155E-06	-5.58068E-07	-2.44137E-07	-3.09089E-06	1.03471E-06	-4.12042E-07	1.64731E-06	-3.81201E-07	-1.27178E-06	6.62527E-07	9.47701E-07	-1.6109E-07	4.00744E-07	3.4026E-06	5.01042E-06	3.4026E-06
10.4885	1.0472E-06	1.48978E-06	6.20567E-07	3.90292E-06	7.58756E-08	-1.34988E-06	-1.06437E-06	1.00693E-06	3.46939E-06	-8.95068E-08	6.79513E-07	-1.35017E-07	-3.02277E-06	3.06035E-06	-1.17198E-06	3.31505E-06	-9.424E-08	-5.92061E-10	1.92068E-06	2.00327E-07	-1.27548E-05	-1.81606E-06	1.93765E-06	1.3281E-06	2.73339E-06	-3.20627E-06	-1.56859E-06	3.37362E-06	4.37071E-06	1.31659E-07	1.90833E-06	2.29892E-06	4.59803E-06	-4.37227E-06	-2.33145E-07	1.40255E-07	-4.73107E-06	1.22581E-06	-1.43345E-06	-1.13993E-06	-7.21368E-08	-5.21788E-07	7.08772E-07	5.35314E-07	-6.34212E-06	4.40253E-07	3.00814E-06	4.59842E-06	3.00814E-06
10.4882	9.39435E-07	5.54185E-06	4.45498E-07	4.00658E-06	8.45049E-07	-9.67116E-07	-1.26072E-06	7.47622E-07	2.19547E-06	-2.27453E-07	7.00197E-07	-1.73263E-07	-5.13782E-06	2.77368E-06	-8.19799E-07	3.25632E-06	3.68414E-07	1.2316E-06	1.16607E-06	1.58169E-06	-1.88123E-05	-2.21133E-06	2.07146E-06	1.29155E-06	3.78162E-06	-5.19398E-06	-8.62321E-07	3.17269E-06	3.09172E-06	1.08808E-06	1.32413E-06	3.56184E-06	4.50568E-06	-1.65542E-07	2.38772E-07	7.85147E-07	-6.47846E-06	8.39076E-07	-1.6077E-06	-2.64562E-06	1.93446E-08	-6.56198E-07	6.78758E-07	2.41155E-08	-9.36753E-06	6.82289E-07	2.65248E-06	4.51049E-06	2.65248E-06
10.4878	8.59641E-07	1.19062E-05	2.79165E-07	3.40385E-06	1.26337E-06	-1.89419E-07	-8.20281E-07	3.84936E-07	1.41503E-06	-3.83046E-07	3.19908E-07	-9.28129E-08	-4.13724E-06	1.58972E-07	-4.63457E-07	3.62243E-06	6.89842E-07	1.60913E-06	6.93352E-07	2.35838E-06	-1.33366E-05	-1.85214E-06	1.58589E-06	8.81246E-07	4.04456E-06	-7.53206E-06	4.65319E-08	3.10107E-06	2.46475E-06	2.22906E-06	-9.9138E-08	3.07493E-06	3.89319E-06	2.41996E-06	5.72552E-07	6.45337E-07	-6.84072E-06	5.27663E-07	-8.63512E-07	-2.28766E-06	-6.48936E-08	-1.50385E-06	5.91621E-07	-3.53497E-07	-6.91985E-06	9.795E-07	3.03005E-06	3.74202E-06	3.03005E-06
10.4874	8.34269E-07	1.55753E-05	1.46097E-07	2.36657E-06	1.34498E-06	3.91499E-07	-5.83417E-07	1.96446E-07	8.81205E-07	-5.17904E-07	-1.46866E-07	7.79007E-08	-1.18566E-06	-4.49215E-06	-4.81672E-07	4.69782E-06	5.7551E-07	1.49389E-06	6.02142E-07	2.00139E-06	-3.22498E-07	-1.46276E-06	1.32837E-06	1.09727E-06	3.00251E-06	-8.62714E-06	7.07291E-07	2.73408E-06	1.0231E-06	2.66637E-06	-9.52064E-07	2.44162E-06	3.32071E-06	1.94472E-06	7.00314E-07	-7.05727E-07	-6.58036E-06	5.61754E-07	4.05095E-07	-1.19983E-06	-1.2239E-07	-1.75488E-06	3.85166E-07	-5.28247E-07	-3.00699E-06	9.64177E-07	3.7199E-06	2.05766E-06	3.7199E-06
10.4871	7.0326E-07	1.45762E-05	7.9468E-08	1.85098E-06	1.26365E-06	4.87862E-07	-7.76801E-07	4.55183E-07	4.23354E-07	-5.08689E-07	-4.8652E-07	1.54323E-07	3.2702E-07	-8.07218E-06	-8.68383E-07	5.87198E-06	1.27855E-07	1.57802E-06	9.2274E-07	1.16232E-06	7.54217E-06	-1.31245E-06	1.80898E-06	1.84475E-06	1.92167E-06	-9.94341E-06	5.03617E-07	1.30176E-06	-2.24638E-06	2.48278E-06	-6.73595E-07	2.86964E-06	2.96909E-06	4.69893E-07	6.5339E-07	-2.04835E-06	-6.8262E-06	5.52314E-07	1.57449E-06	-2.47331E-08	-8.44409E-08	-9.20335E-07	9.44403E-08	-5.57994E-07	-1.79251E-06	6.31897E-07	3.91699E-06	1.25541E-06	3.91699E-06
10.4867	3.98443E-07	1.15011E-05	1.57757E-07	2.0718E-06	1.13494E-06	1.38107E-07	-6.06127E-07	1.09443E-06	6.75551E-08	-2.65922E-07	-7.42986E-07	5.12179E-08	-1.20013E-06	-7.71942E-06	-9.37652E-07	5.81481E-06	-2.61709E-07	1.60424E-06	1.68009E-06	7.88499E-07	3.70591E-06	-1.19243E-06	2.60699E-06	1.9885E-06	2.04677E-06	-1.22621E-05	-3.30668E-07	-8.1685E-07	-4.79584E-06	2.17168E-06	-3.56527E-07	3.34213E-06	2.44397E-06	5.41617E-07	4.42405E-07	-2.10214E-06	-6.55818E-06	2.48732E-07	2.20344E-06	1.72946E-06	-8.47253E-08	-1.04046E-07	-8.80742E-08	-4.43152E-07	-2.73721E-06	3.91781E-07	3.4376E-06	3.1417E-06	3.4376E-06
10.4863	9.11117E-08	9.35212E-06	3.69378E-07	2.32035E-06	9.36044E-07	-4.58984E-07	2.91531E-07	1.62778E-06	-5.03963E-07	1.29753E-07	-9.46175E-07	-1.154E-07	-3.89098E-06	-4.65343E-06	-2.78447E-07	4.00911E-06	-4.32267E-07	8.86157E-07	2.3832E-06	1.06963E-06	-5.3373E-06	-1.04626E-06	3.14993E-06	7.81726E-07	2.88291E-06	-1.28777E-05	-9.73386E-07	-1.95383E-06	-2.98489E-06	1.62622E-06	-7.63193E-07	2.71527E-06	1.78224E-06	2.10905E-06	1.24323E-07	-1.35863E-06	-4.02272E-06	-5.95605E-08	2.29789E-06	4.03091E-06	-2.05258E-07	-2.01046E-07	-4.26147E-08	-8.28463E-08	-3.09121E-06	4.89542E-07	2.55112E-06	6.54262E-06	2.55112E-06
10.486	-1.24485E-08	8.00813E-06	5.32244E-07	2.32418E-06	5.5133E-07	-9.26228E-07	9.62423E-07	1.6336E-06	-1.56411E-06	4.77498E-07	-8.95188E-07	-2.13025E-07	-4.71535E-06	-2.47674E-06	4.99151E-07	1.42668E-06	-5.769E-07	-4.13756E-07	2.2864E-06	1.48739E-06	-9.68263E-06	-1.15255E-06	3.00709E-06	-1.20736E-06	3.38259E-06	-8.36688E-06	-1.19351E-06	-9.82947E-07	2.16405E-06	5.42509E-07	-7.1113E-07	1.77108E-06	1.67384E-06	3.28229E-06	-1.51896E-07	-1.1567E-06	2.89661E-07	-1.33557E-07	2.10715E-06	5.82582E-06	-3.04439E-07	-4.23438E-07	1.29836E-07	4.90847E-07	-2.11036E-06	7.12536E-07	1.55141E-06	8.42568E-06	1.55141E-06
10.4856	7.86412E-08	5.73614E-06	4.82083E-07	2.56972E-06	-3.57396E-08	-8.89058E-07	3.52159E-07	1.24573E-06	-2.5958E-06	6.57986E-07	-4.31838E-07	-2.40937E-07	-2.59885E-06	-2.25542E-06	6.12213E-07	-7.35925E-07	-7.93818E-07	-1.3828E-06	1.40551E-06	1.60083E-06	-7.82644E-06	-1.63512E-06	1.60919E-06	-2.82194E-06	3.66584E-06	3.87108E-07	-1.42462E-06	1.45409E-06	5.44292E-06	-5.99692E-07	1.18753E-06	1.59654E-06	2.48643E-06	3.03261E-06	-2.60073E-07	-1.55345E-06	3.8649E-06	-1.81027E-07	1.70203E-06	6.60908E-06	-2.15164E-07	2.59275E-07	2.97339E-07	9.83255E-07	-9.06943E-07	7.54357E-07	9.89721E-07	8.07616E-06	9.89721E-07
10.4852	1.78187E-07	2.64551E-06	2.96762E-07	2.99393E-06	-5.83624E-07	-3.75728E-07	-1.2714E-06	9.28361E-07	-2.82772E-06	7.17594E-07	1.75359E-07	-2.53241E-07	8.70727E-07	-2.01756E-06	3.05103E-07	-2.20464E-06	-8.42832E-07	-1.51234E-06	5.23118E-07	1.4175E-06	-5.24239E-06	-2.1377E-06	-9.79789E-07	-3.36876E-06	4.33155E-06	7.91162E-06	-1.76083E-06	3.88173E-06	4.13703E-06	-9.89427E-07	3.91906E-06	1.4146E-06	3.78314E-06	1.95181E-06	-2.13216E-07	-1.48361E-06	4.80454E-06	-3.88515E-07	9.8205E-07	7.08767E-06	-2.79523E-08	1.2882E-06	4.87418E-07	1.14024E-06	-2.11763E-07	5.91658E-07	1.53957E-06	7.75525E-06	1.53957E-06
10.4849	1.74637E-07	9.81077E-07	2.05947E-07	2.67864E-06	-7.99469E-07	2.40303E-07	-2.64821E-06	8.61851E-07	-2.33642E-06	7.40116E-07	3.99261E-07	-2.60153E-07	3.07992E-06	-7.13614E-07	4.46213E-07	-2.9811E-06	-5.17648E-07	-1.07971E-06	-3.46328E-08	1.09635E-06	-4.90949E-06	-2.20751E-06	-3.17873E-06	-2.68352E-06	4.9233E-06	9.74183E-06	-1.71599E-06	5.34419E-06	6.34152E-07	-7.43818E-07	4.91149E-06	9.57132E-09	4.88615E-06	9.02243E-07	-1.39216E-07	-7.16588E-07	3.07414E-06	-5.54787E-07	1.61628E-07	7.86946E-06	-1.33904E-08	1.657E-06	7.49362E-07	1.06434E-06	-8.11956E-08	3.95904E-07	2.9863E-06	8.75292E-06	2.9863E-06
10.4845	1.59158E-07	2.11029E-06	2.75283E-07	1.43255E-06	-7.62638E-07	7.52679E-07	-2.77493E-06	8.51187E-07	-1.7955E-06	7.31725E-07	5.75759E-08	-2.64308E-07	2.60465E-06	4.3202E-07	1.14083E-06	-2.53158E-06	1.01581E-08	-5.19402E-07	-7.58934E-07	6.48833E-07	-4.61112E-06	-1.83103E-06	-3.27685E-06	-1.00074E-06	4.39576E-06	6.76561E-06	-1.03698E-06	5.532E-06	-1.99777E-06	-7.252E-07	3.41073E-06	-1.75032E-06	5.32535E-06	1.94163E-07	-1.7767E-07	-2.24095E-07	-7.17509E-10	-4.87534E-07	-9.54057E-08	8.59212E-06	-2.56715E-07	1.94843E-06	9.64582E-07	9.96534E-07	-5.07971E-07	3.14861E-07	4.04277E-06	9.4968E-06	4.04277E-06
10.4841	2.70935E-07	4.28177E-06	2.96423E-07	4.59056E-07	-9.01007E-07	1.19758E-06	-1.52889E-06	7.60095E-07	-1.33263E-06	6.70659E-07	-4.46982E-07	-2.88606E-07	3.84842E-07	6.65147E-07	1.55809E-06	-7.14724E-07	4.3743E-07	9.70103E-10	-1.75496E-06	4.43371E-08	-2.5141E-06	-1.31873E-06	-1.61677E-06	6.77824E-07	2.76427E-06	2.45776E-06	-1.1043E-07	4.55585E-06	-3.18142E-06	-1.15226E-06	1.45092E-06	-2.07705E-06	4.82075E-06	9.00768E-08	-3.82216E-07	-5.40922E-07	-2.33752E-06	-3.27819E-07	6.22132E-07	8.6247E-06	-5.13487E-07	3.32063E-06	9.69797E-07	9.29884E-07	-1.19926E-06	4.3674E-07	3.84131E-06	8.65701E-06	3.84131E-06
10.4838	4.71326E-07	4.06326E-06	5.13658E-08	6.45419E-07	-1.38011E-06	1.40558E-06	3.43586E-07	6.55305E-07	-5.0389E-07	5.65929E-07	-5.77801E-07	-3.07249E-07	-1.23188E-06	7.11932E-07	1.1658E-06	1.06063E-06	7.0172E-07	4.36716E-07	-2.16755E-06	-5.77709E-07	-4.89441E-07	-7.44838E-07	9.48275E-08	9.59568E-07	1.30053E-06	-2.37764E-06	5.14034E-07	3.19622E-06	-2.9254E-06	-1.38679E-06	1.13785E-06	-1.3474E-06	3.4973E-06	9.4721E-07	-6.65776E-07	-9.75364E-07	-2.25974E-06	-1.91273E-07	1.78772E-06	7.72451E-06	-5.03369E-07	5.0647E-06	7.82217E-07	7.52563E-07	-1.85022E-06	7.43242E-07	3.0057E-06	7.39112E-06	3.0057E-06
10.4834	5.62699E-07	9.51342E-08	-3.77985E-07	1.22285E-06	-1.74547E-06	1.0344E-06	1.56873E-06	5.1724E-07	6.89645E-07	4.13031E-07	-2.08407E-07	-2.45971E-07	-9.79329E-07	4.64115E-07	4.10186E-07	9.39244E-07	8.65122E-07	7.96544E-07	-1.48434E-06	-9.68231E-07	-1.20254E-06	1.31514E-07	1.35024E-06	-3.25778E-07	1.21436E-06	-8.70251E-06	5.59518E-07	2.55907E-06	-8.41088E-07	-1.18084E-06	2.35412E-06	-1.53931E-06	2.0819E-06	2.36693E-06	-8.51622E-07	-7.08759E-07	-3.94848E-07	7.33667E-08	2.41303E-06	5.98917E-06	-2.56113E-07	5.28978E-06	5.47755E-07	6.19871E-07	-2.91446E-06	9.96251E-07	2.63252E-06	6.80403E-06	2.63252E-06
10.483	4.39528E-07	-5.01242E-06	-6.57075E-07	1.04596E-06	-1.44681E-06	2.35081E-07	1.30569E-06	1.99908E-07	1.62461E-06	1.96773E-07	3.65255E-07	-1.12977E-07	8.3458E-08	-1.31532E-06	-2.52817E-08	-1.08088E-06	8.37607E-07	1.21852E-06	-5.74713E-07	-1.03536E-06	-5.18746E-06	1.31029E-06	2.85321E-06	-1.51811E-06	2.68031E-06	-1.38618E-05	5.09264E-08	2.81446E-06	1.54174E-06	-1.1062E-06	3.76534E-06	-2.64477E-06	1.29873E-06	3.06765E-06	-8.35497E-07	2.50624E-07	5.08579E-07	4.48746E-07	2.23849E-06	4.04616E-06	-6.14589E-08	3.83354E-06	3.46974E-07	7.39623E-07	-4.50453E-06	8.93825E-07	2.87461E-06	5.68498E-06	2.87461E-06
10.4827	2.20112E-07	-7.20348E-06	-5.68339E-07	3.33922E-07	-5.69962E-07	-2.54931E-07	9.14354E-08	-2.35637E-07	1.99724E-06	-5.88131E-09	7.83046E-07	-3.64847E-08	3.03237E-07	-3.92604E-06	-4.70366E-08	-2.97628E-06	5.53273E-07	1.72573E-06	-5.58368E-07	-9.47532E-07	-1.12455E-05	2.30064E-06	4.25994E-06	-1.03506E-06	4.82556E-06	-1.22194E-05	-6.62493E-07	2.91349E-06	1.21207E-06	-1.41883E-06	4.79215E-06	-2.32155E-06	1.16084E-06	2.38764E-06	-6.77322E-07	1.44746E-06	-1.10566E-06	5.23137E-07	1.97641E-06	3.03491E-06	-1.13705E-07	2.39169E-06	1.92988E-07	8.67853E-07	-4.8101E-06	4.57026E-07	3.21621E-06	2.99476E-06	3.21621E-06
10.4823	8.25449E-08	-5.35488E-06	-2.61785E-07	1.52485E-07	2.69279E-07	1.05008E-08	-7.1191E-07	-4.95439E-07	2.25725E-06	-5.8501E-08	8.36498E-07	-1.02104E-07	-2.46646E-07	-4.2729E-06	3.52118E-08	-3.03469E-06	3.03313E-07	1.92322E-06	-1.25663E-06	-9.02424E-07	-1.68334E-05	2.67253E-06	4.29428E-06	5.83459E-07	6.20719E-06	-3.22151E-06	-1.02327E-06	2.1174E-06	-1.73403E-06	-1.4209E-06	5.475E-06	2.1414E-07	1.3367E-06	1.35221E-06	-4.97402E-07	2.549E-06	-3.47511E-06	1.18598E-07	2.19148E-06	3.28534E-06	-3.05668E-07	1.69633E-06	1.17415E-07	5.60273E-07	-2.23677E-06	6.48975E-08	3.46686E-06	4.86979E-07	3.46686E-06
10.4819	7.38752E-08	-2.16968E-06	-7.00989E-08	8.8272E-07	6.82981E-07	6.34541E-07	-5.93309E-07	-4.66268E-07	2.86577E-06	1.60101E-08	4.70427E-07	-2.31994E-07	-2.58252E-07	-1.08537E-06	7.15398E-08	-1.56119E-06	4.90914E-07	1.34448E-06	-1.69669E-06	-8.62597E-07	-1.80555E-05	2.56293E-06	3.31117E-06	1.42787E-06	5.79813E-06	5.57664E-06	-7.84394E-07	1.10976E-06	-3.31064E-06	-4.98674E-07	5.26432E-06	2.57146E-06	1.8587E-06	1.29916E-06	-3.38951E-07	3.36952E-06	-3.97185E-06	-2.47027E-07	2.45029E-06	3.34785E-06	-3.8312E-07	6.60458E-07	9.45224E-08	-2.75588E-08	1.04816E-06	-1.08708E-08	3.66051E-06	2.46125E-07	3.66051E-06
10.4816	1.59367E-07	-4.87038E-07	-1.12281E-07	2.20229E-06	8.19535E-07	9.7079E-07	-3.53632E-07	-3.3883E-07	3.52039E-06	-9.03925E-09	-1.91296E-07	-3.01522E-07	4.61472E-07	2.80614E-06	1.28031E-07	-3.49889E-08	1.01574E-06	1.80021E-07	-1.65359E-06	-6.83453E-07	-1.30238E-05	2.3328E-06	3.23894E-06	6.87174E-07	4.07331E-06	7.20327E-06	-2.64279E-07	9.48439E-07	-1.67855E-06	8.47517E-07	3.42332E-06	2.88531E-06	2.76681E-06	1.87818E-06	-1.90459E-07	3.98163E-06	-2.55074E-06	-2.62227E-08	1.99299E-06	1.70338E-06	-2.21919E-07	-1.28922E-06	-5.21823E-09	-1.7267E-07	1.37132E-06	8.75893E-08	3.52326E-06	1.20005E-06	3.52326E-06
10.4812	3.33694E-07	-2.1155E-07	-1.87602E-07	3.92114E-06	9.34337E-07	8.57574E-07	-7.12193E-07	-2.16056E-07	3.38292E-06	-2.68563E-07	-8.40487E-07	-2.99723E-07	6.51644E-07	4.18867E-06	2.61438E-07	6.1642E-07	1.27431E-06	-6.96207E-07	-1.63304E-06	-4.90291E-07	-6.09123E-06	2.00166E-06	4.37317E-06	-4.66852E-07	2.71104E-06	3.67047E-06	1.77958E-07	1.58607E-06	-8.76984E-07	1.55255E-06	5.46852E-07	2.81393E-06	3.45934E-06	1.71679E-06	-6.76224E-08	4.82461E-06	-1.22703E-06	5.26024E-07	8.65272E-07	-8.45056E-07	8.16119E-08	-3.00119E-06	-2.08384E-07	3.84188E-07	-1.66122E-07	8.35433E-08	2.90289E-06	8.58807E-07	2.90289E-06
10.4808	5.46795E-07	8.15616E-08	-8.30711E-08	5.69664E-06	1.05654E-06	4.92196E-07	-1.28643E-06	6.89552E-08	2.10196E-06	-5.90297E-07	-1.20872E-06	-2.86629E-07	-2.94327E-07	3.34019E-06	4.92925E-07	4.5353E-07	9.42356E-07	-6.4003E-07	-1.62026E-06	-6.33281E-07	-4.73785E-06	1.42561E-06	4.7264E-06	-3.24901E-07	2.76595E-06	1.2914E-06	5.5686E-07	2.22272E-06	-5.41381E-06	1.12153E-06	-1.53356E-06	4.66971E-06	3.37628E-06	9.29565E-07	1.3461E-08	5.98665E-06	-1.14002E-06	7.32939E-07	-1.72128E-07	-2.10733E-06	3.45294E-07	-3.4162E-06	-3.20778E-07	9.91038E-07	1.79518E-06	-5.20418E-08	2.32244E-06	-5.54839E-07	2.32244E-06
10.4805	6.37485E-07	1.5348E-07	1.3558E-07	6.43576E-06	1.2081E-06	9.29667E-09	-1.37528E-06	5.93368E-07	6.10159E-07	-7.0966E-07	-1.32706E-06	-2.54801E-07	-1.36287E-06	2.24761E-06	8.30141E-07	-9.15512E-08	4.66862E-07	-3.10152E-10	-1.01431E-06	-1.09275E-06	-1.03059E-05	8.29809E-07	3.46065E-06	1.6117E-06	3.65328E-06	5.52116E-07	8.15875E-07	2.63001E-06	-1.3114E-05	-1.89899E-07	-1.72109E-06	7.27068E-06	3.10731E-06	1.17218E-06	7.61468E-08	6.45444E-06	-1.88423E-06	5.1872E-07	-6.60738E-07	-1.71728E-06	4.68515E-07	-2.95863E-06	-2.38802E-07	9.85711E-07	8.34631E-06	-1.56816E-07	2.33847E-06	-5.55451E-07	2.33847E-06
10.4801	5.41441E-07	-1.11883E-06	2.27432E-07	5.30083E-06	1.56943E-06	-4.75651E-07	-1.00797E-06	1.1016E-06	5.56816E-07	-5.79698E-07	-1.42014E-06	-1.44506E-07	-1.57811E-06	1.0297E-06	1.17209E-06	-5.63106E-07	5.16011E-07	2.45865E-07	1.38495E-07	-1.22412E-06	-1.55881E-05	6.66528E-07	2.46199E-06	4.18959E-06	4.31779E-06	-3.14029E-06	5.35019E-07	3.28883E-06	-1.69323E-05	-1.84723E-06	-7.88634E-07	7.40113E-06	3.71435E-06	2.62093E-06	1.06969E-07	5.04943E-06	-3.02098E-06	4.61763E-07	-8.01058E-07	-1.55042E-06	4.68442E-07	-2.3366E-06	-2.12337E-07	5.71999E-07	1.31704E-05	-1.50935E-07	2.71853E-06	1.54355E-06	2.71853E-06
10.4797	4.81098E-07	-2.83192E-06	9.23026E-08	3.16817E-06	2.15304E-06	-7.60428E-07	-6.53355E-07	1.30324E-06	2.37509E-06	-3.23581E-07	-1.53797E-06	2.72719E-08	-1.40468E-06	-1.23454E-06	1.3491E-06	-4.74827E-07	1.11542E-06	-4.08304E-07	8.94425E-07	-4.70799E-07	-1.43533E-05	9.86481E-07	3.23712E-06	5.59482E-06	4.58202E-06	-9.61692E-06	-2.88405E-07	4.46368E-06	-1.35227E-05	-3.19733E-06	-2.32665E-07	4.61848E-06	4.93664E-06	2.87181E-06	2.28777E-08	2.27902E-06	-4.40296E-06	8.44159E-07	-8.87388E-07	-2.6814E-06	3.92404E-07	-1.35048E-06	-4.75334E-07	3.88901E-07	1.11621E-05	-8.33634E-08	2.92668E-06	3.73909E-06	2.92668E-06
10.4794	6.999E-07	-2.54597E-06	-1.31652E-07	1.89E-06	2.56974E-06	-8.06927E-07	-4.5958E-07	1.19063E-06	4.1609E-06	-1.57356E-08	-1.47429E-06	1.55311E-07	-1.78905E-06	-3.48748E-06	1.30791E-06	3.96916E-07	1.65105E-06	-1.44008E-06	7.09436E-07	8.21255E-07	-9.48753E-06	1.36504E-06	4.58687E-06	5.06913E-06	4.67418E-06	-1.20818E-05	-6.52392E-07	5.80672E-06	-6.85637E-06	-3.56216E-06	-6.62617E-07	1.75384E-06	5.23521E-06	4.06552E-07	-1.74225E-07	2.16479E-07	-5.2742E-06	1.21525E-06	-9.58802E-07	-3.83429E-06	2.418E-07	2.37159E-07	-7.47888E-07	5.8525E-07	5.73955E-06	-1.79636E-08	2.95269E-06	4.54046E-06	2.95269E-06
10.479	1.03605E-06	1.85761E-07	-2.54927E-07	2.04778E-06	2.43166E-06	-7.87044E-07	-3.50548E-07	9.27286E-07	3.48475E-06	2.88451E-07	-1.09662E-06	1.74891E-07	-2.73033E-06	-3.5135E-06	1.09122E-06	1.64418E-06	1.68955E-06	-1.91391E-06	2.12815E-07	1.72836E-06	-7.60222E-06	1.44812E-06	4.84513E-06	3.72169E-06	4.32449E-06	-7.17685E-06	4.32926E-07	6.72561E-06	-2.32057E-06	-2.7851E-06	-1.73234E-06	6.28721E-07	3.99901E-06	-2.39709E-06	-3.14577E-07	2.00741E-08	-4.59922E-06	1.06547E-06	-1.02339E-06	-3.51394E-06	1.22423E-08	1.73157E-06	-5.41699E-07	7.98147E-07	3.14804E-06	-5.30674E-09	2.93941E-06	4.68446E-06	2.93941E-06
10.4787	1.04422E-06	3.10855E-06	-2.21002E-07	2.49438E-06	1.83317E-06	-6.62897E-07	-4.45827E-07	6.3578E-07	4.0462E-07	4.13321E-07	-5.79797E-07	1.288E-07	-3.48759E-06	-1.46291E-06	7.18692E-07	2.50909E-06	1.46568E-06	-1.53004E-06	3.32196E-07	1.83153E-06	-8.94509E-06	1.23099E-06	4.22421E-06	3.07714E-06	3.38792E-06	-9.77688E-07	2.57471E-06	6.68933E-06	3.7677E-07	-1.57674E-06	-2.98657E-06	4.36734E-08	2.73284E-06	-2.00156E-06	-2.90066E-07	4.33368E-07	-2.23666E-06	5.25843E-07	-1.10926E-06	-1.92438E-06	-2.18874E-07	2.26522E-06	5.74296E-08	8.00851E-07	3.26058E-06	-5.63924E-08	2.50887E-06	5.23144E-06	2.50887E-06
10.4783	5.92326E-07	4.57712E-06	-1.15469E-07	2.21787E-06	1.1518E-06	-1.47145E-07	-8.50254E-07	3.95472E-07	-2.48049E-06	2.08282E-07	-2.13536E-07	9.21816E-08	-3.46417E-06	1.12667E-07	3.92774E-07	2.61767E-06	1.44063E-06	-8.52236E-07	1.2293E-06	1.52306E-06	-8.6045E-06	8.50466E-07	3.33255E-06	2.95292E-06	2.7E-06	-9.11137E-07	4.35098E-06	5.4481E-06	5.91781E-06	-9.07449E-07	-4.02189E-06	-1.25685E-06	3.36795E-06	1.31601E-06	-2.73814E-07	-4.56456E-07	1.21229E-06	1.43442E-07	-1.05069E-06	1.24641E-07	-3.17219E-07	1.8614E-06	3.94189E-07	6.84146E-07	1.58088E-06	-5.46697E-08	1.35996E-06	5.88148E-06	1.35996E-06
10.4779	6.64321E-08	5.31535E-06	-7.23273E-08	1.52578E-06	5.29732E-07	6.55209E-07	-1.32265E-06	2.34418E-07	-3.27229E-06	-1.80797E-07	-1.09571E-07	8.61935E-08	-2.36875E-06	2.75907E-08	6.77951E-07	2.23246E-06	1.64911E-06	-5.11774E-07	2.39385E-06	1.2393E-06	-5.9702E-06	4.56482E-07	1.59808E-06	1.93567E-06	3.11435E-06	-5.51784E-06	4.78707E-06	3.40163E-06	1.55543E-05	-1.11512E-06	-4.16416E-06	-2.21999E-06	5.8992E-06	3.73727E-06	-5.02838E-07	-2.52343E-06	5.25937E-06	1.93249E-07	-7.1831E-07	2.5639E-06	-2.43067E-07	1.21707E-06	1.41549E-07	5.12303E-07	-2.3195E-06	1.54233E-07	1.35232E-07	5.9007E-06	1.35232E-07
10.4776	-1.25E-07	6.0036E-06	-1.58584E-07	1.04194E-06	-9.73966E-08	1.06724E-06	-1.55921E-06	5.15243E-08	-2.71502E-06	-4.01297E-07	-1.96269E-07	9.02408E-08	-3.54292E-07	-1.15988E-07	1.91793E-06	1.79324E-06	1.73386E-06	-5.11981E-07	3.24855E-06	9.42728E-07	-5.74192E-06	2.17976E-07	-9.15582E-07	2.23427E-08	4.11951E-06	-6.88144E-06	3.80638E-06	1.48819E-06	2.36012E-05	-1.83331E-06	-2.8738E-06	-1.61135E-06	8.33273E-06	3.08827E-06	-9.03483E-07	-3.67131E-06	9.17325E-06	4.5013E-07	-4.59729E-07	5.12024E-06	-1.33281E-07	9.89383E-07	-2.76297E-07	2.54876E-07	-4.80411E-06	4.91717E-07	-2.66549E-07	5.43693E-06	-2.66549E-07
10.4772	-9.71751E-09	5.38273E-06	-2.8359E-07	6.5597E-07	-5.61504E-07	7.01208E-07	-1.55252E-06	-2.24633E-07	-2.30557E-06	-2.84289E-07	-3.88686E-07	9.11824E-08	1.43461E-06	9.44892E-07	3.43006E-06	1.50742E-06	1.49216E-06	-5.29344E-07	3.35063E-06	5.44594E-07	-8.80824E-06	9.02137E-08	-2.25619E-06	-9.59331E-07	4.60854E-06	-1.36915E-06	1.63053E-06	3.43838E-07	2.34601E-05	-2.56073E-06	-5.49068E-07	-5.16274E-07	8.8456E-06	1.23517E-06	-1.17842E-06	-2.57787E-06	1.14298E-05	5.49093E-07	-7.33459E-07	6.46751E-06	-1.73044E-07	1.54565E-06	-3.8501E-07	6.35766E-08	-5.44214E-06	6.66734E-07	-1.63861E-09	5.26301E-06	-1.63861E-09
10.4768	1.33337E-07	2.36958E-06	-2.62869E-07	1.8849E-07	-5.02157E-07	6.33707E-08	-1.40428E-06	-3.80225E-07	-2.01488E-06	9.87018E-09	-6.41174E-07	8.48959E-08	1.41826E-06	1.72584E-06	3.92287E-06	1.49316E-06	1.08908E-06	-5.93068E-07	2.50826E-06	2.99026E-07	-9.53975E-06	-3.06419E-07	-1.38856E-06	-2.89234E-07	4.65268E-06	6.42253E-06	-1.24828E-06	-1.26011E-07	1.52472E-05	-2.96355E-06	1.71776E-06	-7.11956E-07	7.58163E-06	7.10299E-07	-1.24997E-06	-4.16903E-07	1.08879E-05	3.8826E-07	-1.24701E-06	5.81619E-06	-3.92896E-07	2.79713E-06	-3.38668E-07	2.46919E-07	-7.62164E-06	5.97962E-07	9.25005E-09	5.88685E-06	9.25005E-09
10.4765	1.97756E-07	-1.53329E-06	-5.29933E-08	2.33418E-07	6.361E-08	-1.39625E-07	-1.1269E-06	-1.19602E-07	-1.11914E-06	2.42325E-07	-8.94467E-07	5.37367E-08	-4.99132E-07	2.37612E-07	2.99361E-06	2.0005E-06	7.35374E-07	-1.01267E-06	1.09946E-06	4.18093E-07	-5.44034E-06	-1.14302E-06	-3.6981E-07	1.49859E-07	5.16685E-06	1.01662E-05	-3.65754E-06	-1.48327E-07	5.01344E-06	-2.84649E-06	3.30698E-06	-1.79319E-06	6.1964E-06	1.29212E-06	-1.34127E-06	7.2337E-07	8.19968E-06	1.61123E-07	-1.10617E-06	4.35139E-06	-6.29206E-07	4.07878E-06	-5.34025E-07	8.67794E-07	-1.13646E-05	5.75071E-07	-4.81065E-07	7.10591E-06	-4.81065E-07
10.4761	2.88641E-07	-3.64873E-06	1.30796E-07	1.34999E-06	5.78696E-07	1.004E-07	-8.74885E-07	4.37522E-07	-6.71987E-08	3.39305E-07	-1.06358E-06	-1.36831E-08	-2.3757E-06	-2.7762E-06	1.66614E-06	3.14689E-06	4.49064E-07	-1.71331E-06	-7.65599E-08	6.797E-07	-2.91335E-06	-1.84754E-06	-1.28133E-06	-1.26787E-06	6.02965E-06	8.78611E-06	-4.43356E-06	2.73783E-07	-2.19566E-06	-2.2918E-06	4.41385E-06	-2.01054E-06	5.79515E-06	1.23162E-06	-1.56953E-06	5.64922E-07	4.97083E-06	7.08567E-08	1.89859E-08	3.63247E-06	-6.85351E-07	4.68211E-06	-8.95933E-07	1.58528E-06	-1.17475E-05	7.94889E-07	-8.15534E-07	7.98446E-06	-8.15534E-07
10.4757	4.8125E-07	-2.92683E-06	5.90104E-08	2.85912E-06	5.46761E-07	3.42182E-07	-9.43464E-07	8.03149E-07	8.71737E-08	3.63601E-07	-1.06369E-06	-8.16389E-08	-2.43044E-06	-4.74246E-06	1.0941E-06	4.51871E-06	2.35243E-07	-2.14379E-06	-6.05583E-07	7.93199E-07	-7.93902E-06	-1.65934E-06	-2.67814E-06	-3.15107E-06	6.08358E-06	6.20395E-06	-3.7324E-06	7.01059E-07	-5.46718E-06	-1.76371E-06	5.10743E-06	-1.23914E-06	5.7245E-06	1.58687E-07	-1.73166E-06	7.45859E-07	1.97902E-06	8.44842E-08	1.49721E-06	3.38729E-06	-5.07143E-07	4.515E-06	-1.01436E-06	1.97949E-06	-6.50862E-06	9.78468E-07	-5.88993E-07	7.54361E-06	-5.88993E-07
10.4754	7.276E-07	-6.94386E-08	-1.90188E-07	3.46078E-06	5.95015E-08	4.42237E-07	-1.22074E-06	7.41338E-07	-5.23748E-07	3.76103E-07	-8.50595E-07	-8.69811E-08	-9.87793E-07	-4.77415E-06	1.26252E-06	5.37637E-06	2.25072E-07	-1.98145E-06	-8.27952E-07	8.41882E-07	-1.60252E-05	-6.77567E-07	-1.80884E-06	-3.09625E-06	5.15708E-06	6.28017E-06	-2.81462E-06	1.12535E-07	-5.6726E-06	-1.64274E-06	4.79178E-06	-9.54826E-07	4.78999E-06	-7.6008E-07	-1.62358E-06	2.09648E-06	-7.09643E-07	2.07971E-08	2.65877E-06	2.44972E-06	-2.10976E-07	3.88659E-06	-8.10891E-07	1.91652E-06	-1.63374E-07	7.47937E-07	-1.47305E-07	6.04377E-06	-1.47305E-07
10.475	9.21139E-07	3.89274E-06	-3.15285E-07	2.96484E-06	-4.33262E-07	5.22488E-07	-1.07697E-06	4.98379E-07	-8.03996E-07	3.61975E-07	-5.19603E-07	-2.49621E-08	6.59908E-07	-4.27292E-06	1.43499E-06	5.33414E-06	4.23501E-07	-1.52333E-06	-1.1424E-06	9.93373E-07	-1.8566E-05	2.11663E-07	9.82454E-07	-1.33509E-06	4.55373E-06	9.01724E-06	-2.38172E-06	-1.67307E-06	-4.53907E-06	-1.63382E-06	3.06541E-06	-1.48135E-06	3.27745E-06	-5.45374E-07	-1.34052E-06	3.0081E-06	-2.47781E-06	-1.59536E-07	3.41771E-06	1.2462E-06	2.69689E-08	3.06237E-06	-5.97663E-07	1.56758E-06	2.2174E-06	2.05158E-07	1.75564E-07	5.09823E-06	1.75564E-07
10.4746	9.32916E-07	7.65887E-06	-1.97971E-07	2.4871E-06	-6.54138E-07	5.3286E-07	-2.19875E-07	3.47291E-07	-3.62822E-07	2.27336E-07	-3.36758E-07	1.55306E-08	2.32712E-06	-3.94136E-06	1.36063E-06	4.62401E-06	5.18579E-07	-1.15203E-06	-1.30646E-06	1.07736E-06	-1.61482E-05	4.727E-07	2.95081E-06	-2.68504E-07	5.03069E-06	1.09205E-05	-1.99845E-06	-3.05405E-06	-5.73071E-06	-1.04794E-06	6.02976E-07	-1.45498E-06	2.72305E-06	8.81352E-07	-1.09626E-06	1.53481E-06	-2.39468E-06	-2.9386E-07	3.7636E-06	1.51826E-06	1.01322E-07	2.52931E-06	-5.28027E-07	1.18095E-06	1.38048E-06	-2.05919E-07	5.63115E-07	5.84401E-06	5.63115E-07
10.4743	7.02812E-07	9.53877E-06	-4.16639E-08	2.76639E-06	-6.07757E-07	4.09102E-07	6.82656E-07	2.99021E-07	1.87448E-07	-1.05471E-07	-5.00214E-07	-4.68775E-08	4.46263E-06	-2.34831E-06	1.34859E-06	3.665E-06	2.25082E-07	-7.58365E-07	-8.21253E-07	8.79934E-07	-1.71203E-05	3.92319E-07	3.06082E-06	-9.8608E-07	5.65954E-06	8.69174E-06	-1.35988E-06	-2.27526E-06	-1.15488E-05	2.12899E-07	-1.35683E-06	-4.30483E-07	3.56785E-06	2.85401E-06	-9.29311E-07	-1.61611E-06	-5.12019E-07	-2.8426E-07	3.4747E-06	3.60674E-06	1.84723E-08	2.92469E-06	-4.1765E-07	8.93411E-07	1.08379E-06	-2.98254E-07	1.26355E-06	7.5771E-06	1.26355E-06
10.4739	4.08443E-07	9.18458E-06	-4.6985E-08	3.15575E-06	-3.65632E-07	3.95621E-07	6.98039E-07	3.63769E-07	2.8354E-07	-5.30258E-07	-8.45139E-07	-1.59599E-07	6.31131E-06	1.36221E-06	1.46325E-06	2.67111E-06	-2.7325E-07	-3.29581E-08	2.36576E-07	5.98428E-07	-2.33768E-05	3.47283E-07	2.49538E-06	-2.3217E-06	5.40494E-06	2.82156E-06	-1.12149E-06	2.50716E-07	-1.7784E-05	1.34412E-06	-2.1066E-06	-5.04313E-08	4.38507E-06	3.95717E-06	-7.80174E-07	-3.73941E-06	2.12152E-06	-2.50225E-07	2.76967E-06	5.63841E-06	-1.65782E-07	3.83454E-06	-1.53506E-07	7.27696E-07	2.09442E-06	-2.38436E-07	2.22051E-06	8.86922E-06	2.22051E-06
10.4735	3.81293E-07	8.69231E-06	-1.25845E-07	2.75997E-06	-7.67553E-09	6.58064E-07	-2.48797E-07	6.39589E-07	-1.59811E-07	-7.72669E-07	-9.85332E-07	-1.79882E-07	6.3507E-06	5.01608E-06	1.41834E-06	1.78525E-06	-5.04368E-07	8.95515E-07	1.17986E-06	5.3195E-07	-2.65483E-05	2.66075E-07	1.75895E-06	-3.09855E-06	4.58143E-06	-2.77433E-06	-1.90336E-06	2.38083E-06	-1.76073E-05	1.56157E-06	-1.70277E-06	-1.65168E-06	4.12362E-06	2.89335E-06	-7.04523E-07	-3.67442E-06	4.48792E-06	-2.92128E-07	2.43021E-06	5.76439E-06	-4.12459E-07	3.55587E-06	8.95034E-08	6.91785E-07	2.31809E-06	-1.22195E-07	3.32566E-06	9.23541E-06	3.32566E-06
10.4732	6.93439E-07	1.01582E-05	-5.80127E-08	1.90239E-06	2.97246E-07	8.34981E-07	-1.34667E-06	9.42548E-07	-9.26707E-07	-7.03476E-07	-8.07521E-07	-6.19775E-08	4.54638E-06	5.69833E-06	1.20043E-06	1.24039E-06	-2.91352E-07	1.52485E-06	1.40778E-06	5.29838E-07	-2.11844E-05	6.45006E-08	2.70882E-07	-3.34066E-06	3.7916E-06	-4.8277E-06	-3.19163E-06	2.94711E-06	-1.21635E-05	1.04878E-06	-5.62208E-07	-4.12389E-06	3.73477E-06	3.03252E-07	-7.87362E-07	-2.97159E-06	5.85862E-06	-2.63831E-07	2.65879E-06	3.96308E-06	-6.76559E-07	1.27665E-06	1.51661E-07	7.72543E-07	8.53835E-07	1.34876E-07	4.52519E-06	8.90718E-06	4.52519E-06
10.4728	9.88348E-07	1.26873E-05	1.93661E-07	1.71491E-06	3.85014E-07	5.53011E-07	-1.8629E-06	8.00763E-07	-1.32187E-06	-5.46346E-07	-6.04465E-07	7.36654E-08	2.58134E-06	3.75822E-06	1.10505E-06	1.12149E-06	1.17095E-07	1.63081E-06	8.47496E-07	2.67997E-07	-1.38116E-05	5.91829E-09	-1.41214E-06	-3.23327E-06	2.54461E-06	-3.48367E-06	-3.88618E-06	2.87527E-06	-1.06229E-05	6.4206E-07	6.54331E-07	-5.26644E-06	4.33166E-06	-1.30361E-06	-9.27679E-07	-3.05236E-06	5.64459E-06	4.51793E-09	2.5518E-06	1.29673E-06	-8.48141E-07	-1.33842E-06	1.21057E-07	8.19439E-07	-1.21437E-06	4.58406E-07	5.47482E-06	7.99747E-06	5.47482E-06
10.4724	9.24047E-07	1.36217E-05	4.66865E-07	2.56132E-06	2.89142E-07	1.3636E-07	-1.77636E-06	1.0666E-07	-5.28071E-07	-5.92109E-07	-6.19311E-07	1.00756E-07	1.54551E-06	2.28486E-06	1.09683E-06	1.20015E-06	4.82396E-07	1.47903E-06	-1.56915E-07	-7.57691E-08	-1.31812E-05	2.11363E-07	-1.84925E-06	-2.64224E-06	3.00202E-07	-6.72107E-07	-3.5221E-06	3.3975E-06	-1.66074E-05	7.37334E-07	1.16703E-06	-4.30439E-06	4.99445E-06	-4.31931E-07	-9.21171E-07	-3.03956E-06	4.06029E-06	3.37286E-07	1.45875E-06	-1.31441E-06	-7.99445E-07	-2.17607E-06	1.37248E-07	6.30769E-07	-3.02221E-06	5.75669E-07	5.54562E-06	7.08445E-06	5.54562E-06
10.4721	6.36094E-07	1.22878E-05	6.20424E-07	3.61004E-06	2.18787E-07	1.54577E-07	-1.47821E-06	-6.06262E-07	9.9676E-07	-7.77522E-07	-7.08374E-07	4.17585E-08	8.06137E-07	2.64095E-06	7.66381E-07	1.23104E-06	8.26318E-07	1.31955E-06	-1.05677E-06	-5.81535E-09	-1.70528E-05	2.31203E-07	-1.28983E-06	-1.86168E-06	-1.73162E-06	2.6334E-06	-2.44986E-06	4.31071E-06	-2.18781E-05	9.3417E-07	7.40403E-07	-2.0472E-06	4.21293E-06	1.61756E-06	-7.34815E-07	-1.64383E-06	2.47566E-06	3.25762E-07	1.97437E-07	-2.93008E-06	-5.21139E-07	-1.46115E-06	1.90862E-07	2.93236E-07	-4.46745E-06	4.37134E-07	4.51798E-06	7.64416E-06	4.51798E-06
10.4717	5.11637E-07	1.05687E-05	6.26599E-07	3.96628E-06	3.38855E-07	4.66196E-07	-1.15555E-06	-8.48012E-07	1.4083E-06	-7.78969E-07	-6.19196E-07	-8.00507E-09	-3.50499E-07	2.93465E-06	8.59463E-08	1.15416E-06	1.16935E-06	1.00349E-06	-1.28422E-06	4.64445E-07	-1.59831E-05	-4.2989E-07	-1.43574E-06	-1.36238E-06	-1.39688E-06	6.1998E-06	-1.19556E-06	4.63785E-06	-1.87958E-05	7.84616E-07	6.6705E-09	5.58533E-07	2.65233E-06	2.84386E-06	-5.25586E-07	3.24101E-07	2.06864E-06	-1.35567E-07	-6.50511E-09	-2.44129E-06	-1.67297E-07	-8.5973E-07	2.48303E-07	2.2495E-07	-5.19598E-06	3.28011E-07	3.10328E-06	1.02938E-05	3.10328E-06
10.4713	6.23145E-07	9.87567E-06	4.89742E-07	3.63199E-06	6.24363E-07	4.40689E-07	-6.37708E-07	-7.8434E-07	-1.45669E-07	-5.12638E-07	-3.5855E-07	-3.73981E-08	-1.32777E-06	1.63088E-06	-3.61706E-07	7.98381E-07	1.32476E-06	3.04459E-07	-6.19327E-07	7.55705E-07	-7.49711E-06	-1.54156E-06	-2.50151E-06	-6.8767E-07	1.57488E-06	8.91388E-06	-1.87154E-07	4.1522E-06	-1.19224E-05	4.63171E-07	-4.01473E-07	2.84723E-06	2.31195E-06	3.17169E-06	-3.9685E-07	1.17482E-06	2.48712E-06	-6.26905E-07	7.08871E-07	1.69212E-07	7.1892E-08	-6.7472E-07	3.75053E-07	6.25533E-07	-4.84252E-06	4.03667E-07	2.47973E-06	1.30957E-05	2.47973E-06
10.471	6.91569E-07	9.50843E-06	2.23321E-07	3.23471E-06	8.86541E-07	3.32814E-08	1.78612E-07	-8.2612E-07	-2.03715E-06	-2.86683E-07	-7.12395E-08	-9.34819E-08	-1.32836E-06	2.33468E-07	-1.89224E-07	-1.96855E-07	1.12933E-06	-5.99167E-07	5.25921E-07	5.81614E-07	1.29328E-06	-2.25284E-06	-2.96164E-06	9.81543E-07	4.55099E-06	9.31098E-06	1.1978E-07	3.37069E-06	-9.58116E-06	4.43994E-07	-7.09366E-07	4.03528E-06	3.28829E-06	3.59964E-06	-2.82298E-07	1.1656E-06	2.69839E-06	-6.5964E-07	1.16476E-06	2.91E-06	1.17265E-07	-4.94604E-08	5.8279E-07	1.09383E-06	-3.67839E-06	4.41935E-07	3.15022E-06	1.31798E-05	3.15022E-06
10.4706	5.69263E-07	8.34885E-06	-8.10989E-08	3.27218E-06	9.04018E-07	-1.46917E-07	9.11652E-07	-9.24036E-07	-2.34991E-06	-3.74954E-07	2.00441E-07	-1.48187E-07	-8.20478E-07	7.24942E-07	2.02277E-07	-1.73518E-06	6.75771E-07	-1.23627E-06	1.43853E-06	3.25458E-07	5.17382E-06	-1.94415E-06	-2.35244E-06	3.10872E-06	4.3402E-06	7.31784E-06	-5.98904E-07	2.49715E-06	-9.91385E-06	7.8374E-07	-1.35959E-06	3.71193E-06	3.70163E-06	3.93415E-06	-8.33453E-08	2.02479E-06	2.6355E-06	-2.55301E-07	9.45323E-07	3.30407E-06	1.77101E-08	6.69248E-07	7.03631E-07	1.16857E-06	-1.74011E-06	2.60723E-07	4.24943E-06	1.00241E-05	4.24943E-06
10.4702	4.30931E-07	6.52709E-06	-2.85522E-07	3.74289E-06	6.16236E-07	1.06449E-07	9.70326E-07	-6.83604E-07	-1.50371E-06	-6.38813E-07	3.61269E-07	-1.24602E-07	-8.47916E-07	2.2329E-06	1.64276E-07	-2.91255E-06	1.59218E-07	-1.36477E-06	1.82377E-06	3.85852E-07	7.52734E-06	-8.17529E-07	-1.7998E-06	4.11525E-06	3.22234E-07	4.19521E-06	-2.15211E-06	1.30082E-06	-5.37241E-06	1.0643E-06	-1.91003E-06	2.59007E-06	2.9498E-06	3.29455E-06	1.89806E-07	3.92842E-06	3.05123E-06	1.00534E-07	7.87304E-07	9.19386E-07	-1.2706E-07	2.74984E-07	5.81724E-07	1.07964E-06	1.59087E-06	8.08733E-08	4.22732E-06	6.02012E-06	4.22732E-06
10.4699	4.27723E-07	4.85471E-06	-3.49759E-07	4.15591E-06	2.53886E-07	2.55876E-07	3.39241E-07	-6.95887E-09	-1.11689E-06	-7.02983E-07	1.11914E-07	-5.1041E-08	-1.48877E-06	2.41189E-06	-3.80567E-07	-2.92977E-06	-3.32762E-07	-1.14458E-06	1.9858E-06	6.1747E-07	1.28089E-05	3.53124E-07	-1.5047E-06	3.53978E-06	-4.88278E-06	1.47241E-06	-3.79195E-06	-1.2202E-08	2.40015E-06	9.74964E-07	-1.51703E-06	1.81841E-06	2.58342E-06	2.22079E-06	4.23651E-07	5.00457E-06	4.16951E-06	7.63274E-08	1.19067E-06	-2.30724E-06	-2.31009E-07	-7.35143E-07	3.06092E-07	1.44298E-06	5.61208E-06	2.00015E-07	2.50815E-06	3.83574E-06	2.50815E-06
10.4695	4.44114E-07	3.80739E-06	-3.66075E-07	3.88488E-06	1.91998E-07	-4.19498E-08	-2.36739E-07	7.52957E-07	-1.30446E-06	-3.96265E-07	-6.68031E-07	-5.86491E-08	-1.96076E-06	9.65804E-07	-9.80975E-07	-2.18669E-06	-7.34498E-07	-8.08862E-07	2.16072E-06	6.39277E-07	1.79667E-05	1.02822E-06	-3.55275E-07	2.45758E-06	-7.72996E-06	1.05761E-06	-4.62831E-06	-6.35821E-07	3.35978E-06	6.86389E-07	-4.10404E-07	1.70727E-06	3.25977E-06	2.2249E-06	4.70945E-07	4.16676E-06	5.32604E-06	-1.26311E-07	1.6795E-06	-4.30259E-06	-2.59563E-07	-5.14696E-07	1.18035E-07	2.23989E-06	7.06179E-06	5.35015E-07	2.69599E-07	4.04641E-06	2.69599E-07
10.4691	3.39942E-07	3.46318E-06	-4.11893E-07	2.89442E-06	6.01331E-07	-3.60402E-07	-1.25691E-07	1.21878E-06	-1.06943E-06	9.42267E-08	-1.54068E-06	-1.98431E-07	-1.86499E-06	-3.60743E-07	-1.26433E-06	-1.84967E-06	-8.96499E-07	-4.04777E-07	1.92719E-06	2.86663E-07	1.61045E-05	1.41757E-06	1.38891E-06	1.61165E-06	-6.81385E-06	4.6732E-06	-4.2035E-06	-2.11229E-07	-5.39579E-06	6.32672E-07	1.14259E-07	1.94375E-06	3.24235E-06	3.27514E-06	2.41655E-07	2.68425E-06	5.59254E-06	-1.2945E-07	1.70254E-06	-4.76262E-06	-2.51576E-07	9.62915E-07	1.35982E-07	2.69229E-06	3.02709E-06	7.79129E-07	-8.75003E-07	5.21782E-06	-8.75003E-07
10.4688	2.22497E-07	3.42663E-06	-4.39248E-07	2.01728E-06	1.30119E-06	-2.28224E-07	4.46398E-07	1.3382E-06	-5.70705E-07	4.53873E-07	-1.92555E-06	-3.69305E-07	-1.426E-06	-4.7073E-07	-1.15471E-06	-2.37429E-06	-7.54636E-07	7.89937E-08	6.76372E-07	-4.6693E-07	6.12027E-06	2.02499E-06	1.66548E-06	6.47913E-07	-3.82608E-06	1.06279E-05	-2.84887E-06	4.55252E-07	-1.4872E-05	1.04685E-06	-6.15199E-07	2.69116E-06	1.32117E-06	3.50084E-06	-1.74586E-07	2.26517E-06	4.27455E-06	6.1261E-08	1.43949E-06	-4.73471E-06	-2.88145E-07	1.64154E-06	2.70672E-07	2.30849E-06	-5.0831E-06	8.3563E-07	-7.06699E-07	5.66194E-06	-7.06699E-07
10.4684	3.05673E-07	2.6583E-06	-3.69834E-07	1.97968E-06	1.96063E-06	1.3725E-07	8.84305E-07	1.35589E-06	-7.64122E-07	5.49039E-07	-1.81397E-06	-4.61177E-07	-7.43043E-07	5.03658E-07	-6.51727E-07	-3.02344E-06	-4.75354E-07	5.30001E-07	-1.30694E-06	-1.60333E-06	-5.55559E-06	2.72062E-06	-1.79159E-07	-5.15168E-07	-1.55678E-06	1.25969E-05	-1.39073E-06	2.38667E-07	-1.67269E-05	1.65276E-06	-1.78714E-06	4.31367E-06	-7.53824E-07	1.74027E-06	-5.02299E-07	2.93135E-06	1.50426E-06	1.32763E-07	1.30082E-06	-5.0354E-06	-4.06484E-07	8.63671E-07	3.61713E-07	1.53219E-06	-1.21233E-05	7.87229E-07	-1.54689E-07	5.22565E-06	-1.54689E-07
10.468	6.23225E-07	5.28525E-07	-2.52735E-07	2.32176E-06	2.32113E-06	2.64215E-07	1.07427E-06	1.54218E-06	-1.23226E-06	5.16815E-07	-1.65999E-06	-4.71007E-07	2.89352E-07	2.51625E-06	1.92812E-07	-2.86656E-06	-2.68302E-07	7.53633E-07	-2.68066E-06	-2.74129E-06	-1.19194E-05	2.7535E-06	-2.09102E-06	-1.14272E-06	-1.22976E-06	5.79786E-06	-2.90502E-07	-8.40781E-07	-1.23044E-05	1.76178E-06	-2.27128E-06	6.13075E-06	-6.01688E-07	-9.50864E-07	-5.04813E-07	3.52887E-06	-1.19711E-06	3.68249E-08	1.18568E-06	-5.56475E-06	-5.46322E-07	5.1351E-07	3.0608E-07	1.0851E-06	-1.39894E-05	5.81732E-07	5.48627E-07	5.47679E-06	5.48627E-07
10.4677	1.02931E-06	-1.77613E-06	-2.38749E-07	2.089E-06	2.22625E-06	1.71116E-07	1.18255E-06	1.85625E-06	-6.69112E-07	5.6886E-07	-1.62355E-06	-4.4135E-07	1.29292E-06	5.14023E-06	1.03178E-06	-1.75168E-06	-1.66409E-07	5.55324E-07	-2.35496E-06	-3.09091E-06	-1.08755E-05	1.91593E-06	-2.30595E-06	-1.08578E-06	-2.14472E-06	-5.19785E-06	7.2895E-07	-1.47418E-06	-7.05612E-06	9.20572E-07	-2.0156E-06	6.75116E-06	1.37192E-06	-2.68756E-06	-2.11637E-07	3.25631E-06	-1.97792E-06	9.17823E-08	6.85411E-07	-5.78658E-06	-5.88467E-07	1.62147E-06	9.77431E-08	1.09703E-06	-1.09687E-05	1.14664E-07	2.17542E-06	7.4833E-06	2.17542E-06
10.4673	1.39086E-06	-2.12194E-06	-3.8028E-07	1.49008E-06	1.66318E-06	2.01386E-07	9.68841E-07	1.90586E-06	6.21468E-07	7.18017E-07	-1.4018E-06	-3.8377E-07	1.38203E-06	6.35547E-06	1.27882E-06	-2.58181E-07	-1.10466E-07	-2.27341E-07	-7.79284E-07	-2.17881E-06	-4.50462E-06	1.07322E-06	-1.50613E-06	-1.35512E-06	-3.43104E-06	-9.17808E-06	1.89779E-06	-5.84575E-07	-3.5573E-06	-3.59049E-07	-1.88818E-06	5.9455E-06	2.80266E-06	-2.61881E-06	1.59745E-07	2.00133E-06	-8.78417E-07	3.95022E-07	-2.40176E-07	-5.32076E-06	-4.53195E-07	2.32324E-06	-1.57098E-07	1.21211E-06	-6.65E-06	-4.17912E-07	4.62986E-06	9.48442E-06	4.62986E-06
10.4669	1.63757E-06	-5.20846E-08	-5.23536E-07	1.71216E-06	8.92109E-07	3.89043E-07	1.27842E-07	1.47457E-06	9.95239E-07	7.66463E-07	-8.56529E-07	-3.0983E-07	6.11408E-08	4.50493E-06	6.39795E-07	8.49076E-07	-8.87741E-08	-1.50576E-06	5.62192E-07	-4.84704E-07	3.55704E-06	9.62625E-07	-8.69435E-07	-2.58028E-06	-4.95095E-06	-1.07777E-06	2.63336E-06	1.30231E-06	-2.7531E-06	-8.66722E-07	-2.48054E-06	5.06492E-06	2.75591E-06	-1.17728E-06	4.67472E-07	1.71405E-07	1.78891E-07	5.67789E-07	-1.09377E-06	-4.14445E-06	-1.92645E-07	9.03013E-07	-2.77653E-07	1.22891E-06	-4.47403E-06	-6.15078E-07	6.16841E-06	8.19588E-06	6.16841E-06
10.4666	1.68783E-06	2.55045E-06	-4.62086E-07	2.85436E-06	3.46032E-07	4.63798E-07	-8.26116E-07	9.99669E-07	3.10545E-07	5.99938E-07	-3.10393E-07	-2.50539E-07	-2.21467E-06	1.39347E-06	-4.70848E-07	1.10749E-06	-5.81509E-08	-2.66125E-06	9.12073E-07	9.68418E-07	9.27823E-06	1.03478E-06	-1.08058E-07	-3.96752E-06	-6.3058E-06	1.12855E-05	2.24771E-06	2.56296E-06	-5.31681E-06	-8.47749E-08	-3.30615E-06	5.13309E-06	2.39717E-06	5.67996E-07	7.11291E-07	-1.10904E-06	1.98377E-07	3.9872E-07	-1.26392E-06	-2.64329E-06	8.14505E-09	-1.0923E-06	-1.59667E-07	1.26535E-06	-4.97818E-06	-3.89158E-07	5.50225E-06	2.84598E-06	5.50225E-06
10.4662	1.49153E-06	3.76795E-06	-1.84033E-07	3.38271E-06	2.39133E-07	3.66421E-07	-9.4651E-07	1.07294E-06	2.31522E-07	3.7909E-07	-5.09547E-08	-2.01956E-07	-4.40595E-06	6.70824E-07	-1.21108E-06	7.41001E-07	7.43276E-08	-2.83668E-06	8.99372E-07	1.55964E-06	9.47648E-06	3.41745E-07	1.15244E-06	-4.41362E-06	-6.3435E-06	1.62488E-05	1.19596E-06	2.26165E-06	-8.53984E-06	9.9504E-07	-3.0384E-06	5.54265E-06	2.70362E-06	1.53787E-06	8.68462E-07	-6.35596E-07	3.2384E-07	3.33593E-07	-5.56016E-07	-1.51435E-06	-8.13592E-11	-8.68277E-07	9.29001E-08	1.44309E-06	-5.3225E-06	-9.76553E-08	3.73282E-06	-3.70335E-06	3.73282E-06
10.4658	1.16047E-06	3.58008E-06	1.00177E-07	2.34411E-06	3.79522E-07	3.4984E-07	-2.50687E-07	1.45794E-06	1.3874E-06	3.27459E-07	2.61294E-08	-1.34375E-07	-5.51512E-06	2.80015E-06	-1.07488E-06	5.40138E-07	2.13194E-07	-1.79767E-06	1.25618E-06	1.39119E-06	3.67186E-06	-8.35223E-07	1.95741E-06	-3.72819E-06	-4.61218E-06	1.12692E-05	7.10671E-07	1.06189E-06	-7.41011E-06	9.99181E-07	-7.28923E-07	5.29353E-06	3.28096E-06	1.35721E-06	8.3404E-07	1.21827E-06	1.36654E-06	8.06394E-07	5.84756E-07	-1.31172E-06	-1.10785E-07	1.64977E-06	2.57756E-07	1.67174E-06	-1.82312E-06	-5.35977E-08	3.02094E-06	-8.46394E-06	3.02094E-06
10.4655	9.26922E-07	3.15809E-06	1.932E-07	8.8573E-07	4.56889E-07	5.68035E-07	1.20169E-07	1.22125E-06	2.44928E-06	4.30041E-07	6.44383E-08	-8.06057E-08	-5.01709E-06	4.49007E-06	-3.1841E-07	9.64448E-07	5.65114E-08	-2.89293E-07	1.61374E-06	8.80426E-07	-5.8671E-06	-1.31933E-06	1.58008E-06	-2.29799E-06	-2.41543E-06	3.04717E-06	1.12674E-06	3.34971E-07	-1.41349E-06	-1.25327E-07	2.8421E-06	4.61753E-06	3.44418E-06	6.00943E-07	5.76551E-07	2.42169E-06	2.04216E-06	1.37835E-06	1.40578E-06	-1.95851E-06	-1.42746E-08	3.82276E-06	2.33714E-07	1.69908E-06	5.79588E-06	-1.46384E-07	3.93654E-06	-1.10025E-05	3.93654E-06
10.4651	9.05775E-07	3.2975E-06	1.07345E-07	5.14318E-07	3.67567E-07	8.59684E-07	-5.93832E-07	6.4663E-08	2.53959E-06	4.95875E-07	-5.25164E-08	-1.05715E-07	-3.20112E-06	3.89768E-06	4.0668E-07	1.5136E-06	-4.22625E-07	7.37627E-07	1.22117E-06	3.86167E-07	-1.60732E-05	-8.44008E-07	9.4366E-07	-5.83207E-07	-1.31066E-06	-2.89212E-06	1.4698E-06	7.8175E-07	4.77049E-06	-1.23477E-06	5.42839E-06	4.46048E-06	3.00183E-06	-1.52783E-07	2.293E-07	1.80673E-06	1.1714E-06	1.24024E-06	1.51041E-06	-2.81447E-06	4.06922E-07	3.71766E-06	1.18713E-07	1.32396E-06	1.27652E-05	-8.40208E-08	5.284E-06	-1.1718E-05	5.284E-06
10.4647	9.62206E-07	4.04252E-06	-1.0625E-08	8.89816E-07	1.93373E-07	9.84542E-07	-1.82836E-06	-1.08617E-06	2.36931E-06	4.45177E-07	-3.59714E-07	-1.56077E-07	-1.12851E-06	3.38022E-06	7.21548E-07	1.47971E-06	-7.11516E-07	1.04583E-06	3.55159E-07	1.46231E-07	-2.41408E-05	-3.5025E-07	9.84962E-07	5.28465E-07	-1.09115E-06	-7.1803E-06	9.37777E-07	2.11478E-06	8.84661E-06	-1.64144E-06	5.65806E-06	4.95197E-06	1.80426E-06	-1.17567E-06	-4.65235E-08	7.27672E-07	-1.4133E-07	4.84041E-07	1.1099E-06	-3.19904E-06	8.31305E-07	1.94177E-06	1.29993E-08	6.84119E-07	1.33073E-05	1.8657E-07	6.07577E-06	-9.92411E-06	6.07577E-06
10.4644	8.92232E-07	4.98451E-06	-7.10509E-08	6.72499E-07	8.86571E-08	8.77117E-07	-2.54409E-06	-1.22009E-06	2.26916E-06	3.57658E-07	-5.24117E-07	-7.98229E-08	1.65335E-07	5.48424E-06	6.888E-07	1.07801E-06	-3.46249E-07	9.96806E-07	5.33873E-08	2.24565E-07	-2.72322E-05	-3.3669E-07	1.00734E-06	-2.76566E-08	-3.33984E-07	-1.14653E-05	-8.12088E-08	3.66768E-06	1.30321E-05	-1.69568E-06	4.72833E-06	5.35104E-06	-2.4285E-07	-2.72763E-06	-2.1113E-07	9.71281E-07	-3.88968E-07	9.46037E-08	5.93259E-07	-2.73485E-06	8.35141E-07	3.24642E-07	-1.52216E-07	2.57406E-07	6.75818E-06	4.70674E-07	6.36639E-06	-5.6085E-06	6.36639E-06
10.464	7.04804E-07	5.46755E-06	-7.19254E-08	-2.20837E-07	3.00769E-07	6.27841E-07	-2.33902E-06	-4.47919E-07	1.29721E-06	2.85472E-07	-2.62499E-07	1.32568E-07	4.85261E-07	8.85159E-06	4.58469E-07	1.12496E-06	3.88925E-07	8.41183E-07	5.285E-07	4.60323E-07	-2.34551E-05	-7.6941E-08	1.39406E-07	-2.06876E-06	1.41534E-06	-1.43064E-05	-8.14653E-07	4.87809E-06	1.69396E-05	-1.62098E-06	4.72782E-06	5.17861E-06	-2.40561E-06	-3.91561E-06	-3.07273E-07	1.8443E-06	-1.33871E-07	5.25563E-07	1.3716E-07	-1.36207E-06	4.29832E-07	4.09091E-08	-4.59392E-07	3.01527E-07	-1.39311E-06	6.0457E-07	6.28248E-06	-1.07916E-06	6.28248E-06
10.4636	6.23692E-07	5.21255E-06	-3.33475E-09	-7.24235E-07	1.01862E-06	3.62238E-07	-1.41524E-06	3.96515E-07	-6.0225E-07	2.16914E-07	1.97711E-07	2.77112E-07	2.33717E-07	1.03811E-05	6.90606E-08	1.73643E-06	7.85057E-07	5.9494E-07	8.31791E-07	6.6885E-07	-1.39681E-05	1.04477E-06	-9.09365E-07	-3.75231E-06	3.11976E-06	-1.45019E-05	-1.07155E-06	5.36665E-06	1.58228E-05	-8.61089E-07	5.61418E-06	4.50217E-06	-3.35159E-06	-3.71907E-06	-3.49581E-07	1.06661E-06	-4.99814E-07	1.04891E-06	-1.3241E-07	5.96236E-07	4.06675E-08	1.02426E-06	-7.29657E-07	4.05001E-07	-5.07578E-06	5.77034E-07	5.55854E-06	1.5629E-06	5.55854E-06
10.4633	7.75486E-07	4.99057E-06	1.37457E-07	-5.29147E-07	1.99023E-06	1.92234E-07	-1.55419E-07	8.95229E-07	-1.54715E-06	2.05762E-07	4.1859E-07	2.12169E-07	-4.26447E-07	9.5568E-06	-3.81359E-07	2.15998E-06	6.71407E-07	4.11523E-07	3.7245E-07	9.02995E-07	-2.68362E-06	2.36985E-06	-1.08152E-06	-3.36392E-06	3.76734E-06	-1.3979E-05	-9.48183E-07	5.02657E-06	9.4319E-06	8.4419E-07	5.42344E-06	3.32487E-06	-2.55919E-06	-2.82243E-06	-3.16964E-07	-1.69379E-06	-6.2885E-07	8.89626E-07	-8.37899E-10	2.35152E-06	-4.32478E-08	2.34832E-06	-6.21023E-07	2.58618E-08	-3.28355E-06	4.48013E-07	4.3328E-06	3.15246E-06	4.3328E-06
10.4629	9.71331E-07	5.80873E-06	2.47389E-07	-3.49382E-07	2.56128E-06	1.89951E-07	8.22588E-07	1.21359E-06	-2.51794E-07	3.34313E-07	3.26986E-07	6.28658E-08	-1.58323E-06	8.18005E-06	-7.17109E-07	1.90746E-06	5.78715E-07	4.91506E-07	-1.10531E-07	1.35517E-06	6.68438E-06	2.81535E-06	-7.26664E-07	-1.04758E-06	3.38019E-06	-1.42266E-05	-4.07231E-07	4.11766E-06	5.36735E-06	2.5785E-06	3.61037E-06	1.68838E-06	-8.93796E-07	-2.82487E-06	-1.99964E-07	-4.05431E-06	9.66573E-07	3.26294E-07	5.15712E-07	3.02379E-06	5.77208E-08	3.01931E-06	-9.55702E-08	-6.1131E-07	4.10127E-07	2.92832E-07	3.42052E-06	5.37866E-06	3.42052E-06
10.4625	9.04407E-07	7.16066E-06	1.91793E-07	-4.46074E-07	2.37486E-06	3.42605E-07	8.08899E-07	1.47628E-06	1.92179E-06	5.33436E-07	1.73934E-07	9.4777E-09	-2.80738E-06	7.06947E-06	-9.668E-07	1.29411E-06	8.73645E-07	6.48488E-07	3.00916E-07	2.03679E-06	1.21472E-05	2.27082E-06	-5.69683E-07	1.70209E-06	2.48021E-06	-1.33906E-05	2.66692E-07	3.05421E-06	8.45671E-06	3.21139E-06	2.26995E-06	3.80254E-07	3.92246E-07	-3.62671E-06	2.71553E-09	-4.10802E-06	3.60665E-06	9.83531E-08	1.02885E-06	2.38951E-06	1.32747E-07	2.71958E-06	3.96613E-07	-7.54357E-07	2.7424E-06	1.9647E-07	3.34509E-06	7.44364E-06	3.34509E-06
10.4622	5.33371E-07	7.13952E-06	2.05251E-08	-3.44109E-07	1.80915E-06	5.55681E-07	-2.424E-07	1.60786E-06	2.85223E-06	6.27289E-07	1.04119E-07	1.0831E-08	-3.11598E-06	5.50414E-06	-1.32666E-06	8.48024E-07	1.21112E-06	4.98472E-07	1.20389E-06	2.7209E-06	1.26072E-05	1.5134E-06	-1.21504E-07	3.67239E-06	1.44038E-06	-1.04416E-05	3.7696E-07	2.11915E-06	1.27621E-05	2.7292E-06	3.05164E-06	4.94275E-07	7.07293E-07	-3.39532E-06	2.90568E-07	-2.7391E-06	5.44117E-06	2.38408E-07	1.21725E-06	1.19405E-06	1.74399E-07	1.717E-06	3.99195E-07	-2.87082E-07	3.6819E-06	2.00014E-07	3.71416E-06	7.38468E-06	3.71416E-06
10.4618	1.61017E-07	4.92204E-06	-4.30143E-08	-4.39858E-08	1.42597E-06	7.19069E-07	-1.46185E-06	1.63946E-06	2.35427E-06	5.86329E-07	1.15135E-07	-7.38688E-08	-1.99616E-06	3.33866E-06	-1.66859E-06	9.41289E-07	1.08527E-06	1.23409E-07	1.34698E-06	3.14486E-06	8.39813E-06	1.13062E-06	1.18607E-06	4.56081E-06	4.92329E-07	-9.02508E-06	-1.41755E-07	1.54061E-06	9.9557E-06	1.96062E-06	4.48497E-06	1.94028E-06	1.91784E-07	-1.58157E-06	6.18542E-07	-1.88527E-06	6.37111E-06	1.97647E-07	1.07942E-06	5.77894E-07	2.0777E-07	1.52956E-07	1.42997E-08	6.80572E-08	4.8547E-06	2.62468E-07	3.90909E-06	5.49729E-06	3.90909E-06
10.4614	1.25872E-07	2.33429E-06	8.21816E-08	-1.46326E-07	1.23155E-06	7.62044E-07	-1.94366E-06	1.65136E-06	1.67531E-06	5.54437E-07	2.97346E-07	-1.96658E-07	1.96952E-08	1.471E-06	-1.46476E-06	1.89403E-06	5.59439E-07	3.60638E-08	3.80194E-07	3.09814E-06	3.16548E-06	1.09397E-06	2.35563E-06	4.56689E-06	-3.08158E-07	-1.25131E-05	-3.45344E-07	1.63344E-06	9.49801E-07	1.46711E-06	4.02116E-06	3.28687E-06	-5.74611E-07	-1.58506E-07	8.92039E-07	-1.88211E-06	7.5488E-06	-1.4612E-07	5.81886E-07	1.11806E-06	9.70816E-08	-1.96528E-06	-2.46905E-07	-6.67919E-08	6.72059E-06	3.22527E-07	3.92135E-06	3.6655E-06	3.92135E-06
10.4611	4.95655E-07	2.09447E-06	1.7115E-07	-5.82378E-07	8.75067E-07	6.58579E-07	-1.54712E-06	1.51139E-06	1.4597E-06	5.8417E-07	7.25844E-07	-1.8971E-07	2.02445E-06	3.27982E-07	-4.98081E-07	3.47623E-06	1.20434E-07	3.85944E-07	-6.57266E-07	2.41235E-06	1.67128E-06	1.18824E-06	2.20621E-06	4.03256E-06	-1.19501E-06	-1.72073E-05	2.71229E-07	2.43028E-06	-6.65904E-06	1.36915E-06	1.78233E-06	3.64914E-06	-8.38313E-07	-8.81814E-07	1.05374E-06	-1.84741E-06	8.76202E-06	-3.22425E-07	-3.86834E-07	2.31036E-06	-2.41869E-07	-4.00362E-06	-1.322E-07	-9.5125E-08	8.04E-06	3.49755E-07	4.15645E-06	2.2616E-06	4.15645E-06
10.4607	1.0526E-06	4.70428E-06	-1.35944E-08	-4.67804E-07	3.65349E-07	4.24477E-07	-6.56706E-07	1.10026E-06	1.62992E-06	5.30085E-07	1.1762E-06	-7.15819E-08	3.49343E-06	-4.6754E-07	6.89431E-07	4.38529E-06	1.00502E-08	6.793E-07	-6.99062E-07	1.14753E-06	3.88439E-06	1.3959E-06	1.59857E-06	3.32529E-06	-2.23762E-06	-1.5682E-05	7.13586E-07	3.20161E-06	-9.06462E-06	1.77371E-06	4.19007E-07	3.9487E-06	-2.39002E-07	-2.83089E-06	1.13202E-06	-1.7078E-06	8.89151E-06	-6.66706E-08	-1.41528E-06	2.93958E-06	-6.18759E-07	-4.81544E-06	1.00541E-07	5.45797E-07	7.45909E-06	3.06784E-07	4.6945E-06	6.10846E-07	4.6945E-06
10.4603	1.47863E-06	7.57865E-06	-3.66792E-07	4.85829E-07	7.38509E-08	1.45648E-07	2.99067E-07	6.67737E-07	2.35802E-06	2.81197E-07	1.30628E-06	-3.45778E-08	4.20148E-06	-1.0758E-06	1.40049E-06	3.45988E-06	2.45636E-08	4.40088E-07	1.19358E-07	-2.29834E-07	4.59215E-06	1.82405E-06	2.30641E-06	2.70731E-06	-2.92636E-06	-6.52506E-06	-9.531E-08	2.88936E-06	-8.65081E-06	2.55884E-06	1.47681E-06	5.41921E-06	7.66705E-07	-3.91914E-06	1.14619E-06	-2.14321E-06	8.37818E-06	3.12402E-07	-1.61433E-06	2.15031E-06	-8.0254E-07	-4.01423E-06	1.31731E-07	1.40153E-06	5.05983E-06	1.59857E-07	5.09039E-06	-3.01327E-07	5.09039E-06
10.46	1.5678E-06	7.35217E-06	-5.58192E-07	1.50311E-06	8.35755E-08	-1.4739E-08	8.45559E-07	5.52441E-07	3.61793E-06	-5.88848E-08	1.10521E-06	-1.21808E-07	4.10111E-06	-1.50633E-06	1.5058E-06	1.56358E-06	-8.74103E-08	-2.62857E-07	8.84319E-07	-1.16153E-06	1.38157E-06	2.40837E-06	4.1636E-06	2.28464E-06	-2.82293E-06	3.85067E-06	-1.46005E-06	1.33504E-06	-8.90836E-06	3.05262E-06	3.57582E-06	7.39688E-06	1.50717E-06	-3.59461E-06	1.01531E-06	-2.88494E-06	8.57205E-06	4.45989E-07	-7.80769E-07	2.54561E-07	-8.4419E-07	-2.44897E-06	2.11852E-09	1.64287E-06	2.61402E-06	-4.83475E-09	4.92334E-06	1.14758E-06	4.92334E-06
10.4596	1.38662E-06	3.13771E-06	-4.54624E-07	1.97657E-06	5.07233E-08	7.53045E-08	6.49878E-07	6.79461E-07	4.28168E-06	-3.1362E-07	8.37202E-07	-1.65228E-07	3.76249E-06	-2.50206E-06	1.20774E-06	8.63668E-07	-2.81855E-07	-1.06964E-06	1.10369E-06	-1.56088E-06	-8.69262E-07	2.78577E-06	5.33048E-06	1.93758E-06	-2.31792E-06	9.24433E-06	-1.74709E-06	-2.46409E-07	-1.1962E-05	2.7246E-06	4.42797E-06	7.836E-06	2.07416E-06	-2.59056E-06	6.60795E-07	-2.82864E-06	8.97914E-06	3.39176E-07	1.297E-07	-1.79957E-06	-9.20013E-07	-1.06927E-06	-3.59952E-08	1.2203E-06	2.39738E-06	3.50971E-09	4.4201E-06	3.78907E-06	4.4201E-06
10.4592	1.23256E-06	-2.41411E-06	-2.29088E-07	2.16501E-06	-2.14817E-07	3.41585E-07	1.06143E-07	7.35709E-07	3.07998E-06	-4.24888E-07	5.65447E-07	-9.90259E-08	4.26356E-06	-4.94023E-06	5.25745E-07	1.80282E-06	-3.10655E-07	-1.68879E-06	1.01518E-06	-1.78855E-06	2.30699E-06	2.65228E-06	5.23396E-06	1.11027E-06	-1.90893E-06	9.09507E-06	-7.94037E-07	-4.73784E-07	-1.84946E-05	1.97056E-06	3.33195E-06	6.08865E-06	3.11497E-06	-1.05982E-06	2.0332E-07	-2.01936E-06	7.80613E-06	1.87214E-07	3.09507E-07	-3.79908E-06	-9.69163E-07	-1.84075E-09	1.33713E-07	7.24202E-07	5.13338E-06	2.2532E-07	4.32378E-06	4.54655E-06	4.32378E-06
10.4589	1.30858E-06	-5.60944E-06	-5.28809E-08	2.38474E-06	-4.85997E-07	5.09253E-07	7.08558E-08	6.99424E-07	4.00328E-07	-4.19869E-07	1.05444E-07	-8.92599E-08	5.87112E-06	-8.33254E-06	-3.93308E-07	2.30076E-06	-4.49005E-08	-1.88074E-06	9.00314E-07	-1.97628E-06	6.35201E-06	2.27545E-06	5.29983E-06	-8.73761E-07	-1.06441E-06	5.50926E-06	-1.6134E-07	5.57091E-07	-2.55738E-05	1.47958E-06	1.25939E-06	3.99769E-06	4.65466E-06	1.22805E-06	-4.82567E-08	-1.88141E-06	5.06999E-06	1.008E-07	2.04512E-07	-6.35387E-06	-7.69993E-07	9.11959E-07	4.46827E-07	4.34494E-07	8.86496E-06	4.08498E-07	4.94174E-06	2.9905E-06	4.94174E-06
10.4585	1.45042E-06	-5.36687E-06	1.03513E-07	2.47182E-06	-5.70208E-07	3.93737E-07	5.41391E-07	7.81178E-07	-1.84505E-06	-3.11901E-07	-5.03253E-07	-2.37819E-07	7.27009E-06	-1.10376E-05	-8.2354E-07	8.21866E-07	3.26122E-07	-1.53894E-06	6.78207E-07	-1.72073E-06	3.25914E-06	2.21223E-06	6.53295E-06	-3.70196E-06	1.02999E-06	-8.28572E-08	-8.94551E-07	1.25264E-06	-2.71758E-05	1.10704E-06	-3.88151E-07	3.64172E-06	5.78917E-06	3.4261E-06	1.07735E-07	-2.874E-06	2.56413E-06	1.21538E-07	5.53066E-07	-9.09681E-06	-3.39745E-07	1.44363E-06	7.82473E-07	1.86751E-07	1.04208E-05	2.81307E-07	5.54447E-06	2.00405E-06	5.54447E-06
10.4581	1.34733E-06	-3.72556E-06	2.82899E-07	2.36927E-06	-6.17379E-07	1.44974E-07	3.24728E-07	9.67136E-07	-2.2129E-06	-1.43913E-07	-8.65161E-07	-3.77188E-07	6.99576E-06	-1.19831E-05	-1.42456E-07	-1.22703E-06	4.36053E-07	-9.8756E-07	3.4238E-07	-7.20148E-07	-5.79879E-06	2.32196E-06	8.0725E-06	-5.76647E-06	3.66541E-06	-5.42445E-06	-2.21479E-06	3.25013E-07	-2.10443E-05	2.52486E-07	-4.90097E-07	4.84413E-06	5.69754E-06	4.30433E-06	5.07345E-07	-3.42698E-06	8.38505E-07	2.63274E-07	1.0339E-06	-9.78941E-06	2.16056E-08	1.38347E-06	9.75506E-07	-1.90634E-08	8.2881E-06	-8.96322E-08	5.22047E-06	3.42805E-06	5.22047E-06
10.4578	1.01555E-06	-2.63104E-06	3.5458E-07	2.40492E-06	-7.76689E-07	7.21802E-08	-1.29311E-06	1.05642E-06	-1.08636E-06	-4.13274E-08	-7.3621E-07	-3.29326E-07	5.36485E-06	-1.13524E-05	1.11451E-06	-1.5105E-06	1.50322E-07	-8.04989E-07	2.89854E-07	5.50379E-07	-1.09405E-05	1.75914E-06	8.6541E-06	-5.88601E-06	4.85808E-06	-7.0641E-06	-2.77143E-06	-1.68749E-06	-1.2235E-05	-8.30081E-07	1.3739E-06	5.73903E-06	4.40707E-06	4.33002E-06	7.48501E-07	-2.2246E-06	-1.11012E-06	4.60407E-07	9.17695E-07	-6.69814E-06	1.21574E-07	1.0435E-06	8.61326E-07	4.83201E-08	3.57953E-06	-3.84338E-07	4.22298E-06	5.88797E-06	4.22298E-06
10.4574	8.01462E-07	-1.70308E-06	1.89221E-07	2.72967E-06	-8.80676E-07	2.71735E-07	-3.20851E-06	1.07091E-06	-1.36202E-07	-1.00239E-07	-3.71427E-07	-1.93213E-07	3.93292E-06	-9.82211E-06	1.65788E-06	-8.09383E-08	-2.1112E-07	-1.13976E-06	7.33865E-07	1.2158E-06	-7.49198E-06	4.46598E-07	8.12548E-06	-4.9698E-06	3.74025E-06	-4.51089E-06	-2.24457E-06	-3.05475E-06	-6.13142E-06	-1.12886E-06	4.31101E-06	5.21295E-06	2.44276E-06	5.17384E-06	6.16885E-07	-2.85966E-07	-3.14374E-06	6.2935E-07	5.35692E-07	-1.50586E-06	8.90601E-08	8.33944E-07	4.71432E-07	3.35507E-07	-1.6573E-06	-4.28817E-07	3.72897E-06	7.65565E-06	3.72897E-06
10.457	8.62595E-07	-5.49318E-08	-7.72218E-08	3.23061E-06	-7.22118E-07	6.17778E-07	-3.73989E-06	1.20862E-06	-7.10752E-07	-2.47248E-07	-1.69831E-07	-1.67138E-07	3.06932E-06	-8.04496E-06	9.87457E-07	9.74614E-07	-2.24303E-07	-1.52658E-06	1.08135E-06	9.94643E-07	-2.03183E-06	-2.99966E-07	6.8677E-06	-4.82878E-06	1.62734E-06	-1.6796E-06	-1.25163E-06	-2.86359E-06	-1.78817E-06	-3.87831E-07	6.37796E-06	3.76892E-06	3.29403E-07	6.85197E-06	3.24643E-07	5.78577E-07	-3.84499E-06	7.48735E-07	8.60675E-07	1.98608E-06	1.36923E-07	7.36099E-07	6.21655E-08	4.74954E-07	-5.8717E-06	-3.08253E-07	4.17168E-06	8.91756E-06	4.17168E-06
10.4567	9.40392E-07	1.53555E-06	-1.4823E-07	4.04986E-06	-4.23319E-07	1.08921E-06	-2.77661E-06	1.43049E-06	-2.53791E-06	-2.92852E-07	-1.94406E-07	-2.09541E-07	1.38076E-06	-6.6697E-06	-1.27503E-07	6.38318E-07	8.7743E-08	-1.51139E-06	5.91259E-07	4.47067E-07	-1.72279E-06	4.60835E-07	4.83313E-06	-5.56207E-06	3.00694E-07	-1.39539E-06	-4.03643E-07	-1.90036E-06	3.41067E-06	4.10642E-07	6.27336E-06	2.25776E-06	-1.33945E-06	7.24554E-06	2.53392E-07	4.15345E-07	-3.3978E-06	7.27245E-07	1.84247E-06	2.4095E-06	2.8957E-07	5.81001E-07	-1.74563E-07	3.28715E-07	-7.59297E-06	-9.58959E-08	4.66819E-06	1.01024E-05	4.66819E-06
10.4563	7.93386E-07	2.23177E-06	6.09291E-08	5.28894E-06	-2.92588E-07	1.81055E-06	-1.70288E-06	1.47409E-06	-3.91641E-06	-1.32678E-07	-2.4899E-07	-1.19851E-07	-1.87563E-06	-5.96545E-06	-7.92913E-07	1.18478E-08	2.95097E-07	-1.10457E-06	-3.496E-07	2.34271E-07	-4.44995E-06	1.69332E-06	2.0302E-06	-5.5208E-06	1.93758E-07	-1.17088E-06	4.36012E-08	-1.42989E-06	7.12152E-06	3.86961E-07	4.66205E-06	9.12729E-07	-1.94757E-06	5.24853E-06	4.93547E-07	5.86112E-07	-3.71588E-06	3.44592E-07	2.365E-06	2.24718E-06	4.25334E-07	4.74844E-07	-2.78372E-07	1.48796E-07	-5.5504E-06	2.73779E-07	4.39645E-06	1.03705E-05	4.39645E-06
10.4559	5.71631E-07	3.40054E-06	2.98275E-07	6.20232E-06	-4.33802E-07	2.67022E-06	-1.38503E-06	1.26664E-06	-3.5277E-06	1.32331E-07	-2.47663E-07	8.79611E-08	-4.95873E-06	-5.55284E-06	-9.23819E-07	2.96663E-07	1.93534E-07	-5.27638E-07	-4.18406E-07	5.32529E-07	-4.39489E-06	1.79956E-06	-6.13547E-07	-3.96217E-06	6.854E-07	2.55724E-06	1.17208E-07	-1.64784E-06	6.13403E-06	-1.6298E-07	3.31528E-06	-2.24402E-07	-1.40522E-06	2.66146E-06	7.49354E-07	1.16343E-06	-4.98869E-06	-4.0013E-07	1.87157E-06	3.84017E-06	4.57252E-07	5.9322E-07	-2.9848E-07	1.43882E-07	-7.09435E-07	7.70388E-07	3.66337E-06	9.17001E-06	3.66337E-06
10.4556	5.33943E-07	6.52423E-06	2.72648E-07	5.78116E-06	-6.5504E-07	3.19218E-06	-1.27636E-06	1.0092E-06	-1.93971E-06	2.80013E-07	-2.56567E-07	1.39671E-07	-5.41303E-06	-5.16302E-06	-8.5398E-07	1.23251E-06	9.93624E-08	4.12067E-08	8.3661E-07	1.25105E-06	-2.01878E-06	9.88524E-07	-1.69519E-06	-2.23289E-06	1.15659E-06	8.23755E-06	1.60241E-07	-1.78153E-06	3.13905E-06	-4.30191E-07	3.1488E-06	-9.63678E-07	-3.34382E-07	1.68363E-06	7.17207E-07	7.64071E-07	-4.87135E-06	-1.0185E-06	9.8194E-07	5.91033E-06	3.87474E-07	7.96196E-07	-1.40717E-07	2.15541E-07	3.20127E-06	1.14285E-06	3.19289E-06	7.49257E-06	3.19289E-06
10.4552	6.36303E-07	9.70602E-06	-8.0953E-09	4.27534E-06	-6.82208E-07	3.01605E-06	-6.30965E-07	8.78131E-07	-7.23346E-07	1.80495E-07	-2.60977E-07	-1.27867E-07	-3.16204E-06	-5.296E-06	-6.98101E-07	1.95474E-06	3.55703E-07	3.44671E-07	2.1538E-06	2.31216E-06	-2.30373E-06	7.02612E-07	-7.29518E-07	-1.76581E-06	1.15323E-06	1.04974E-05	6.19619E-07	-1.32097E-06	2.4399E-06	-2.46731E-07	3.70406E-06	-1.46655E-06	5.97245E-07	1.95548E-06	4.32709E-07	-9.77554E-07	-2.18594E-06	-9.74177E-07	3.94462E-07	5.7994E-06	2.54667E-07	6.65686E-07	1.82291E-07	1.73708E-07	3.38289E-06	1.21217E-06	3.23553E-06	6.29269E-06	3.23553E-06
10.4548	6.83885E-07	9.42095E-06	-2.53007E-07	3.03016E-06	-3.96529E-07	2.3302E-06	3.2744E-07	8.9981E-07	-3.45251E-07	-6.3742E-08	-1.44049E-07	-5.39636E-07	-5.48102E-07	-6.40718E-06	-4.63919E-07	2.29936E-06	8.1302E-07	1.79497E-07	2.16925E-06	3.38285E-06	-6.29254E-06	1.13622E-06	1.08013E-06	-2.18358E-06	3.99335E-07	6.3027E-06	1.51226E-06	-4.60299E-07	2.01679E-06	-1.21569E-07	4.37312E-06	-2.27172E-06	1.2761E-06	1.76828E-06	1.66879E-07	-2.53587E-06	1.04555E-06	-3.50851E-07	1.22089E-07	3.69149E-06	9.53846E-08	-1.92503E-07	4.01229E-07	-2.88944E-08	1.73352E-06	1.13179E-06	3.8342E-06	5.03203E-06	3.8342E-06
10.4545	6.99588E-07	5.64819E-06	-2.00385E-07	2.65316E-06	3.54651E-08	1.6154E-06	8.55316E-07	1.03706E-06	4.19094E-08	-2.1687E-07	8.02985E-08	-8.05658E-07	6.85002E-07	-7.91234E-06	-3.25647E-07	2.62242E-06	1.06355E-06	-1.30317E-07	1.23278E-06	3.7705E-06	-1.04535E-05	1.12349E-06	1.6463E-06	-2.24127E-06	-6.51059E-07	-2.74345E-06	2.35628E-06	5.60945E-07	-2.63182E-06	-4.53177E-07	5.2191E-06	-3.38069E-06	1.89527E-06	1.1223E-06	9.15548E-08	-2.59822E-06	2.51789E-06	2.48573E-07	-3.32151E-08	2.17556E-06	-5.98062E-08	-1.79468E-06	3.59214E-07	-2.978E-07	2.78811E-06	1.16066E-06	4.94519E-06	2.844E-06	4.94519E-06
10.4541	8.21453E-07	2.10529E-06	1.42911E-07	2.50293E-06	2.63132E-07	1.10833E-06	6.98919E-07	1.15368E-06	8.36835E-07	-1.61673E-07	1.95182E-07	-8.28662E-07	1.11795E-06	-8.84202E-06	-4.5267E-07	2.95114E-06	1.02387E-06	1.03427E-07	7.33134E-07	3.1367E-06	-1.26224E-05	3.58038E-07	-1.42133E-08	-1.75008E-06	-9.98108E-07	-1.28365E-05	2.754E-06	1.78563E-06	-9.1801E-06	-1.06149E-06	6.2762E-06	-4.04284E-06	2.46473E-06	1.43081E-06	1.67515E-07	-1.65941E-06	2.42521E-06	4.218E-07	-6.66569E-08	2.23815E-06	-1.62434E-07	-3.48118E-06	3.10204E-07	-4.72255E-07	7.78366E-06	1.29469E-06	5.71412E-06	7.46065E-08	5.71412E-06
10.4537	9.68792E-07	1.09005E-06	5.68932E-07	2.15909E-06	1.37221E-07	7.39089E-07	2.08111E-07	1.02942E-06	1.38149E-06	-2.76501E-09	2.82473E-08	-7.03607E-07	1.85074E-06	-9.11178E-06	-8.33082E-07	2.93387E-06	1.00008E-06	9.96688E-07	1.05969E-06	2.09556E-06	-1.30688E-05	-1.82496E-07	-2.45598E-06	-1.60916E-06	-4.41291E-07	-2.01353E-05	2.73277E-06	3.00868E-06	-1.12409E-05	-1.37236E-06	6.8579E-06	-3.87278E-06	2.85996E-06	2.63043E-06	2.82513E-07	-9.30953E-07	2.06043E-06	2.5124E-07	1.84362E-08	2.30757E-06	-1.28025E-07	-4.23832E-06	5.27125E-07	-4.46646E-07	1.27956E-05	1.33942E-06	4.82433E-06	-2.09158E-06	4.82433E-06
10.4534	9.47247E-07	1.37602E-06	9.20412E-07	2.06445E-06	-3.29176E-08	4.52724E-07	-2.17147E-07	6.64611E-07	1.39723E-06	9.57241E-08	-3.12873E-07	-5.34822E-07	2.25264E-06	-9.34625E-06	-1.33257E-06	2.46405E-06	1.23366E-06	1.75102E-06	1.31886E-06	1.52876E-06	-1.10246E-05	-1.73425E-07	-3.08331E-06	-2.33971E-06	-1.12323E-08	-2.18351E-05	2.47599E-06	3.55355E-06	-9.13736E-06	-9.56975E-07	6.35437E-06	-3.34415E-06	3.09262E-06	2.97807E-06	3.39807E-07	-8.57581E-07	1.66323E-06	-5.07885E-08	2.43319E-07	1.4225E-06	8.98816E-08	-3.74401E-06	8.10495E-07	-3.24744E-07	1.34102E-05	1.25758E-06	2.446E-06	-2.74212E-06	2.446E-06
10.453	8.10914E-07	1.87504E-06	1.2069E-06	2.3514E-06	1.73384E-07	3.01202E-07	-4.31783E-07	3.88115E-07	1.63933E-06	8.21918E-08	-5.45335E-07	-3.80523E-07	8.8284E-07	-9.79942E-06	-1.57778E-06	1.98686E-06	1.61488E-06	1.5687E-06	9.13452E-07	1.42368E-06	-5.74759E-06	-3.75953E-07	-1.12985E-06	-3.29958E-06	-4.83601E-07	-1.796E-05	2.11869E-06	2.9513E-06	-9.44104E-06	-4.18291E-08	5.36008E-06	-2.61117E-06	3.22177E-06	2.06665E-06	2.55773E-07	-1.3286E-06	1.07872E-06	-3.41969E-07	8.75421E-07	7.93228E-07	3.78768E-07	-2.78811E-06	7.79989E-07	-3.12118E-07	9.48901E-06	1.18134E-06	6.33624E-07	-1.75868E-06	6.33624E-07
10.4526	7.88996E-07	3.65908E-06	1.44594E-06	2.38962E-06	7.07509E-07	2.51294E-07	-5.01107E-07	3.85578E-07	2.45934E-06	-1.63397E-08	-5.40797E-07	-3.08332E-07	-1.83567E-06	-1.01605E-05	-9.21689E-07	2.0763E-06	1.83541E-06	5.48408E-07	2.73119E-07	1.01806E-06	-4.65659E-07	-7.82964E-07	1.37972E-06	-3.28838E-06	-1.32932E-06	-1.17156E-05	1.84085E-06	1.45997E-06	-1.3937E-05	5.6317E-07	5.12942E-06	-8.47498E-07	3.16918E-06	1.77869E-06	5.76476E-08	-2.19697E-06	7.85755E-07	-3.98549E-07	1.95328E-06	1.36881E-06	5.25208E-07	-2.16404E-06	5.13868E-07	-3.60112E-07	4.26776E-06	1.10559E-06	6.72519E-07	-9.99384E-08	6.72519E-07
10.4523	8.89016E-07	6.69791E-06	1.48156E-06	2.02307E-06	1.0984E-06	1.48369E-07	-6.49098E-07	3.61783E-07	2.88274E-06	-1.81849E-07	-4.72184E-07	-3.65908E-07	-3.58212E-06	-1.00622E-05	8.20334E-07	2.69605E-06	1.67026E-06	-6.0728E-07	-6.82117E-08	6.29086E-08	2.36497E-07	-3.22171E-07	2.2278E-06	-1.73637E-06	-1.87466E-06	-6.35397E-06	1.72046E-06	-3.13665E-07	-1.74297E-05	2.78286E-07	5.9135E-06	2.20845E-06	2.88888E-06	3.24062E-06	-2.45807E-08	-2.82233E-06	7.73341E-07	-5.82509E-08	2.77006E-06	2.10442E-06	4.68719E-07	-1.61218E-06	4.47406E-07	-1.77104E-07	2.58658E-07	8.64098E-07	1.26419E-06	6.94792E-07	1.26419E-06
10.4519	8.96054E-07	8.11807E-06	1.11048E-06	1.94435E-06	1.07744E-06	-9.76136E-08	-1.15712E-06	2.12289E-08	1.98024E-06	-3.56887E-07	-5.82806E-07	-4.92302E-07	-3.31736E-06	-9.17895E-06	2.66518E-06	3.02881E-06	1.14292E-06	-1.40137E-06	-6.45904E-08	-8.07008E-07	-2.74497E-06	9.96728E-07	1.62E-06	5.62446E-07	-2.51512E-06	-2.63484E-06	1.47434E-06	-1.83588E-06	-1.716E-05	-6.0429E-07	6.64025E-06	4.83571E-06	2.58394E-06	4.76916E-06	2.26305E-07	-2.14878E-06	-1.22225E-07	3.58902E-07	2.64112E-06	1.96701E-06	3.93446E-07	-6.00043E-07	6.91771E-07	2.52187E-07	-2.30365E-06	4.88661E-07	7.43889E-07	4.29702E-07	7.43889E-07
10.4515	7.6225E-07	6.28767E-06	4.18264E-07	2.21977E-06	8.1265E-07	-4.31609E-07	-2.08049E-06	-3.85515E-07	3.53312E-07	-4.05052E-07	-8.65218E-07	-5.56634E-07	-3.0846E-06	-7.26724E-06	3.34733E-06	2.37167E-06	5.44177E-07	-1.76384E-06	3.29273E-07	-1.12363E-06	-3.7964E-06	1.64475E-06	1.16879E-06	2.03261E-06	-3.65722E-06	-5.48315E-07	8.33E-07	-2.48279E-06	-1.5938E-05	-1.33584E-06	6.41153E-06	4.86261E-06	2.51246E-06	4.34242E-06	6.58339E-07	-1.49368E-07	-2.27824E-06	2.42998E-07	1.97639E-06	1.72593E-06	4.69015E-07	3.71835E-07	9.23397E-07	5.02844E-07	-3.75606E-06	3.21606E-07	-2.08122E-07	1.0367E-06	-2.08122E-07
10.4512	6.74117E-07	3.89923E-06	-1.58141E-07	1.75768E-06	4.71789E-07	-7.3088E-07	-3.04914E-06	-4.45131E-07	-5.21517E-07	-2.44331E-07	-1.08596E-06	-5.11182E-07	-5.27347E-06	-4.60371E-06	2.99318E-06	1.17159E-06	2.27188E-07	-1.82163E-06	1.14547E-06	-1.21977E-06	-8.60096E-07	1.10819E-06	1.19096E-06	1.99153E-06	-4.29303E-06	-1.15174E-06	1.56642E-07	-1.66838E-06	-1.4394E-05	-1.52889E-06	5.48897E-06	2.37852E-06	2.67631E-06	2.60119E-06	8.25091E-07	1.61705E-06	-3.9335E-06	-4.57702E-07	1.65964E-06	2.07372E-06	6.11772E-07	3.52258E-07	9.66691E-07	3.37725E-07	-3.84916E-06	5.95798E-07	3.97954E-09	3.74076E-06	3.97954E-09
10.4508	6.95991E-07	4.18074E-06	-2.24954E-07	4.55902E-08	-2.40703E-08	-8.37182E-07	-3.49161E-06	-2.837E-07	1.01479E-07	3.5306E-08	-1.12639E-06	-4.46033E-07	-8.77152E-06	-1.9127E-06	2.92409E-06	6.43892E-07	2.51551E-07	-1.78143E-06	1.67131E-06	-1.43611E-06	1.78769E-06	8.39014E-07	6.71283E-07	1.43945E-06	-3.14837E-06	-4.22142E-06	6.69144E-08	2.92959E-07	-8.74434E-06	-1.20913E-06	4.40278E-06	-3.65313E-07	2.88883E-06	1.60648E-06	5.36089E-07	1.7417E-06	-3.26888E-06	-9.84113E-07	1.60203E-06	1.67472E-06	6.30799E-07	-4.1539E-07	9.99682E-07	1.36119E-07	-2.84222E-06	1.07499E-06	8.54677E-07	6.22542E-06	8.54677E-07
10.4504	6.55304E-07	6.23696E-06	1.75753E-07	-1.75177E-06	-6.23843E-07	-5.98773E-07	-3.16324E-06	-3.55184E-07	1.72557E-06	2.72295E-07	-1.14063E-06	-4.62867E-07	-9.67058E-06	2.92915E-07	3.55372E-06	1.23333E-06	3.01021E-07	-1.80951E-06	9.68946E-07	-1.4522E-06	1.79908E-07	1.58835E-06	-4.7541E-07	1.66213E-06	-8.97738E-07	-6.32144E-06	4.29358E-07	2.02664E-06	9.23052E-07	-4.07657E-07	2.95778E-06	-1.70772E-06	3.02904E-06	1.71529E-06	1.36496E-07	5.46409E-07	-9.585E-07	-6.69793E-07	1.04004E-06	-7.20673E-07	5.02387E-07	-6.31535E-07	1.07867E-06	2.92216E-07	-2.27786E-06	1.30245E-06	5.89012E-07	5.11126E-06	5.89012E-07
10.4501	4.60745E-07	7.03252E-06	6.5864E-07	-2.2918E-06	-9.28722E-07	-6.46747E-08	-2.44939E-06	-6.64461E-07	3.0911E-06	3.76801E-07	-1.29578E-06	-5.36605E-07	-6.19124E-06	1.47093E-06	3.66495E-06	2.08036E-06	8.10469E-08	-1.83093E-06	-4.37688E-07	-1.01675E-06	-4.29482E-06	1.84112E-06	-1.00244E-06	2.57002E-06	3.43306E-07	-4.49904E-06	4.17475E-07	2.54124E-06	8.36869E-06	6.99647E-07	9.41559E-07	-1.93587E-06	3.04486E-06	1.66511E-06	6.42779E-08	-7.90354E-07	6.68233E-07	2.08622E-07	9.31968E-08	-3.43042E-06	3.37033E-07	2.66732E-07	9.56474E-07	5.04161E-07	-3.24188E-06	1.11055E-06	-3.47385E-07	1.00996E-06	-3.47385E-07
10.4497	2.64095E-07	6.09481E-06	9.12083E-07	-1.65078E-06	-6.85029E-07	4.34034E-07	-2.01686E-06	-7.52988E-07	2.90162E-06	3.11751E-07	-1.50819E-06	-5.3842E-07	-1.31872E-06	4.03534E-07	2.38549E-06	2.28393E-06	-3.01325E-07	-1.69521E-06	-7.67872E-07	-7.08966E-07	-8.02674E-06	3.78123E-07	-4.52868E-07	3.27849E-06	-1.78788E-07	-2.78089E-07	-2.48661E-07	2.41184E-06	1.09544E-05	1.5055E-06	-7.51733E-07	-1.73096E-06	2.88055E-06	1.05938E-06	2.82857E-07	-1.79215E-06	4.10495E-07	8.2187E-07	-3.27946E-07	-3.67256E-06	1.65443E-07	1.55969E-06	5.94162E-07	1.94373E-07	-4.29637E-06	7.23773E-07	4.37185E-07	-1.68812E-06	4.37185E-07
10.4494	2.09791E-07	5.14971E-06	9.15902E-07	-6.90413E-07	-2.19703E-07	6.08246E-07	-2.06043E-06	-4.18783E-07	8.55275E-07	6.85621E-08	-1.58091E-06	-3.85311E-07	6.66246E-07	-3.34978E-06	7.06376E-07	1.99024E-06	-5.05047E-07	-1.59032E-06	3.32925E-07	-1.1669E-06	-9.47315E-06	-1.50065E-06	1.81202E-08	3.70109E-06	-1.01093E-06	3.38354E-06	-8.73456E-07	2.70968E-06	1.38285E-05	1.54127E-06	-7.59319E-07	-7.09487E-07	2.67777E-06	6.8466E-07	3.86901E-07	-2.4182E-06	-8.97053E-07	8.006E-07	-2.11486E-07	-1.71344E-06	-4.95629E-08	2.56922E-06	4.05136E-07	-5.41967E-07	-2.87772E-06	4.39134E-07	3.30243E-06	-4.65702E-07	3.30243E-06
10.449	2.59325E-07	4.57863E-06	8.27537E-07	9.78565E-08	-2.28874E-08	5.71281E-07	-2.03763E-06	5.82381E-08	-1.76121E-06	-2.29641E-07	-1.47324E-06	-1.49006E-07	-6.58806E-07	-7.16069E-06	6.63815E-09	1.78335E-06	-3.8988E-07	-1.86801E-06	7.21495E-07	-1.97423E-06	-8.69353E-06	-2.0862E-06	-3.94856E-07	4.23972E-06	-8.14383E-07	7.33976E-06	-8.65693E-07	3.17146E-06	1.97275E-05	1.21016E-06	1.02624E-06	1.63408E-06	2.88789E-06	6.6196E-07	1.78352E-07	-2.12417E-06	-1.83045E-06	4.9258E-07	-5.92368E-07	-5.68548E-07	-2.37831E-07	3.37076E-06	6.65685E-07	-9.92776E-07	7.04357E-07	3.71463E-07	5.50478E-06	2.5173E-06	5.50478E-06
10.4486	3.52389E-07	3.49619E-06	8.19003E-07	3.62823E-07	-7.0792E-08	6.4965E-07	-1.38663E-06	4.00232E-07	-3.27969E-06	-3.56614E-07	-1.24985E-06	-9.36981E-09	-1.75979E-06	-7.13501E-06	-1.99855E-08	1.69535E-06	-9.90819E-08	-2.37289E-06	-1.33498E-06	-2.17887E-06	-6.30854E-06	-1.89347E-06	-8.15576E-07	4.31873E-06	-1.11293E-07	1.41039E-05	-4.98707E-07	2.60809E-06	2.2363E-05	1.26456E-06	3.12616E-06	4.4629E-06	3.75777E-06	3.33064E-07	-1.23461E-07	-5.14296E-07	-1.91874E-06	3.3416E-07	-1.71182E-06	-1.55251E-06	-2.50736E-07	3.92157E-06	1.02247E-06	-8.19783E-07	2.49403E-06	4.61569E-07	5.04802E-06	3.97196E-06	5.04802E-06
10.4483	5.15675E-07	2.42077E-06	9.97658E-07	-3.35243E-07	6.73569E-08	8.75357E-07	-3.75834E-07	5.66026E-07	-3.57064E-06	-2.55382E-07	-8.7663E-07	-8.77857E-08	2.55365E-08	-3.31335E-06	-6.83356E-07	1.45471E-06	1.73044E-07	-2.48463E-06	-4.30766E-06	-1.69548E-06	-4.81175E-06	-2.16451E-06	-2.72606E-07	2.90662E-06	1.08727E-07	2.14329E-05	-2.13639E-07	1.07668E-06	1.63913E-05	1.67967E-06	3.93988E-06	6.1903E-06	4.70316E-06	-8.18429E-08	-2.42654E-07	1.51456E-06	-1.84829E-06	3.46592E-07	-2.47468E-06	-2.76702E-06	-6.31286E-08	3.62419E-06	9.53753E-07	-4.52099E-07	-1.23876E-07	5.66811E-07	3.3618E-06	3.31436E-06	3.3618E-06
10.4479	7.10002E-07	2.73975E-06	1.30847E-06	-1.59723E-06	5.2478E-07	9.65365E-07	1.65914E-07	5.19238E-07	-3.81292E-06	-1.24853E-07	-3.23403E-07	-3.13967E-07	3.27476E-06	-1.75317E-07	-2.07835E-06	1.14158E-06	2.65552E-07	-2.00035E-06	-5.1516E-06	-1.33788E-06	-7.5396E-06	-2.26383E-06	5.47352E-07	4.79077E-07	3.53334E-07	2.32401E-05	8.75501E-08	2.71731E-07	7.44601E-06	1.78525E-06	3.05476E-06	6.32175E-06	4.67877E-06	2.12377E-07	-1.80042E-07	2.59015E-06	-2.32985E-06	3.07961E-07	-2.27419E-06	-2.55542E-06	2.03426E-07	2.32459E-06	4.85078E-07	-3.63338E-07	-3.96605E-06	5.42625E-07	2.83323E-06	1.88283E-06	2.83323E-06
10.4475	7.78351E-07	4.02019E-06	1.4979E-06	-2.07391E-06	8.96637E-07	8.53784E-07	-4.32051E-08	2.61428E-07	-4.36665E-06	-8.17984E-08	1.75311E-07	-4.77016E-07	4.72468E-06	-6.31001E-08	-2.89569E-06	9.21858E-07	5.5826E-09	-1.40956E-06	-3.27144E-06	-1.53191E-06	-1.42088E-05	-9.7793E-07	3.31564E-07	-1.20042E-06	1.88428E-06	1.779E-05	5.41628E-07	1.19033E-06	4.55283E-06	1.37936E-06	1.20902E-06	5.86899E-06	3.40794E-06	5.35045E-07	-1.19646E-07	2.73594E-06	-2.69478E-06	1.69121E-07	-1.96351E-06	-1.79923E-06	4.45745E-07	9.17062E-07	1.00291E-07	-4.0202E-07	-3.36017E-06	3.60194E-07	3.52281E-06	5.21563E-07	3.52281E-06
10.4472	6.62635E-07	4.62233E-06	1.33722E-06	-1.20242E-06	7.62122E-07	9.13425E-07	-4.12294E-07	1.10244E-07	-4.25138E-06	5.23247E-08	2.61576E-07	-4.33624E-07	3.38867E-06	6.01387E-07	-2.3284E-06	6.07098E-07	-6.09656E-07	-1.08025E-06	-9.65825E-07	-1.80948E-06	-2.02201E-05	6.50992E-07	-8.48127E-07	-1.43542E-06	4.47315E-06	1.0658E-05	8.0646E-07	2.51457E-06	7.17633E-06	8.64564E-07	-4.76945E-07	5.82401E-06	1.85972E-06	-7.18526E-07	-1.81779E-07	3.31834E-06	-1.29568E-06	1.50921E-07	-2.22876E-06	-1.57801E-06	6.34407E-07	3.70113E-07	1.03338E-07	-8.89826E-08	2.3566E-06	1.48229E-07	3.87893E-06	-7.05815E-07	3.87893E-06
10.4468	5.11129E-07	4.51015E-06	9.12759E-07	-4.73602E-08	2.07572E-07	1.43632E-06	-4.32252E-07	4.20958E-07	-3.00516E-06	3.99271E-07	-6.66043E-08	-2.46003E-07	1.18725E-06	5.2138E-06	-1.01519E-06	9.37246E-08	-1.18582E-06	-8.01464E-07	-1.20738E-07	-1.62482E-06	-2.20112E-05	4.10048E-07	-1.84036E-06	-1.11093E-06	6.21564E-06	7.81515E-06	6.75839E-07	2.26964E-06	7.75868E-06	3.66387E-07	-1.27466E-06	5.84469E-06	1.14355E-06	-2.9723E-06	-3.55549E-07	5.00871E-06	1.92448E-06	4.71172E-07	-2.25958E-06	-1.03902E-06	7.36746E-07	6.72936E-07	3.92025E-07	6.71402E-07	7.85085E-06	3.69198E-08	3.26235E-06	-1.91503E-06	3.26235E-06
10.4464	4.83661E-07	4.81404E-06	5.42117E-07	4.3276E-07	-2.79561E-07	2.11514E-06	-4.19625E-07	9.45839E-07	-1.53356E-06	6.80247E-07	-3.57479E-07	-7.81601E-08	9.98812E-08	1.00954E-05	1.31165E-09	-2.75951E-07	-1.20178E-06	-4.23668E-07	-2.39913E-07	-9.69079E-07	-2.0246E-05	-1.60119E-06	-2.30468E-06	-7.0857E-07	5.74489E-06	9.09694E-06	6.02851E-07	4.38962E-07	4.06957E-06	-3.32108E-07	-1.35996E-06	4.93776E-06	1.21495E-06	-3.38103E-06	-5.56476E-07	6.69018E-06	4.28922E-06	1.03271E-06	-1.07612E-06	4.88984E-07	7.36848E-07	1.11879E-06	7.33835E-07	1.42826E-06	9.01219E-06	-5.07951E-09	2.07617E-06	-3.46848E-06	2.07617E-06
10.4461	5.91658E-07	5.17705E-06	3.71328E-07	7.68827E-07	-3.3145E-07	2.3274E-06	-9.02632E-07	9.81705E-07	-5.48898E-07	5.60308E-07	-2.1629E-07	1.05169E-08	1.15743E-07	8.70599E-06	3.3058E-07	-4.02488E-07	-6.17177E-07	-2.68228E-07	-1.61134E-08	-1.30959E-07	-1.65873E-05	-2.9884E-06	-2.94823E-06	2.75121E-07	3.74107E-06	1.03391E-05	8.8098E-07	-1.1219E-06	1.08528E-06	-9.99766E-07	-1.52094E-06	3.24955E-06	1.13284E-06	-1.02299E-06	-6.77598E-07	6.7363E-06	3.46457E-06	1.44399E-06	7.71333E-07	1.27399E-06	7.18766E-07	1.13861E-06	9.46144E-07	1.66084E-06	7.72764E-06	-7.33337E-08	4.32677E-07	-5.36808E-06	4.32677E-07
10.4457	7.74723E-07	4.32518E-06	2.35148E-07	1.62178E-06	-3.62524E-08	1.85922E-06	-1.65232E-06	3.0968E-07	3.29079E-07	1.84514E-07	2.49087E-07	8.90012E-08	1.35272E-07	1.38527E-06	1.26002E-07	-8.41371E-07	8.49161E-09	-4.71157E-07	7.5409E-07	5.02737E-07	-1.13294E-05	-2.48889E-06	-3.86591E-06	1.48856E-06	1.93689E-06	9.07249E-06	8.11042E-07	-1.11041E-06	2.0396E-06	-1.15218E-06	-2.03183E-06	2.42718E-06	3.82234E-07	1.06129E-06	-6.70797E-07	4.94215E-06	8.91637E-07	1.41792E-06	1.91952E-06	-4.62711E-07	7.81246E-07	5.65145E-07	8.85514E-07	1.29835E-06	7.61401E-06	-1.1943E-07	-1.56865E-06	-6.2296E-06	-1.56865E-06
10.4453	9.68582E-07	2.79596E-06	-2.17925E-08	2.31301E-06	2.16803E-07	1.09536E-06	-1.85025E-06	-4.67591E-07	1.20606E-06	-7.39662E-09	6.13302E-07	1.77687E-07	-2.83716E-07	-4.61528E-06	-2.91101E-07	-1.76871E-06	1.28928E-07	-5.74473E-07	1.48972E-06	4.54782E-07	-6.27182E-06	-1.21501E-06	-3.93598E-06	1.43179E-06	1.30455E-06	5.83325E-06	-4.49431E-07	-1.10427E-07	4.89204E-06	-1.1075E-06	-2.1416E-06	3.66276E-06	-6.72894E-07	-2.06209E-07	-6.17038E-07	2.91917E-06	-3.41951E-08	1.09328E-06	1.95344E-06	-3.2478E-06	8.67086E-07	-4.33884E-07	5.66035E-07	7.70931E-07	8.3119E-06	1.0972E-08	-2.85245E-06	-4.51287E-06	-2.85245E-06
10.445	1.06452E-06	2.18458E-06	-2.82042E-07	1.98761E-06	1.66295E-07	5.05448E-07	-1.08582E-06	-7.14443E-07	1.23431E-06	8.70419E-08	6.28049E-07	1.65704E-07	-7.37091E-07	-5.0716E-06	-5.23219E-07	-2.20504E-06	-2.12753E-07	-2.97925E-07	1.87506E-06	-2.76326E-07	-5.39303E-06	-3.93499E-07	-2.42669E-06	-4.84171E-08	1.62043E-06	1.93512E-06	-2.47137E-06	5.37908E-07	7.38677E-06	-1.68149E-06	-1.17132E-06	5.88224E-06	-1.59671E-06	-3.70488E-06	-6.29924E-07	2.56299E-06	1.30411E-06	8.1887E-07	1.487E-06	-4.01004E-06	8.07903E-07	-1.36405E-06	2.60404E-07	5.61097E-07	7.21964E-06	3.3521E-07	-2.29635E-06	-1.01459E-06	-2.29635E-06
10.4446	9.84655E-07	2.08376E-06	-3.28304E-07	1.08514E-06	-1.26074E-07	2.02202E-07	2.06572E-07	-4.716E-07	3.13371E-07	1.87363E-07	4.03541E-07	-2.45202E-08	-8.48824E-07	-3.47939E-06	-3.88183E-07	-1.24955E-06	-5.362E-07	-1.12892E-07	1.84255E-06	-7.05884E-07	-9.02293E-06	6.82726E-08	-3.3776E-07	-9.69908E-07	2.23509E-06	-1.57345E-06	-3.82205E-06	3.04413E-07	9.34004E-06	-2.61574E-06	3.42347E-07	6.90146E-06	-2.38473E-06	-5.81962E-06	-6.74469E-07	4.01681E-06	2.50122E-06	6.77165E-07	1.02476E-06	-2.34549E-06	5.4801E-07	-1.68793E-06	2.39189E-07	7.17797E-07	4.55913E-06	6.75209E-07	-4.39758E-07	1.82801E-06	-4.39758E-07
10.4442	8.28945E-07	9.59543E-07	-1.128E-07	2.66992E-07	-5.06115E-07	7.74358E-08	1.21376E-06	-1.64081E-07	-2.63251E-08	1.75475E-07	1.99231E-07	-2.7522E-07	-5.3501E-07	-4.35189E-06	-1.69224E-07	4.51248E-07	-5.2551E-07	-4.41114E-07	1.31784E-06	1.44243E-07	-1.12145E-05	4.12436E-07	6.59215E-07	-1.815E-07	2.66326E-06	-3.64487E-06	-3.70653E-06	-4.38474E-07	9.75774E-06	-2.59302E-06	1.34251E-06	6.23945E-06	-2.92336E-06	-5.10882E-06	-6.02683E-07	5.37822E-06	2.483E-06	4.61277E-07	6.64048E-07	-5.61929E-07	2.20302E-07	-1.32275E-06	4.49869E-07	8.8901E-07	2.86721E-06	8.72937E-07	1.0301E-06	3.38467E-06	1.0301E-06
10.4439	7.63013E-07	-1.56749E-07	2.69083E-07	-9.55465E-07	-9.39751E-07	1.14972E-07	1.36513E-06	2.43548E-08	1.2748E-06	2.48148E-07	1.71637E-07	-3.8824E-07	3.57653E-07	-6.70173E-06	-1.10651E-07	1.5357E-06	-3.40364E-07	-8.24324E-07	5.83004E-07	1.6492E-06	-7.60656E-06	2.88212E-07	2.07545E-07	7.73003E-07	2.72285E-06	-3.77753E-06	-2.69525E-06	-1.24072E-06	7.20351E-06	-1.26064E-06	1.67711E-06	5.40991E-06	-2.67916E-06	-3.1227E-06	-3.84804E-07	5.00667E-06	2.89369E-06	1.32009E-07	5.37348E-07	2.31254E-07	1.76738E-09	-6.53106E-07	6.70651E-07	8.12515E-07	2.55482E-06	9.46467E-07	1.36162E-06	5.30911E-06	1.36162E-06
10.4435	7.56598E-07	1.51821E-06	7.04034E-07	-2.90341E-06	-1.30575E-06	3.48529E-07	6.6896E-07	2.13087E-07	3.06334E-06	4.69672E-07	2.86072E-07	-3.29115E-07	1.93491E-06	-7.00529E-06	1.27695E-07	1.77558E-06	-3.50608E-07	-5.94768E-07	2.14151E-07	2.04147E-06	-3.03014E-06	-2.46034E-07	-6.03572E-07	3.21933E-07	2.71109E-06	-2.61212E-06	-1.80618E-06	-1.94334E-06	3.38428E-06	7.07056E-08	1.93437E-06	5.19861E-06	-1.46044E-06	-1.43819E-06	-1.65645E-07	3.85304E-06	4.41462E-06	-7.01206E-09	6.89943E-07	1.35445E-06	-2.98139E-08	-5.91119E-08	8.92645E-07	5.80719E-07	1.66268E-06	9.88764E-07	1.20622E-06	8.11517E-06	1.20622E-06
10.4431	6.59622E-07	5.60641E-06	1.0135E-06	-4.1639E-06	-1.20627E-06	6.31828E-07	-2.19439E-07	5.26932E-07	3.6561E-06	5.93185E-07	3.78845E-07	-2.48059E-07	3.71661E-06	-4.99667E-06	8.66109E-07	1.92031E-06	-6.47154E-07	3.39017E-08	1.7597E-07	8.11666E-07	-5.85715E-06	-4.6058E-07	-9.6213E-07	-4.29746E-07	3.30082E-06	-1.15718E-06	-1.38509E-06	-2.46406E-06	1.55196E-06	4.08697E-07	2.23344E-06	4.53432E-06	1.05985E-08	-2.28068E-07	-5.4424E-08	4.29035E-06	4.94373E-06	2.68391E-07	7.41168E-07	3.55003E-06	7.44675E-08	3.2703E-07	1.25706E-06	3.76378E-07	-3.50853E-07	1.0123E-06	1.19508E-06	9.82036E-06	1.19508E-06
10.4428	5.25242E-07	8.17472E-06	9.66129E-07	-3.34004E-06	-4.0867E-07	6.82128E-07	-4.08243E-07	9.7915E-07	3.1246E-06	4.65201E-07	3.18802E-07	-2.6587E-07	4.81764E-06	-3.08992E-06	1.52434E-06	2.06297E-06	-8.77742E-07	2.67772E-07	-3.32232E-07	-4.20424E-07	-1.63325E-05	-2.08376E-07	-1.28526E-06	2.5327E-07	4.67444E-06	1.94654E-07	-9.70617E-07	-2.65079E-06	1.20273E-06	4.47838E-07	2.26398E-06	3.14503E-06	8.70797E-07	4.10131E-07	-1.42336E-08	6.52248E-06	3.04109E-06	7.37887E-07	3.20865E-07	5.32776E-06	1.70126E-07	5.61268E-07	1.65861E-06	2.12494E-07	-1.97966E-06	9.56314E-07	1.24158E-06	8.96582E-06	1.24158E-06
10.4424	5.62576E-07	7.33769E-06	5.56884E-07	-1.61181E-06	5.9078E-07	3.42415E-07	3.68201E-07	1.48038E-06	2.49713E-06	2.57536E-07	1.56394E-07	-3.47087E-07	4.92844E-06	-2.25788E-06	1.23331E-06	1.53807E-06	-6.41165E-07	-1.30181E-07	-1.6322E-06	-4.44971E-08	-2.61424E-05	-1.68855E-07	-2.10398E-06	1.43369E-06	5.859E-06	1.48014E-06	1.72048E-08	-2.35193E-06	-1.09644E-06	1.04951E-06	2.27507E-06	3.3489E-06	1.08224E-06	-1.29023E-07	-1.86196E-08	7.80977E-06	4.61545E-07	9.6695E-07	-3.6267E-07	5.29896E-06	1.29077E-07	9.04386E-07	1.7514E-06	9.45705E-08	-2.80989E-06	7.92713E-07	1.33664E-06	6.73019E-06	1.33664E-06
10.442	7.39893E-07	5.72654E-06	1.45738E-07	-1.40498E-06	9.56437E-07	-3.28594E-07	1.35909E-06	1.81706E-06	1.81786E-06	1.41689E-07	8.46978E-08	-4.01906E-07	4.70274E-06	-1.61692E-06	2.16728E-07	4.18155E-07	-3.39918E-08	-6.4613E-07	-2.84456E-06	1.46857E-06	-2.91806E-05	-4.62031E-07	-2.77264E-06	7.77549E-07	5.6371E-06	2.54867E-06	1.42697E-06	-1.45953E-06	-5.75806E-06	1.63965E-06	2.79203E-06	6.9622E-06	1.06398E-06	-1.73937E-06	-1.42967E-07	6.06211E-06	-6.87984E-07	7.55662E-07	-8.8151E-07	4.1604E-06	-2.3949E-08	1.65056E-06	1.41495E-06	1.71118E-07	-4.04473E-06	5.7347E-07	1.96793E-06	5.03201E-06	1.96793E-06
10.4417	7.7514E-07	5.75714E-06	8.41988E-08	-2.87033E-06	5.65149E-07	-1.13948E-06	1.59935E-06	1.79711E-06	7.15539E-07	5.05038E-08	2.18081E-07	-4.07363E-07	4.84782E-06	-8.12064E-07	-4.15041E-07	-2.07689E-07	3.67833E-07	-7.97505E-07	-2.97029E-06	2.41617E-06	-2.70668E-05	-2.97608E-07	-2.1674E-06	-1.60448E-06	4.16307E-06	2.99135E-06	2.1642E-06	5.39402E-08	-9.72E-06	1.37755E-06	3.44226E-06	1.16552E-05	8.04669E-07	-3.24013E-06	-3.85309E-07	2.58209E-06	-1.0093E-06	2.46569E-07	-1.21976E-06	3.27348E-06	-1.53638E-07	2.55467E-06	9.28555E-07	4.61766E-07	-5.46949E-06	3.88836E-07	3.393E-06	4.57986E-06	3.393E-06
10.4413	6.09136E-07	5.83314E-06	2.96347E-07	-3.81475E-06	1.60059E-07	-1.75176E-06	1.02105E-06	1.50398E-06	5.88508E-08	-7.30523E-08	4.37355E-07	-3.85686E-07	5.13217E-06	-2.79147E-07	-2.92699E-07	3.03003E-07	1.65942E-07	-5.8491E-07	-2.10514E-06	2.01143E-06	-2.32522E-05	5.69472E-07	-4.52463E-07	-3.15052E-06	2.85157E-06	2.55611E-06	1.24614E-06	1.96703E-06	-1.17015E-05	8.50241E-07	3.37599E-06	1.31155E-05	1.21812E-07	-3.68766E-06	-5.46945E-07	-6.66892E-08	-1.95851E-06	-2.46519E-07	-1.60012E-06	2.90401E-06	-2.26059E-07	2.79182E-06	5.79682E-07	6.41808E-07	-4.96916E-06	2.82108E-07	5.1475E-06	5.46158E-06	5.1475E-06
10.4409	5.25135E-07	3.67089E-06	4.58973E-07	-3.06113E-06	2.57721E-07	-1.71586E-06	4.02536E-07	1.2036E-06	1.12164E-06	-8.9375E-08	4.82886E-07	-3.52668E-07	4.68226E-06	2.69112E-08	-1.9709E-07	1.44922E-06	-4.1404E-07	-2.98348E-07	-1.00835E-06	7.92115E-07	-1.76948E-05	1.25834E-06	7.9933E-07	-2.58749E-06	2.41625E-06	1.97208E-06	-7.69295E-07	3.67497E-06	-1.30231E-05	1.09105E-06	2.88792E-06	1.04294E-05	-5.1046E-07	-3.12682E-06	-4.47325E-07	-1.40498E-06	-3.01512E-06	-4.30696E-07	-1.99651E-06	2.8285E-06	-3.34172E-07	1.99713E-06	3.52825E-07	4.15908E-07	-2.08274E-06	1.97546E-07	6.51761E-06	7.20775E-06	6.51761E-06
10.4406	6.52769E-07	6.09657E-07	4.91153E-07	-1.74846E-06	4.5835E-07	-8.84386E-07	2.70809E-07	9.52737E-07	3.42331E-06	8.04453E-08	2.08772E-07	-3.41059E-07	3.08578E-06	2.92034E-07	-6.45431E-07	2.53232E-06	-9.00435E-07	-2.59664E-07	-2.03613E-08	-4.9269E-07	-1.04332E-05	1.13475E-06	5.09599E-07	-1.34421E-06	1.97139E-06	3.42739E-06	-2.1093E-06	4.36921E-06	-1.34734E-05	1.67599E-06	3.17063E-06	6.57898E-06	-3.52466E-07	-1.9549E-06	-1.669E-07	-2.43502E-06	-3.04032E-06	-2.65264E-07	-2.23427E-06	3.07165E-06	-4.45118E-07	9.76072E-07	1.42686E-07	-1.25806E-08	4.18217E-07	5.47103E-08	7.08836E-06	7.53724E-06	7.08836E-06
10.4402	7.30981E-07	-4.32996E-07	5.69884E-07	-1.02995E-06	2.20807E-07	1.91569E-07	3.12776E-07	5.75984E-07	5.12089E-06	2.65053E-07	-2.24559E-07	-3.98677E-07	8.27725E-07	8.79034E-08	-1.10215E-06	3.28895E-06	-1.16586E-06	-5.618E-07	9.3002E-07	-1.39068E-06	-5.59888E-06	6.75046E-07	-6.2003E-07	-8.75061E-07	7.04394E-07	8.8209E-06	-1.97345E-06	3.53653E-06	-1.18204E-05	1.42984E-06	4.17109E-06	3.6248E-06	4.23572E-07	-4.8348E-07	5.9296E-08	-2.9625E-06	-2.7604E-06	-9.9593E-08	-2.26996E-06	3.06851E-06	-3.43264E-07	7.91438E-07	3.72924E-08	-1.75073E-07	-2.43993E-07	-1.10572E-07	6.84025E-06	3.99924E-06	6.84025E-06
10.4398	5.89097E-07	4.38807E-07	7.14057E-07	-5.29498E-07	-1.99209E-07	6.67908E-07	2.99357E-09	1.02773E-07	5.46223E-06	2.99877E-07	-4.17277E-07	-5.0739E-07	-1.23576E-06	-6.23764E-07	-1.00512E-06	3.41255E-06	-1.33303E-06	-7.77999E-07	1.68165E-06	-1.51733E-06	-6.82303E-06	4.69987E-07	-1.19248E-06	-6.80472E-07	-4.99514E-07	1.65196E-05	-1.55697E-06	1.47405E-06	-1.04344E-05	5.45985E-07	4.18626E-06	4.84706E-07	8.64534E-07	8.52125E-07	1.24443E-07	-1.98993E-06	-3.4201E-06	-3.3868E-07	-2.06685E-06	1.81305E-06	2.08741E-08	1.4826E-06	1.74291E-07	2.29011E-09	-3.69379E-06	-1.65267E-07	6.16572E-06	-1.87528E-06	6.16572E-06
10.4395	4.94903E-07	5.47406E-07	6.97834E-07	2.4603E-07	-1.74096E-07	3.52178E-07	-5.77853E-07	-1.09279E-07	5.3183E-06	2.54104E-07	-1.03619E-07	-5.73456E-07	-2.4504E-06	-8.7873E-07	-6.30501E-07	2.53988E-06	-1.29513E-06	-2.72945E-07	1.93785E-06	-8.4104E-07	-1.06537E-05	3.74511E-07	-9.05021E-07	1.48595E-07	-2.52569E-07	2.14125E-05	-2.12519E-06	-6.61956E-07	-1.31856E-05	2.8241E-07	2.21162E-06	-3.66555E-06	6.55627E-07	1.75821E-06	1.10006E-07	-3.44438E-07	-4.25358E-06	-8.5628E-07	-1.57077E-06	-8.46943E-09	3.49666E-07	2.28091E-06	4.60074E-07	9.09949E-08	-7.33329E-06	-7.96875E-08	5.67979E-06	-5.14518E-06	5.67979E-06
10.4391	7.05218E-07	-1.15624E-06	4.36894E-07	7.18473E-07	2.66872E-07	-1.0417E-07	-8.52882E-07	1.31779E-07	5.29327E-06	2.31006E-07	4.74621E-07	-5.50518E-07	-2.57052E-06	-4.70851E-07	-3.59714E-07	1.07704E-06	-8.05873E-07	8.91934E-07	1.8028E-06	-1.03089E-07	-9.4595E-06	1.64138E-07	-6.07489E-07	1.02736E-06	1.01237E-06	1.99758E-05	-2.96599E-06	-1.60388E-06	-1.78593E-05	7.29355E-07	-5.78577E-07	-6.8129E-06	5.28128E-07	2.55807E-06	1.21461E-07	-3.76358E-07	-3.75893E-06	-1.04005E-06	-1.04163E-06	1.33577E-07	3.91151E-07	2.68259E-06	6.4971E-07	-2.33504E-07	-9.03958E-06	2.13237E-08	5.47712E-06	-3.92565E-06	5.47712E-06
10.4387	9.79185E-07	-2.94145E-06	1.61742E-07	3.89082E-07	4.97411E-07	-1.34104E-07	-5.11955E-07	5.16971E-07	4.8657E-06	1.65149E-07	7.13241E-07	-4.98326E-07	-1.93418E-06	-9.57579E-07	9.38167E-08	8.91065E-08	-2.3976E-08	1.81247E-06	1.62666E-06	-1.32086E-07	-1.07128E-06	1.29139E-07	-9.32084E-07	7.12501E-07	1.31201E-06	1.4093E-05	-2.51785E-06	-1.08131E-06	-1.7256E-05	6.47823E-07	-2.39313E-06	-6.75845E-06	1.01172E-06	3.62698E-06	1.71172E-07	-2.65441E-06	-2.4872E-06	-5.99958E-07	-9.07521E-07	3.05775E-06	3.03656E-07	2.65235E-06	6.4802E-07	-7.40196E-07	-8.27918E-06	9.46174E-08	4.73714E-06	-2.12418E-06	4.73714E-06
10.4384	9.19936E-07	-3.1295E-06	9.3128E-08	-1.73616E-07	2.49903E-07	3.04965E-08	1.11259E-07	6.17213E-07	3.71502E-06	-3.09526E-09	3.14154E-07	-4.63204E-07	-1.40366E-06	-3.32653E-06	1.00243E-06	-1.08679E-08	5.25176E-07	1.87211E-06	1.43136E-06	-7.65697E-07	8.19809E-06	4.61572E-07	-1.60423E-06	-8.02637E-07	-1.72452E-07	8.09584E-06	-9.06652E-07	-9.94186E-08	-9.80983E-06	-2.99617E-07	-2.76429E-06	-4.22947E-06	1.60947E-06	4.5252E-06	1.80595E-07	-5.02426E-06	-2.0893E-06	-1.70601E-09	-1.07572E-06	5.84988E-06	3.52048E-07	2.25683E-06	5.54982E-07	-9.3402E-07	-5.73811E-06	2.94333E-07	2.72697E-06	-3.35656E-06	2.72697E-06
10.438	5.85469E-07	-2.07067E-06	1.82939E-07	-4.40609E-07	-1.19383E-07	-1.03364E-07	4.2482E-07	3.89214E-07	2.51992E-06	-1.62245E-07	-3.14065E-07	-3.89576E-07	-1.50825E-06	-5.95355E-06	1.78134E-06	1.93541E-07	6.63434E-07	1.5132E-06	9.56217E-07	-1.11944E-06	1.12818E-05	7.75083E-07	-2.03817E-06	-2.20061E-06	-1.85757E-06	3.66787E-06	2.4637E-07	1.84283E-07	-2.53553E-06	-8.7406E-07	-2.31199E-06	-1.49923E-06	1.57526E-06	4.49427E-06	3.97732E-08	-5.62931E-06	-2.29834E-06	1.7896E-07	-1.00394E-06	5.31354E-06	4.45728E-07	1.88E-06	4.51377E-07	-6.55105E-07	-2.58283E-06	6.78427E-07	9.5839E-08	-5.26594E-06	9.5839E-08
10.4376	3.67961E-07	-1.192E-06	2.90872E-07	-9.45664E-07	-3.22449E-07	-4.11102E-07	1.56441E-07	9.40811E-08	1.83369E-06	-2.2234E-07	-5.22485E-07	-2.30795E-07	-1.52547E-06	-6.5898E-06	1.62814E-06	3.55471E-07	8.10887E-07	1.43736E-06	1.62605E-07	-8.35931E-07	8.24472E-06	6.99411E-07	-1.96793E-06	-2.30183E-06	-1.79106E-06	1.42592E-07	3.59364E-07	-2.12655E-07	-5.23592E-07	-3.40705E-07	-1.73068E-06	3.86764E-07	7.97692E-07	3.52733E-06	-2.61699E-07	-5.1152E-06	-1.37509E-06	1.33775E-08	-6.61322E-07	2.07645E-06	3.35753E-07	2.32246E-06	3.08653E-07	-2.26232E-07	3.48358E-07	9.79699E-07	-1.58219E-06	-3.31462E-06	-1.58219E-06
10.4373	4.11695E-07	-1.38747E-06	3.93438E-07	-2.24011E-06	-5.22201E-07	-3.171E-07	-5.04404E-07	-8.85748E-08	1.16346E-06	-2.76549E-07	-1.75754E-07	-5.86272E-08	-1.13637E-07	-5.24964E-06	6.8345E-07	9.2318E-07	1.31924E-06	1.59441E-06	-6.92433E-07	-3.89423E-07	4.61767E-06	3.65656E-07	-1.40904E-06	-1.1012E-06	-1.15429E-07	-1.93911E-06	5.23431E-07	-2.74173E-07	-2.19087E-07	3.12911E-07	-1.70155E-06	1.28231E-06	-4.23681E-07	2.10942E-06	-5.21958E-07	-4.92584E-06	7.3665E-07	-3.52752E-08	-6.15514E-07	-7.76208E-07	1.1047E-07	3.77746E-06	1.1332E-07	-1.56174E-08	2.65979E-06	9.50765E-07	-1.57913E-06	2.05228E-06	-1.57913E-06
10.4369	5.3006E-07	-2.42352E-06	4.88121E-07	-3.60051E-06	-9.07464E-07	3.26545E-07	-1.16648E-06	-1.27607E-07	-1.41894E-07	-3.92141E-07	3.11812E-07	4.38744E-08	2.78851E-06	-3.4643E-06	-1.04685E-07	2.02664E-06	1.92538E-06	1.53146E-06	-1.36236E-06	-2.23451E-07	3.95036E-06	8.70055E-09	-5.40465E-07	3.67266E-07	1.20888E-06	-1.17075E-06	1.36422E-06	5.30744E-07	2.56939E-06	5.06364E-08	-2.62562E-06	6.64017E-07	-1.73163E-06	3.57208E-07	-4.79671E-07	-4.89537E-06	2.09993E-06	1.37953E-07	-8.76016E-07	-1.88282E-06	7.06736E-08	5.11531E-06	-6.8769E-08	1.12014E-08	3.74088E-06	8.1323E-07	-5.98125E-07	5.98589E-06	-5.98125E-07
10.4365	6.0224E-07	-3.21562E-06	4.91881E-07	-3.70766E-06	-1.35704E-06	1.02459E-06	-1.45026E-06	1.46385E-08	-1.73801E-06	-4.41261E-07	5.97703E-07	1.21017E-07	5.38818E-06	-1.87358E-06	-8.76814E-08	2.84311E-06	2.13779E-06	1.21781E-06	-1.67138E-06	-2.99143E-07	4.74743E-06	-3.21192E-07	1.83784E-07	9.22601E-07	7.64775E-07	1.746E-06	1.95476E-06	1.48167E-06	4.47246E-06	-6.05034E-07	-3.63198E-06	-1.11684E-06	-2.4639E-06	-1.54709E-06	-1.52363E-07	-3.82873E-06	1.76626E-06	2.47778E-07	-6.54838E-07	-2.08153E-06	1.9013E-07	5.11308E-06	-1.85295E-07	1.85066E-07	3.22935E-06	9.99062E-07	4.45215E-07	5.90848E-06	4.45215E-07
10.4362	6.77141E-07	-2.93926E-06	3.797E-07	-2.22307E-06	-1.68911E-06	1.28628E-06	-1.04446E-06	3.15927E-07	-2.69658E-06	-3.38663E-07	7.29788E-07	2.51698E-07	6.01268E-06	-4.85092E-07	6.0196E-07	2.73674E-06	1.88731E-06	8.69054E-07	-1.44899E-06	-5.23695E-07	4.23838E-06	-4.61612E-07	1.97559E-07	2.46091E-07	-8.84613E-07	5.06818E-06	1.53114E-06	1.58798E-06	6.2322E-07	-6.51004E-07	-3.04105E-06	-1.74358E-06	-1.94281E-06	-2.58965E-06	1.39729E-07	-1.69394E-06	1.01882E-06	1.924E-07	1.97933E-07	-1.81452E-06	1.53637E-07	3.98492E-06	-2.40947E-07	6.24371E-07	2.64171E-06	1.47329E-06	1.36028E-06	3.92802E-06	1.36028E-06
10.4358	7.27297E-07	-2.17724E-06	2.53753E-07	-9.99206E-08	-1.86543E-06	1.10298E-06	9.45049E-08	5.36E-07	-2.76227E-06	-2.57095E-07	8.45187E-07	3.84657E-07	5.15949E-06	-2.94324E-07	1.46102E-06	2.17424E-06	1.51054E-06	4.03622E-07	-7.40676E-07	-9.38716E-07	2.47403E-06	-1.68401E-07	-6.68865E-07	-8.97301E-07	-2.10123E-06	9.34518E-06	8.0256E-07	8.82021E-07	-5.92415E-06	-2.81843E-07	-7.50314E-07	4.37322E-07	-6.82765E-07	-1.91702E-06	1.90164E-07	-1.69989E-09	1.25731E-06	1.82774E-07	6.16924E-07	-8.87778E-07	-7.11122E-08	2.75423E-06	-2.13653E-07	1.05155E-06	4.52217E-06	1.72047E-06	2.19386E-06	2.82081E-06	2.19386E-06
10.4354	6.475E-07	-2.16295E-06	1.48899E-07	1.35522E-06	-1.79264E-06	7.74101E-07	1.4623E-06	4.03664E-07	-2.61279E-06	-3.80206E-07	9.15596E-07	4.13237E-07	4.7215E-06	-2.38762E-06	2.03231E-06	1.84164E-06	1.29473E-06	-2.60319E-07	7.79202E-08	-1.34847E-06	1.70654E-06	4.27052E-07	-2.02012E-06	-1.59618E-06	-2.10917E-06	1.54735E-05	5.56702E-07	2.6697E-07	-8.09098E-06	-3.42021E-07	1.03181E-06	3.60055E-06	-5.1867E-07	-2.82034E-07	1.5698E-07	-4.69397E-08	2.28594E-06	3.16155E-07	-1.40559E-09	-3.49345E-07	-1.61604E-07	1.67551E-06	-4.97709E-08	1.22914E-06	8.56458E-06	1.48036E-06	2.735E-06	2.82367E-06	2.735E-06
10.4351	4.92197E-07	-2.6525E-06	-4.56611E-08	1.41967E-06	-1.2673E-06	5.78567E-07	2.25291E-06	4.059E-09	-2.84778E-06	-5.93181E-07	8.99578E-07	3.69508E-07	5.36197E-06	-5.80547E-06	2.05847E-06	1.69182E-06	1.29229E-06	-7.80164E-07	6.91E-07	-1.35194E-06	3.16909E-06	9.68596E-07	-3.29935E-06	-1.68714E-06	-1.74827E-06	1.97504E-05	1.90214E-07	3.0735E-07	-5.39034E-06	-7.92037E-07	5.24164E-07	4.608E-06	-2.56169E-06	8.03165E-07	2.39424E-07	-1.38911E-06	3.13187E-06	4.27571E-07	-5.97203E-07	-1.67039E-06	-1.64987E-08	5.23466E-07	1.99072E-07	1.34832E-06	1.0762E-05	1.09209E-06	3.02771E-06	2.87525E-06	3.02771E-06
10.4347	4.1104E-07	-2.04317E-06	-3.34083E-07	3.99582E-07	-3.18767E-07	6.23446E-07	2.17679E-06	-2.378E-07	-3.12161E-06	-6.46467E-07	8.47773E-07	3.77009E-07	5.60151E-06	-8.27298E-06	1.62621E-06	1.59755E-06	1.4143E-06	-9.01172E-07	1.13402E-06	-9.37783E-07	5.58867E-06	1.44521E-06	-4.16309E-06	-1.38601E-06	-2.22243E-06	1.61025E-05	-1.12413E-06	6.87802E-07	-3.71869E-06	-8.98141E-07	-1.3118E-06	3.26547E-06	-5.4611E-06	1.06145E-06	3.21939E-07	-2.27431E-06	3.22601E-06	4.00301E-07	-9.77532E-09	-3.89144E-06	5.10638E-08	-4.19636E-08	3.52144E-07	1.72683E-06	8.4929E-06	9.2961E-07	3.636E-06	2.58376E-06	3.636E-06
10.4343	3.66375E-07	-2.92691E-07	-4.87349E-07	-5.88604E-07	6.32336E-07	7.59414E-07	1.7902E-06	-6.12377E-08	-2.63267E-06	-5.14205E-07	7.27805E-07	4.22822E-07	3.73589E-06	-9.01783E-06	1.09417E-06	2.03489E-06	1.48455E-06	-9.61538E-07	1.403E-06	-5.85454E-07	6.39291E-06	1.94252E-06	-4.47124E-06	-6.10867E-07	-3.31647E-06	4.71264E-06	-2.68992E-06	8.60295E-07	-5.90199E-06	-5.71127E-07	-2.44095E-06	1.97207E-06	-6.68351E-06	1.28869E-06	1.91483E-07	-1.57446E-06	2.36949E-06	2.9539E-07	1.1669E-06	-4.30923E-06	-1.45124E-07	9.63182E-07	3.17117E-07	2.27562E-06	4.30256E-06	8.88647E-07	4.75008E-06	2.19034E-06	4.75008E-06
10.434	2.1752E-07	1.45375E-07	-3.55595E-07	-7.00687E-07	1.10803E-06	6.81173E-07	1.68394E-06	2.95803E-07	-1.41945E-06	-3.79495E-07	4.10133E-07	3.54282E-07	-6.60492E-08	-9.25969E-06	6.68938E-07	3.11347E-06	1.35962E-06	-1.26131E-06	1.10417E-06	-6.06931E-07	4.07139E-06	2.03267E-06	-4.22349E-06	5.0196E-07	-3.38488E-06	-6.14165E-06	-3.10143E-06	7.69562E-07	-8.87695E-06	-4.22366E-07	-2.57148E-06	1.66286E-06	-5.37574E-06	1.64719E-06	-5.5097E-08	-1.98458E-07	6.4159E-07	1.57512E-07	1.60672E-06	-2.49725E-06	-3.35731E-07	2.90796E-06	2.40059E-07	2.59738E-06	2.15961E-06	7.17274E-07	5.576E-06	2.07176E-06	5.576E-06
10.4336	5.84936E-08	-2.23655E-06	-1.27426E-07	-3.64161E-07	9.0279E-07	3.22934E-07	1.63944E-06	4.19586E-07	-6.13006E-07	-3.47573E-07	-4.31049E-08	1.3004E-07	-3.99199E-06	-9.8648E-06	2.4442E-07	3.72492E-06	1.17442E-06	-1.44357E-06	-8.65204E-09	-7.75343E-07	1.22081E-09	1.34664E-06	-3.65414E-06	9.11172E-07	-1.33103E-06	-9.1629E-06	-2.35919E-06	7.44124E-07	-9.79765E-06	-6.46919E-07	-2.7224E-06	8.81555E-07	-3.08277E-06	1.72378E-06	-1.26492E-07	-5.91316E-08	-1.2504E-06	-6.58248E-09	1.40147E-06	-1.03503E-06	-2.32234E-07	3.71709E-06	3.1034E-07	2.5291E-06	2.28554E-06	5.26239E-07	5.24249E-06	2.65911E-06	5.24249E-06
10.4332	1.24725E-07	-5.22592E-06	-6.52332E-08	-6.9905E-07	8.78901E-08	2.03674E-08	1.08555E-06	2.81141E-07	-9.58584E-07	-3.58561E-07	-3.3855E-07	-9.03685E-08	-6.41367E-06	-9.94039E-06	-1.88668E-07	2.96829E-06	1.26454E-06	-1.20534E-06	-1.36114E-06	-7.41099E-07	-2.24293E-06	5.75581E-07	-3.21451E-06	-2.18563E-07	1.92223E-06	-5.32052E-06	-1.87332E-06	8.99182E-07	-8.86524E-06	-8.08995E-07	-2.93335E-06	-1.01656E-06	-1.61637E-06	1.90692E-06	3.37151E-08	-1.49274E-06	-2.3551E-06	-7.55452E-08	1.64306E-06	-1.45349E-06	4.37522E-08	2.38228E-06	4.82932E-07	2.24054E-06	2.75858E-06	5.81832E-07	3.82715E-06	3.80486E-06	3.82715E-06
10.4329	3.4207E-07	-5.49455E-06	-1.39536E-07	-1.89582E-06	-1.00843E-06	4.09932E-08	1.46343E-07	2.47328E-07	-1.57256E-06	-3.20635E-07	-3.41739E-07	-1.62068E-07	-6.95699E-06	-8.11555E-06	-3.52349E-07	1.95089E-06	1.65994E-06	-1.03341E-06	-2.03464E-06	-4.68946E-07	-7.10348E-07	7.15365E-07	-3.2952E-06	-1.80374E-06	4.37725E-06	1.92145E-08	-2.48133E-06	8.70424E-07	-5.81188E-06	-6.83686E-07	-2.31873E-06	-2.49129E-06	-1.08091E-06	2.81949E-06	2.31661E-07	-2.66758E-06	-2.50488E-06	4.1663E-08	2.2648E-06	-2.07203E-06	2.08225E-07	1.12078E-07	5.56211E-07	1.85653E-06	3.68091E-06	7.96726E-07	1.89347E-06	4.3469E-06	1.89347E-06
10.4325	3.3938E-07	-2.89043E-06	-1.57491E-07	-2.85202E-06	-1.79176E-06	1.84618E-07	-4.46287E-07	5.11982E-07	-1.03642E-06	-1.90691E-07	-2.52314E-07	-1.1888E-07	-6.01712E-06	-4.40278E-06	-1.82543E-07	2.67139E-06	1.90652E-06	-1.38004E-06	-1.90739E-06	-1.4388E-07	1.99163E-06	1.32404E-06	-3.91495E-06	-1.66428E-06	4.9477E-06	4.28346E-06	-3.55425E-06	1.92998E-07	5.4641E-07	-4.57571E-07	-9.7374E-07	-2.40408E-06	-3.67606E-07	3.5804E-06	3.68512E-07	-2.19641E-06	-2.39981E-06	1.39214E-07	1.99748E-06	-1.18174E-06	2.11771E-07	-1.42896E-06	4.85002E-07	1.3747E-06	5.63605E-06	8.35E-07	-3.43403E-07	3.38151E-06	-3.43403E-07
10.4321	9.40479E-09	-1.42928E-07	-1.09092E-07	-2.59352E-06	-1.77382E-06	1.82873E-07	-4.15435E-07	7.85477E-07	5.11066E-07	5.79998E-09	-2.56094E-07	-6.25434E-08	-3.89892E-06	-5.6806E-07	-1.17077E-07	5.10679E-06	1.63278E-06	-1.70099E-06	-1.75019E-06	6.58353E-08	1.69649E-06	8.84809E-07	-4.59988E-06	5.76306E-07	4.04382E-06	7.88525E-06	-4.08809E-06	-1.00697E-06	7.83063E-06	-1.30593E-07	-2.31505E-09	-1.68672E-06	9.97167E-07	2.77743E-06	4.87112E-07	-1.1558E-06	-2.63015E-06	-5.72338E-08	5.45919E-07	2.87278E-08	1.53558E-07	-1.93722E-06	4.07571E-07	9.33203E-07	6.15752E-06	6.46914E-07	-2.53668E-06	1.70838E-06	-2.53668E-06
10.4318	-2.90973E-07	9.39936E-07	-1.0669E-07	-1.37217E-06	-1.15182E-06	2.06813E-07	-2.10676E-07	7.38624E-07	1.49328E-06	1.42086E-07	-2.78549E-07	-2.14906E-08	-7.43153E-07	1.14179E-06	-4.618E-07	6.8381E-06	1.04501E-06	-1.33612E-06	-2.06979E-06	7.25363E-08	-1.25176E-06	-8.49296E-07	-4.58158E-06	2.73865E-06	2.72841E-06	1.05467E-05	-3.74058E-06	-1.75324E-06	1.01837E-05	4.09435E-07	2.74796E-07	-1.41239E-06	2.15814E-06	1.25896E-06	5.12228E-07	-1.26577E-06	-3.09051E-06	-4.21233E-07	-7.55256E-07	-3.72192E-07	4.51834E-08	-2.01332E-06	3.46999E-07	7.29982E-07	2.76797E-06	5.35082E-07	-3.5747E-06	9.34901E-07	-3.5747E-06
10.4314	-2.61526E-07	9.8329E-07	-8.62047E-08	-9.10184E-08	-7.12272E-07	4.9585E-07	-1.98139E-07	5.3447E-07	1.16359E-06	9.61899E-08	-2.39119E-07	8.57469E-09	2.96567E-06	1.21392E-07	-8.12065E-07	6.00225E-06	5.7323E-07	-7.95401E-07	-2.42707E-06	-4.41449E-08	-1.97181E-06	-2.27446E-06	-3.37323E-06	2.94328E-06	1.98054E-06	1.14213E-05	-2.68413E-06	-9.68965E-07	5.05389E-06	7.0622E-07	5.745E-07	-1.13296E-06	2.12563E-06	1.61875E-06	3.02103E-07	-2.19155E-06	-3.19566E-06	-5.64295E-07	-8.95464E-07	-1.78155E-06	-9.95259E-08	-1.8698E-06	1.37149E-07	6.46028E-07	-1.63519E-06	6.989E-07	-2.75129E-06	1.4174E-06	-2.75129E-06
10.431	-6.7519E-08	1.27654E-06	1.12703E-07	7.3929E-07	-9.34335E-07	7.48305E-07	-3.22213E-07	5.94314E-07	4.96227E-07	-2.45547E-08	-2.4545E-07	6.08175E-09	6.26344E-06	-1.41017E-06	-6.09902E-07	3.45575E-06	2.77256E-07	-9.42895E-07	-2.22681E-06	1.56699E-08	1.8258E-06	-2.20306E-06	-1.31223E-06	2.04093E-06	2.29616E-06	1.11615E-05	-1.28475E-06	1.27912E-06	-3.60095E-06	1.22964E-07	1.17217E-06	-2.97681E-07	1.26228E-06	4.41587E-06	-1.88226E-09	-2.49113E-06	-2.23796E-06	-4.29605E-07	-5.2482E-07	-2.12398E-06	-1.45976E-07	-1.277E-06	-2.37139E-07	3.86851E-07	-1.58315E-06	1.01508E-06	-1.26473E-06	2.06157E-06	-1.26473E-06
10.4307	-7.71496E-09	2.43422E-06	3.98513E-07	1.18033E-06	-1.42686E-06	5.12854E-07	-6.42725E-07	9.50707E-07	4.26692E-07	5.49725E-08	-3.39116E-07	-1.14186E-08	8.26496E-06	-2.48208E-07	-4.8235E-08	1.35009E-06	-4.72192E-08	-1.31674E-06	-1.69844E-06	4.79721E-07	6.42732E-06	-1.35992E-06	6.87088E-07	2.14638E-06	3.14706E-06	1.05938E-05	-1.62147E-07	3.57495E-06	-1.05539E-05	-8.68459E-07	1.69686E-06	3.58718E-07	1.09743E-06	7.26246E-06	-1.8843E-08	-2.41821E-06	6.34364E-08	-3.16252E-07	-7.34103E-07	-1.12772E-06	-3.80824E-08	-3.44074E-07	-4.61729E-07	4.88826E-08	3.22299E-06	1.28865E-06	-9.92194E-07	1.87584E-06	-9.92194E-07
10.4303	-3.8185E-08	4.50992E-06	4.7869E-07	1.55792E-06	-1.4685E-06	3.47203E-08	-1.34382E-06	1.22882E-06	4.79903E-07	3.66769E-07	-3.60437E-07	3.02077E-08	8.74399E-06	4.05179E-06	1.15285E-07	5.2128E-07	-3.87198E-07	-6.89677E-07	-1.52105E-06	1.13666E-06	8.37002E-06	-8.82137E-07	2.05642E-06	3.63622E-06	3.19957E-06	8.72311E-06	1.0274E-07	4.60764E-06	-1.46135E-05	-8.36549E-07	2.39214E-06	2.09617E-07	2.4898E-06	8.43898E-06	3.83089E-07	-3.44331E-06	2.83993E-06	-2.94689E-07	-1.49764E-06	-4.49282E-07	6.44127E-08	2.62978E-07	-2.77119E-07	6.89184E-08	7.82651E-06	1.4618E-06	-1.65268E-06	9.26481E-07	-1.65268E-06
10.4299	8.6992E-08	6.6273E-06	3.00493E-07	2.26043E-06	-8.84335E-07	9.84551E-09	-1.98868E-06	1.25679E-06	-1.13909E-07	5.62458E-07	-2.9117E-07	1.41003E-07	8.09926E-06	8.16496E-06	-4.55972E-07	2.045E-07	-5.40783E-07	8.28925E-07	-1.6917E-06	1.48889E-06	1.00779E-05	-5.98298E-07	2.9388E-06	4.92016E-06	1.94921E-06	4.90729E-06	-3.82039E-07	4.64837E-06	-1.72739E-05	6.16158E-07	3.923E-06	1.94207E-07	4.40737E-06	8.94605E-06	9.27073E-07	-5.23921E-06	4.43192E-06	-1.04557E-07	-2.03442E-06	-9.70345E-07	4.02644E-08	-1.146E-07	1.15547E-07	5.06151E-07	9.23467E-06	1.54726E-06	-8.7401E-07	8.8201E-08	-8.7401E-07
10.4296	3.71386E-07	6.81347E-06	1.54117E-07	3.38199E-06	-1.4324E-07	5.23789E-07	-1.7242E-06	1.24722E-06	-1.05457E-06	3.79933E-07	-3.93752E-07	2.3159E-07	6.99174E-06	8.72812E-06	-1.34765E-06	-3.03105E-07	-4.83156E-07	1.73059E-06	-1.47932E-06	1.27491E-06	1.46616E-05	1.70056E-07	3.48233E-06	4.73575E-06	7.15584E-07	1.45801E-06	-8.95511E-07	5.04954E-06	-1.92318E-05	1.92889E-06	5.64933E-06	1.43027E-06	5.0996E-06	9.74881E-06	1.34449E-06	-5.69181E-06	4.06612E-06	2.47545E-07	-2.00993E-06	-1.7278E-06	-1.91904E-09	-1.40593E-06	2.85843E-07	8.62255E-07	8.63974E-06	1.57362E-06	2.28191E-06	3.53746E-07	2.28191E-06
10.4292	5.86709E-07	4.11138E-06	2.46885E-07	4.36673E-06	2.47544E-07	9.38975E-07	-6.57696E-07	1.27945E-06	-1.67166E-06	4.44592E-08	-7.2257E-07	2.64349E-07	6.16507E-06	6.37459E-06	-1.99244E-06	-8.17855E-07	-3.16685E-07	1.31768E-06	-6.45879E-07	6.82182E-07	1.83666E-05	1.11933E-06	3.33463E-06	3.2938E-06	9.85191E-07	8.24139E-07	-9.82725E-07	6.34783E-06	-2.01101E-05	1.4923E-06	5.73074E-06	3.30096E-06	4.26309E-06	9.52225E-06	1.64257E-06	-4.31081E-06	2.56057E-06	3.20244E-07	-1.6915E-06	-1.53473E-06	1.49288E-08	-2.60441E-06	1.20907E-07	7.64248E-07	6.80998E-06	1.60857E-06	5.53712E-06	1.83835E-06	5.53712E-06
10.4288	6.70959E-07	6.5847E-07	4.24551E-07	4.4538E-06	1.9859E-07	8.93871E-07	-5.62176E-08	1.08635E-06	-2.10043E-06	-5.15614E-08	-8.56532E-07	3.15582E-07	6.17086E-06	4.88311E-06	-2.16382E-06	-9.90704E-07	1.69941E-08	5.99144E-07	-1.45635E-08	1.33852E-07	1.49026E-05	1.49575E-06	2.34319E-06	1.25883E-06	2.22984E-06	1.24472E-06	-8.61844E-07	7.57051E-06	-1.92763E-05	-1.7382E-07	3.61511E-06	4.33067E-06	3.25733E-06	7.10157E-06	1.83142E-06	-3.2269E-06	8.2477E-07	-8.45658E-08	-1.34863E-06	-4.21802E-07	-8.83609E-08	-2.60015E-06	-1.22606E-07	3.44889E-07	3.02672E-06	1.63786E-06	6.39283E-06	3.24649E-06	6.39283E-06
10.4285	8.23315E-07	-3.66436E-07	4.38183E-07	3.61095E-06	-9.68778E-09	7.14774E-07	-5.3347E-07	5.86761E-07	-2.74546E-06	9.08698E-08	-5.09765E-07	4.03929E-07	6.71232E-06	6.63136E-06	-1.91001E-06	-8.96387E-07	5.69741E-07	6.12484E-07	-2.96207E-07	2.4828E-08	6.26006E-06	1.46825E-06	1.2704E-06	-9.47169E-07	2.71643E-06	-1.34574E-06	-8.779E-07	7.64808E-06	-1.55508E-05	-1.13539E-06	1.09858E-06	4.37565E-06	3.13679E-06	4.1285E-06	1.72327E-06	-3.93325E-06	-1.30666E-06	-5.33411E-07	-1.07025E-06	6.53526E-07	-4.61426E-07	-1.48671E-06	-2.58459E-07	-2.00097E-07	-9.73718E-07	1.45443E-06	5.55028E-06	3.33411E-06	5.55028E-06
10.4281	1.15367E-06	1.18935E-06	2.77242E-07	2.57719E-06	-2.24079E-08	7.10048E-07	-9.96894E-07	1.66013E-07	-3.25605E-06	1.36735E-07	-7.94057E-08	4.00764E-07	6.54675E-06	9.99384E-06	-1.44093E-06	-6.65167E-07	1.05301E-06	1.13557E-06	-8.6784E-07	4.81814E-07	1.77957E-06	1.77412E-06	1.03919E-06	-2.48182E-06	2.20926E-06	-7.25829E-06	-9.87505E-07	6.83074E-06	-8.43164E-06	-5.27115E-07	1.31391E-07	4.67045E-06	3.3738E-06	2.89486E-06	1.24709E-06	-5.17417E-06	-3.81146E-06	-5.59235E-07	-9.18126E-07	8.084E-07	-9.09622E-07	-5.68572E-07	-3.60199E-07	-8.78033E-07	-1.93629E-06	9.19798E-07	5.59489E-06	2.98683E-06	5.59489E-06
10.4277	1.45256E-06	2.6045E-06	9.45494E-08	1.93303E-06	2.88695E-07	7.47072E-07	-3.04948E-07	7.22436E-08	-3.04972E-06	-5.23357E-08	-9.77245E-08	2.34047E-07	4.81219E-06	1.14518E-05	-1.12866E-06	-1.49471E-07	1.11894E-06	1.63133E-06	-5.71908E-07	1.16259E-06	5.08984E-06	2.32915E-06	1.49659E-06	-2.15884E-06	2.25605E-06	-1.18247E-05	-9.27565E-07	6.16614E-06	-7.07322E-07	7.41503E-07	6.4915E-07	5.98872E-06	2.88086E-06	2.96875E-06	7.23012E-07	-5.21468E-06	-5.26409E-06	-2.5689E-07	-8.64671E-07	-1.97054E-09	-1.13629E-06	-6.41978E-07	-4.89085E-07	-1.49236E-06	-1.08805E-06	3.2096E-07	7.08982E-06	4.17248E-06	7.08982E-06
10.4274	1.42191E-06	2.60515E-06	-2.50829E-08	1.63598E-06	6.81904E-07	7.16552E-07	8.70315E-07	-6.75442E-08	-2.36028E-06	-2.64111E-07	-3.9403E-07	4.81966E-08	2.33397E-06	9.71854E-06	-1.22586E-06	7.28232E-07	9.01374E-07	2.3102E-06	4.62879E-07	1.50004E-06	9.02507E-06	2.25922E-06	1.70889E-06	-1.58872E-07	3.65775E-06	-1.05166E-05	-5.51678E-07	6.02088E-06	2.90356E-06	1.57372E-06	1.36879E-06	7.75094E-06	1.48966E-06	2.32653E-06	5.44444E-07	-4.31328E-06	-4.4872E-06	3.23321E-08	-7.43357E-07	-8.19931E-07	-1.12945E-06	-9.14385E-07	-5.41466E-07	-1.55937E-06	-3.40439E-06	1.65479E-07	8.03491E-06	6.47354E-06	8.03491E-06
10.427	1.02388E-06	2.9403E-06	-6.06427E-08	1.45993E-06	7.58277E-07	7.53017E-07	1.00738E-06	-6.73402E-07	-1.86515E-06	-3.09952E-07	-3.6174E-07	2.02921E-09	7.01453E-07	7.25894E-06	-1.47657E-06	1.64876E-06	8.06438E-07	3.429E-06	8.70183E-07	1.36536E-06	6.86073E-06	1.25493E-06	1.34036E-06	1.31295E-06	5.21262E-06	-3.20185E-06	1.06919E-07	5.79884E-06	1.32715E-06	1.80967E-06	1.71573E-06	8.78396E-06	-9.92494E-08	7.86813E-07	7.14083E-07	-3.57872E-06	-2.66441E-06	2.51629E-07	-4.52935E-07	-6.40136E-07	-1.02857E-06	-3.04825E-07	-4.80056E-07	-1.00341E-06	-9.28522E-06	5.60634E-07	7.08796E-06	6.93691E-06	7.08796E-06
10.4266	5.00659E-07	4.82236E-06	3.84997E-08	1.27918E-06	3.9807E-07	7.86394E-07	-1.70061E-08	-1.44099E-06	-1.66908E-06	-2.68689E-07	1.00594E-07	1.34249E-08	5.77991E-08	7.33365E-06	-1.31771E-06	2.13856E-06	8.15898E-07	4.35679E-06	1.41269E-07	1.212E-06	2.45137E-06	9.77316E-08	8.72464E-07	3.61059E-07	5.4143E-06	6.53822E-06	8.2844E-07	4.93955E-06	-1.13859E-06	1.62182E-06	1.92542E-06	8.29115E-06	-1.17934E-06	-9.59256E-08	9.08515E-07	-3.00446E-06	-2.02529E-06	4.77255E-07	-1.06668E-08	2.01728E-07	-7.79751E-07	8.76662E-07	-4.58763E-07	-4.40273E-07	-1.27637E-05	1.07061E-06	5.30404E-06	4.41455E-06	5.30404E-06
10.4263	1.06902E-07	6.41497E-06	2.63567E-07	9.34546E-07	-1.03768E-07	5.41644E-07	-9.29481E-07	-1.63788E-06	-1.38749E-06	-2.86693E-07	5.15727E-07	-1.10349E-07	-1.02238E-06	9.7593E-06	-5.69334E-07	1.9167E-06	5.3897E-07	4.22128E-06	-4.51487E-07	1.33522E-06	4.04094E-06	-2.01861E-07	4.8987E-07	-2.05863E-06	4.1168E-06	1.41555E-05	1.24469E-06	3.49867E-06	-4.05296E-07	9.40542E-07	1.94989E-06	6.40032E-06	-1.35463E-06	8.91212E-08	9.02007E-07	-2.19796E-06	-2.7714E-06	5.80235E-07	6.17426E-07	3.19332E-07	-2.68796E-07	1.52221E-06	-5.51385E-07	-3.66248E-07	-1.01828E-05	1.28301E-06	4.15184E-06	1.63596E-06	4.15184E-06
10.4259	-8.87583E-08	5.60915E-06	4.53055E-07	5.02938E-07	-3.75325E-07	1.98713E-07	-1.01653E-06	-1.01127E-06	-7.89685E-07	-3.47601E-07	6.33622E-07	-3.60559E-07	-3.21248E-06	1.09255E-05	3.51536E-07	9.8288E-07	-9.53581E-09	3.06335E-06	2.65921E-07	1.41822E-06	1.21592E-05	6.91234E-07	-2.40156E-07	-3.25557E-06	2.14548E-06	1.64164E-05	1.18742E-06	1.70317E-06	2.5444E-06	4.60665E-09	1.46302E-06	4.33614E-06	-6.61716E-07	2.01534E-07	7.33785E-07	-1.79314E-06	-3.03006E-06	4.60121E-07	1.39519E-06	-6.59022E-07	3.06472E-07	1.41582E-06	-5.61547E-07	-5.03574E-07	-5.07012E-06	1.24383E-06	3.4935E-06	1.27226E-06	3.4935E-06
10.4255	-1.58297E-07	3.31297E-06	4.56113E-07	6.40228E-07	-2.98482E-07	3.21012E-07	-7.90361E-07	2.79818E-08	2.50264E-07	-3.39453E-07	6.87291E-07	-5.33491E-07	-5.39038E-06	8.72898E-06	9.80975E-07	-2.85991E-07	-2.78249E-07	1.73309E-06	1.51216E-06	1.18019E-06	1.93313E-05	2.27707E-06	-1.34546E-06	-2.36053E-06	5.28301E-07	1.34851E-05	9.81292E-07	-4.01069E-07	4.46375E-06	-4.10951E-07	7.62148E-07	3.55442E-06	1.09265E-07	-2.25899E-07	5.39866E-07	-2.54035E-06	-1.69854E-06	3.55575E-07	1.92811E-06	-1.32768E-06	5.61487E-07	1.17864E-06	-2.95442E-07	-3.53251E-07	-1.86336E-06	1.20475E-06	2.49707E-06	2.24255E-06	2.49707E-06
10.4252	-1.69583E-07	1.79491E-06	3.44705E-07	1.79586E-06	1.07563E-08	8.42624E-07	-7.52146E-07	9.76901E-07	1.83641E-06	-2.20124E-07	7.93616E-07	-5.09189E-07	-6.54164E-06	5.69781E-06	1.2527E-06	-1.13035E-06	-1.38293E-08	9.59497E-07	1.65884E-06	9.63366E-07	1.94871E-05	3.5679E-06	-2.09782E-06	-1.32128E-06	4.18708E-07	9.22447E-06	1.07922E-06	-2.57646E-06	5.14683E-06	1.26878E-08	6.69249E-07	4.00533E-06	-6.14662E-08	-4.79172E-07	4.02925E-07	-3.8587E-06	4.31628E-07	5.00906E-07	1.78242E-06	-5.40476E-07	4.14931E-07	9.35735E-07	1.17976E-07	3.54065E-08	-3.50457E-07	1.21893E-06	1.33673E-06	2.15994E-06	1.33673E-06
10.4248	-1.37722E-07	1.09423E-06	3.23662E-07	3.09067E-06	3.19083E-07	9.19757E-07	-7.27654E-07	1.57252E-06	3.45501E-06	-3.57927E-08	7.18003E-07	-3.43558E-07	-7.15812E-06	5.30361E-06	1.25167E-06	-1.01944E-06	3.14966E-07	9.24182E-07	5.81974E-07	1.08906E-06	1.25398E-05	3.79879E-06	-2.12718E-06	-1.94314E-06	2.29896E-06	7.45504E-06	1.48745E-06	-4.18614E-06	6.95365E-06	5.52022E-07	1.39278E-06	3.81308E-06	-9.99862E-07	-3.34523E-07	3.38495E-07	-4.66056E-06	2.46015E-06	6.89764E-07	1.16637E-06	8.15983E-07	1.47057E-07	2.96637E-07	3.73413E-07	2.97643E-07	6.74616E-07	1.19827E-06	8.41545E-07	1.35417E-06	8.41545E-07
10.4244	-7.51979E-08	-4.80732E-07	4.59294E-07	3.04033E-06	3.1662E-07	2.18035E-07	-6.06964E-07	1.69696E-06	4.05916E-06	1.43104E-07	4.14436E-07	-1.16858E-07	-7.60022E-06	6.82134E-06	8.855E-07	-4.04707E-07	2.31558E-07	1.37052E-06	-3.6196E-07	1.09503E-06	1.24547E-06	3.15463E-06	-1.96995E-06	-3.33642E-06	4.73064E-06	7.54542E-06	1.9303E-06	-4.81855E-06	1.02417E-05	4.60911E-07	2.16256E-06	1.56958E-06	-1.26838E-06	-3.23551E-07	3.04639E-07	-4.88751E-06	4.4666E-06	5.85933E-07	7.68928E-07	1.15483E-06	-3.31258E-08	-5.18096E-07	3.70435E-07	3.65256E-07	-1.20565E-07	1.15501E-06	1.13431E-06	1.6739E-06	1.13431E-06
10.4241	-9.99542E-09	-2.9255E-06	6.20197E-07	1.61231E-06	-1.56408E-07	-4.43183E-07	-6.55499E-07	1.4253E-06	3.49626E-06	2.54946E-07	2.39372E-07	1.13364E-07	-6.65711E-06	6.85588E-06	1.41074E-07	-3.10343E-07	-5.99724E-08	1.75862E-06	-4.26189E-07	3.92696E-07	-1.12276E-05	2.54086E-06	-1.9064E-06	-3.33644E-06	5.37532E-06	5.56728E-06	2.44251E-06	-4.84878E-06	1.22675E-05	-2.99876E-08	2.26302E-06	-1.52795E-06	-2.5695E-07	-2.98707E-07	2.43198E-07	-5.07324E-06	6.31948E-06	2.63106E-07	7.9698E-07	4.88508E-07	-1.78199E-07	-7.22944E-07	2.79615E-07	3.78852E-07	-2.6682E-06	1.13523E-06	1.60775E-06	2.84372E-06	1.60775E-06
10.4237	6.24051E-08	-4.11752E-06	6.70971E-07	4.36048E-07	-7.81671E-07	-3.08079E-07	-8.25086E-07	1.12665E-06	2.99252E-06	2.68259E-07	3.6006E-07	2.1913E-07	-3.63707E-06	4.87944E-06	-5.42848E-07	-9.55273E-07	-7.54361E-08	1.64976E-06	-2.08691E-07	-6.17771E-07	-2.09386E-05	2.38076E-06	-1.1662E-06	-1.5021E-06	3.92261E-06	-5.10135E-08	3.21859E-06	-4.91989E-06	1.07896E-05	-3.71902E-07	1.97589E-06	-2.91506E-06	6.13209E-07	4.48706E-07	1.45884E-07	-5.19037E-06	6.97692E-06	1.78696E-08	7.69644E-07	1.38266E-07	-3.32944E-07	-1.19109E-07	2.83247E-07	3.22874E-07	-3.19596E-06	1.04929E-06	1.87265E-06	3.08491E-06	1.87265E-06
10.4233	1.81941E-07	-2.99793E-06	6.1365E-07	5.52812E-07	-9.84406E-07	1.82679E-07	-7.23308E-07	1.11177E-06	3.28354E-06	2.00161E-07	4.34877E-07	8.18618E-08	-7.13452E-07	3.43451E-06	-6.10833E-07	-1.40649E-06	2.01435E-07	1.21639E-06	-2.83375E-07	-9.39102E-07	-2.50669E-05	2.12972E-06	7.99119E-07	6.43097E-07	2.55229E-06	-6.43034E-06	3.87002E-06	-4.99766E-06	6.92916E-06	-6.86366E-07	2.08991E-06	-1.80738E-06	-1.13499E-07	1.51098E-06	1.48285E-08	-5.11173E-06	5.8199E-06	-1.50363E-07	4.78584E-07	6.48867E-07	-3.78956E-07	7.85526E-07	3.93638E-07	2.09986E-07	-1.33786E-07	8.10141E-07	1.97527E-06	2.45296E-06	1.97527E-06
10.423	3.36125E-07	-1.06331E-06	5.3153E-07	1.11852E-06	-7.00708E-07	1.90978E-07	-5.39232E-07	1.20688E-06	3.19361E-06	9.22517E-08	2.02205E-07	-1.84704E-07	-6.89537E-07	3.15812E-06	-1.19486E-07	-9.24088E-07	3.84315E-07	1.03881E-06	-4.20461E-07	-3.50619E-07	-2.49211E-05	1.37295E-06	2.97127E-06	1.89659E-06	2.76716E-06	-1.0458E-05	3.53079E-06	-4.4333E-06	4.0905E-06	-1.2093E-06	2.65878E-06	3.13988E-08	-1.57501E-06	1.55547E-06	-2.27724E-07	-5.44008E-06	3.68913E-06	-4.07966E-07	4.62488E-07	1.24814E-06	-2.4648E-07	1.63211E-06	4.9707E-07	3.12388E-07	2.37675E-06	5.42879E-07	1.96542E-06	2.57253E-06	1.96542E-06
10.4226	4.16782E-07	-2.40269E-08	4.74514E-07	9.90991E-07	-5.79604E-07	-2.0323E-07	-1.02559E-06	1.01786E-06	1.36312E-06	-2.33688E-08	-4.47834E-08	-2.87084E-07	-2.81415E-06	1.95871E-06	2.61823E-07	1.02178E-07	2.87051E-07	1.26303E-06	-4.70734E-07	4.06824E-07	-2.39432E-05	7.47454E-07	3.8548E-06	2.45484E-06	3.39015E-06	-1.24343E-05	2.00704E-06	-2.99852E-06	4.89057E-06	-1.29431E-06	2.78681E-06	6.81363E-07	-1.72869E-06	4.50791E-07	-6.23646E-07	-6.617E-06	1.97419E-06	-6.10426E-07	1.07058E-06	1.19742E-06	-3.88445E-08	2.17248E-06	4.74748E-07	7.43491E-07	1.37842E-06	4.16889E-07	1.86178E-06	3.48821E-06	1.86178E-06
10.4222	3.31849E-07	3.72269E-07	4.10823E-07	4.3692E-07	-1.08728E-06	-3.22623E-07	-2.19463E-06	5.25812E-07	-1.31229E-06	-1.31393E-07	4.15639E-08	-1.0781E-07	-3.43415E-06	-3.23907E-07	1.21887E-07	1.09602E-06	7.76789E-08	1.43536E-06	-7.93375E-07	7.43883E-07	-2.2674E-05	1.01383E-06	3.52678E-06	2.66484E-06	2.74812E-06	-1.38642E-05	2.98978E-07	-1.38009E-06	9.02954E-06	-1.17667E-07	1.90692E-06	4.68668E-08	-3.51305E-07	-4.34149E-07	-9.56761E-07	-7.79177E-06	1.41484E-06	-4.81855E-07	1.66576E-06	6.05455E-07	1.54788E-07	1.68661E-06	3.08093E-07	1.09228E-06	8.23492E-07	3.37449E-07	1.82302E-06	3.53409E-06	1.82302E-06
10.4219	1.50447E-07	1.3321E-06	2.57708E-07	2.96064E-07	-1.73695E-06	-1.04005E-07	-2.97043E-06	5.25181E-08	-2.47574E-06	-2.53621E-07	2.44763E-07	1.48491E-07	-1.10771E-06	-1.07699E-06	-2.00887E-07	2.30963E-06	-6.66704E-08	1.30345E-06	-1.27885E-06	7.44712E-07	-1.88784E-05	1.67906E-06	3.33877E-06	2.11211E-06	1.24507E-06	-1.39941E-05	-4.42995E-07	-4.3107E-07	1.36214E-05	1.7896E-06	8.53572E-07	-8.6735E-07	7.62078E-07	-3.73473E-07	-8.80928E-07	-7.74396E-06	2.0328E-06	-1.65354E-07	1.43974E-06	-6.76084E-08	3.62463E-07	-2.51647E-07	1.25739E-07	9.29507E-07	5.03082E-06	7.04617E-08	1.89871E-06	2.18006E-06	1.89871E-06
10.4215	7.4121E-08	3.16999E-06	-8.87211E-09	4.61583E-07	-1.69838E-06	-1.12603E-07	-2.6066E-06	-2.47435E-07	-1.2644E-06	-4.55944E-07	1.23881E-07	2.47435E-07	1.4423E-06	-6.36788E-08	-2.81905E-07	3.94588E-06	-1.45471E-07	1.16008E-06	-1.03865E-06	6.27455E-07	-1.25966E-05	1.49809E-06	3.61664E-06	6.25167E-07	3.5167E-07	-1.13494E-05	-1.76998E-07	-3.24002E-07	1.59531E-05	2.80724E-06	1.02827E-06	-1.48468E-06	5.29936E-07	-1.37664E-07	-3.63146E-07	-6.47773E-06	3.24965E-06	-4.16115E-08	6.48477E-07	-5.07606E-07	5.58485E-07	-2.51745E-06	8.25661E-08	4.19827E-07	1.04969E-05	-3.23924E-07	1.84905E-06	5.41095E-07	1.84905E-06
10.4211	2.37016E-07	5.45234E-06	-2.45866E-07	4.26578E-07	-9.70206E-07	-5.4408E-07	-1.58502E-06	-4.44993E-07	8.64069E-07	-7.40271E-07	-2.54398E-07	2.02895E-07	1.35445E-06	-5.73102E-07	-3.83771E-07	4.99872E-06	-2.17964E-07	1.14587E-06	2.27036E-07	4.66322E-07	-7.32916E-06	1.94685E-07	2.99518E-06	-7.0118E-07	3.27866E-07	-7.50672E-06	1.72611E-07	-7.50954E-07	1.61044E-05	2.12078E-06	2.57529E-06	-1.67184E-06	-1.48788E-07	-2.90407E-07	2.17789E-07	-4.93197E-06	3.81205E-06	-2.39127E-08	2.84337E-07	-6.0209E-07	6.06813E-07	-3.2735E-06	1.41309E-07	1.53892E-08	1.05029E-05	-4.54291E-07	1.54238E-06	-8.37763E-07	1.54238E-06
10.4208	5.50784E-07	7.90322E-06	-2.32866E-07	5.81281E-07	-3.67408E-07	-9.75296E-07	-6.20585E-07	-5.11659E-07	2.14184E-06	-9.23726E-07	-3.95775E-07	1.54663E-07	-6.69069E-07	-3.1958E-06	-1.01436E-06	4.32277E-06	-3.11895E-07	8.79555E-07	1.44942E-06	4.3116E-07	-5.28459E-06	-1.23243E-06	5.3962E-07	-3.9436E-07	4.82665E-07	-6.02435E-06	-1.23955E-07	-1.54213E-06	1.60061E-05	4.90013E-07	4.13661E-06	-1.08583E-06	-1.8782E-07	-2.02494E-07	5.25904E-07	-3.62463E-06	2.74166E-06	3.87026E-07	6.64415E-07	-6.11041E-07	4.92512E-07	-2.19622E-06	8.07793E-08	-1.52832E-07	5.19308E-06	-1.01702E-07	1.24215E-06	-2.34412E-06	1.24215E-06
10.4204	7.66011E-07	1.00611E-05	4.6777E-08	1.53631E-06	-3.76758E-07	-1.03659E-06	3.02403E-07	-4.19756E-07	2.13532E-06	-7.78287E-07	-1.03791E-07	1.17696E-07	-2.09006E-06	-3.39543E-06	-1.90511E-06	2.54513E-06	-4.10978E-07	1.88555E-07	1.55097E-06	5.31029E-07	-4.72026E-06	-1.95216E-06	-2.51111E-06	1.70186E-06	6.61598E-07	-7.3017E-06	-9.50593E-07	-2.48529E-06	1.58829E-05	-9.10727E-07	4.58364E-06	3.34099E-07	1.45604E-07	5.97555E-07	5.91014E-07	-2.5051E-06	7.80946E-07	1.25862E-06	1.10137E-06	-1.06487E-06	4.03018E-07	-7.21528E-07	-2.01197E-07	-1.41177E-07	7.98445E-07	4.38439E-07	1.25749E-06	-3.51078E-06	1.25749E-06
10.42	7.04228E-07	1.08593E-05	3.13164E-07	2.59344E-06	-6.15133E-07	-7.2333E-07	1.25757E-06	-4.77455E-07	1.43063E-06	-3.54908E-07	2.94731E-07	1.39248E-08	-2.11395E-06	1.31907E-06	-2.17612E-06	1.46093E-06	-4.11511E-07	-3.95841E-07	8.64788E-07	1.77232E-07	-3.51957E-06	-2.15743E-06	-3.97346E-06	4.16491E-06	9.44135E-07	-7.37884E-06	-1.72341E-06	-2.76866E-06	1.34244E-05	-1.51458E-06	4.1583E-06	1.49813E-06	1.87871E-07	1.46203E-06	5.47296E-07	-1.63373E-06	-2.18781E-07	1.98468E-06	1.05138E-06	-1.90864E-06	4.32007E-07	-4.93047E-08	-5.07066E-07	1.89842E-07	4.17257E-07	6.74973E-07	1.66751E-06	-3.22633E-06	1.66751E-06
10.4197	4.41787E-07	9.73527E-06	3.1407E-07	2.41682E-06	-5.47869E-07	-1.24517E-07	1.68788E-06	-1.00859E-06	8.04374E-07	-1.15119E-08	4.62851E-07	-1.34545E-07	-1.75288E-06	6.40087E-06	-1.62749E-06	1.50855E-06	-2.03762E-07	-3.80012E-07	4.19725E-07	-1.12696E-06	-2.77361E-06	-2.25218E-06	-3.1755E-06	5.38261E-06	7.11091E-07	-3.24666E-06	-2.06163E-06	-1.51767E-06	7.54072E-06	-1.15884E-06	3.5095E-06	9.63173E-07	1.83527E-07	1.75724E-06	3.38944E-07	-1.14059E-06	2.1751E-07	2.07354E-06	8.64104E-07	-2.1101E-06	3.92081E-07	-1.53114E-07	-5.6713E-07	8.72741E-07	1.5148E-06	4.68899E-07	2.50583E-06	-1.86689E-06	2.50583E-06
10.4193	2.39517E-07	7.60309E-06	1.60335E-07	1.13718E-06	-1.85465E-07	6.1366E-07	1.33523E-06	-1.6878E-06	8.19567E-07	-9.331E-09	4.40189E-07	-2.15116E-07	-1.58486E-06	6.88262E-06	-1.09578E-06	1.29519E-06	1.01215E-07	-5.26915E-08	4.34605E-07	-2.68154E-06	-4.80457E-06	-2.03792E-06	-1.38205E-06	4.95727E-06	-4.82296E-07	2.69316E-06	-2.023E-06	8.17177E-07	1.35182E-06	7.39365E-08	2.58058E-06	-1.11817E-06	7.2641E-07	1.83266E-06	-6.57596E-08	-9.51305E-07	5.62149E-07	1.71335E-06	1.03796E-06	-8.39464E-07	1.11601E-07	-8.24552E-07	-3.48689E-07	1.42949E-06	1.77828E-06	1.04649E-07	3.61919E-06	-1.00625E-06	3.61919E-06
10.419	2.5868E-07	5.64296E-06	1.44391E-07	2.58527E-07	2.15552E-07	1.13816E-06	1.11293E-06	-1.75687E-06	1.39366E-06	-2.19657E-07	4.353E-07	-2.01762E-07	-1.38977E-06	5.07581E-06	-1.15614E-06	-8.85245E-08	1.97959E-07	4.81615E-08	3.56488E-07	-3.15305E-06	-9.23732E-06	-1.24403E-06	2.25539E-08	3.81013E-06	-1.78567E-06	5.39687E-06	-1.83443E-06	2.41448E-06	-4.48727E-07	1.4316E-06	1.28853E-06	-2.70889E-06	1.66036E-06	2.15341E-06	-3.99761E-07	-1.1316E-06	-2.73154E-07	1.33911E-06	1.28696E-06	1.24471E-06	-2.31706E-07	-2.22232E-06	-3.92042E-08	1.36283E-06	1.73977E-06	-1.18787E-07	4.16409E-06	-7.71576E-07	4.16409E-06
10.4186	3.8515E-07	3.75788E-06	2.73609E-07	2.47315E-07	6.62119E-07	1.199E-06	1.8933E-06	-1.01842E-06	1.73444E-06	-3.58751E-07	5.00555E-07	-1.8343E-07	-1.40899E-06	6.36648E-06	-1.21728E-06	-1.73965E-06	-2.03259E-08	-5.54134E-09	-5.23442E-08	-2.33876E-06	-1.3031E-05	-2.64419E-07	9.93415E-07	3.08896E-06	-2.12647E-06	3.22666E-06	-1.4912E-06	2.12774E-06	3.21703E-06	1.82181E-06	4.58407E-07	-2.08158E-06	2.39621E-06	2.42009E-06	-3.65909E-07	-1.82362E-06	-1.31657E-06	1.06103E-06	9.46176E-07	2.6069E-06	-3.01015E-07	-3.9412E-06	1.66928E-07	8.60235E-07	1.44163E-06	-1.87806E-07	3.07731E-06	3.5342E-07	3.07731E-06
10.4182	4.02717E-07	1.55406E-06	2.47622E-07	-2.15412E-07	1.19533E-06	1.02322E-06	2.87342E-06	-1.21411E-07	1.34983E-06	-3.72899E-07	5.54414E-07	-2.0717E-07	-2.23855E-06	1.02351E-05	-5.59996E-07	-2.49405E-06	-2.8132E-07	2.04018E-07	-4.79352E-07	-1.37218E-06	-1.40346E-05	3.26011E-07	2.28221E-06	3.01461E-06	-1.64066E-06	-7.85362E-07	-6.97155E-07	1.06586E-06	8.63832E-06	1.08825E-06	8.53739E-07	2.58847E-07	2.87447E-06	2.16814E-06	-7.20045E-08	-2.41797E-06	-1.42025E-06	7.83018E-07	9.03817E-08	2.51518E-06	-5.15884E-08	-4.85606E-06	1.64425E-07	4.64687E-07	-4.61763E-07	-2.52185E-07	5.33902E-07	2.66787E-06	5.33902E-07
10.4179	2.91961E-07	2.25957E-07	-4.25047E-08	-1.88426E-06	1.46157E-06	9.62719E-07	2.4019E-06	2.72725E-07	8.38715E-07	-4.15531E-07	5.71835E-07	-2.04562E-07	-3.60021E-06	1.13275E-05	3.46602E-07	-2.45129E-06	-3.19556E-07	6.0318E-07	-6.53061E-07	-1.03101E-06	-1.34812E-05	6.80514E-07	3.96639E-06	2.85013E-06	-7.71847E-07	-3.1523E-06	7.1764E-07	1.19568E-06	1.12289E-05	2.62203E-07	1.73713E-06	2.38644E-06	3.50242E-06	1.40209E-06	8.71046E-08	-1.91584E-06	-1.42229E-06	5.19588E-07	-3.88187E-07	1.51637E-06	2.15437E-07	-4.58756E-06	-3.57455E-08	2.44266E-07	-3.39656E-06	-3.78402E-07	-1.78808E-06	4.23658E-06	-1.78808E-06
10.4175	2.26592E-07	1.53594E-06	-2.68795E-07	-3.27259E-06	1.03632E-06	9.50976E-07	3.33076E-07	1.39455E-07	8.97937E-07	-5.37661E-07	6.16403E-07	-1.07318E-07	-4.4851E-06	7.93858E-06	4.73494E-07	-2.14934E-06	-2.62056E-07	6.53922E-07	-5.39285E-07	-9.57598E-07	-1.48938E-05	1.38832E-06	5.04393E-06	1.96605E-06	1.0126E-06	-3.32109E-06	2.42078E-06	2.56519E-06	9.66181E-06	1.03386E-07	1.69766E-06	3.17158E-06	4.36721E-06	1.96014E-07	-6.81408E-08	-7.24471E-07	-2.7906E-06	2.9307E-07	4.45899E-08	5.58306E-07	2.30797E-07	-4.16466E-06	-2.33056E-07	-1.24052E-07	-4.5854E-06	-5.29398E-07	-2.47991E-06	3.47135E-06	-2.47991E-06
10.4171	2.86045E-07	4.87039E-06	-9.62588E-08	-2.58132E-06	1.06119E-07	7.69599E-07	-1.64942E-06	-2.23853E-07	9.78092E-07	-5.96453E-07	7.31912E-07	3.41685E-08	-4.46285E-06	3.80592E-06	-1.83301E-07	-1.44974E-06	-4.22553E-07	1.14405E-07	-1.77594E-07	-8.38484E-07	-2.03625E-05	2.34177E-06	4.58233E-06	6.12922E-07	3.92907E-06	-2.66598E-06	3.8116E-06	3.09938E-06	6.13544E-06	1.26905E-07	7.26055E-07	2.94614E-06	5.02163E-06	-1.40543E-06	-3.55131E-07	-6.42852E-07	-4.86863E-06	3.36398E-10	7.90335E-07	2.93871E-07	1.77158E-08	-4.61018E-06	-1.41559E-07	-6.04591E-07	-2.87896E-06	-6.86764E-07	-1.79336E-06	1.22951E-06	-1.79336E-06
10.4168	3.48638E-07	7.32524E-06	3.3756E-07	-4.24585E-07	-6.16567E-07	6.2605E-07	-2.23544E-06	-6.474E-07	9.79325E-09	-4.52551E-07	8.76542E-07	9.15591E-08	-3.95111E-06	1.97329E-06	-6.43181E-07	-2.77289E-07	-8.57843E-07	-6.92512E-07	2.11903E-07	-1.11074E-06	-2.74506E-05	2.62663E-06	2.98506E-06	-5.36503E-07	6.20804E-06	-1.85351E-06	4.56749E-06	1.52673E-06	3.41124E-06	-3.91367E-07	1.56821E-07	2.38655E-06	4.98429E-06	-2.68506E-06	-5.29776E-07	-2.11838E-06	-5.29155E-06	-3.34873E-07	8.79211E-07	9.3366E-07	-2.18492E-07	-5.65875E-06	2.43178E-07	-7.73587E-07	2.95416E-07	-8.4602E-07	-7.30447E-07	-2.77824E-07	-7.30447E-07
10.4164	3.30283E-07	7.41473E-06	5.98801E-07	8.64988E-07	-7.2374E-07	8.84802E-07	-1.8888E-06	-9.74887E-07	-1.8042E-06	-1.29972E-07	9.61073E-07	-8.40722E-09	-3.44865E-06	1.81207E-06	-4.37103E-07	5.55043E-07	-1.33138E-06	-1.31439E-06	2.89157E-07	-1.90155E-06	-3.05347E-05	1.78537E-06	1.71429E-06	-1.18446E-06	5.73969E-06	-7.79674E-08	4.72811E-06	-6.06715E-07	2.28787E-06	-1.16422E-06	5.3129E-07	1.82942E-06	4.26686E-06	-2.50869E-06	-5.12383E-07	-3.14496E-06	-3.08855E-06	-4.27625E-07	2.61816E-07	2.05894E-06	-3.03321E-07	-6.37845E-06	5.14043E-07	-4.9975E-07	4.10061E-06	-9.24766E-07	4.21705E-07	3.72725E-07	4.21705E-07
10.416	3.47325E-07	6.87138E-06	4.86093E-07	3.63219E-07	-5.25946E-07	1.35862E-06	-1.60033E-06	-9.4222E-07	-3.09911E-06	1.96477E-07	9.25452E-07	-2.08956E-07	-3.36548E-06	1.96512E-06	-5.31631E-08	4.44974E-07	-1.60052E-06	-1.51763E-06	1.61432E-07	-2.39701E-06	-2.65309E-05	5.78425E-07	1.65069E-06	-1.36634E-06	2.97747E-06	3.66997E-06	4.33963E-06	-8.24146E-07	2.26387E-06	-1.34834E-06	8.83422E-07	1.71377E-06	3.52E-06	-8.17774E-07	-3.51406E-07	-2.22048E-06	1.17086E-07	-1.35576E-07	-1.06357E-07	2.77208E-06	-1.83131E-07	-6.31158E-06	3.2263E-07	-8.65683E-08	9.04124E-06	-8.23497E-07	1.79569E-06	2.8597E-06	1.79569E-06
10.4157	5.07042E-07	7.57913E-06	1.43747E-07	-5.02436E-07	-5.35203E-07	1.47267E-06	-1.27189E-06	-5.01137E-07	-3.16435E-06	2.93066E-07	7.67455E-07	-3.72198E-07	-4.22379E-06	1.8457E-06	1.43547E-07	1.57171E-07	-1.56894E-06	-1.28139E-06	4.2056E-07	-2.03974E-06	-1.88254E-05	-3.9856E-09	2.12508E-06	-1.04773E-06	3.43594E-07	8.73021E-06	3.39318E-06	1.02499E-06	4.01424E-06	-7.27976E-07	4.6414E-07	2.53618E-06	3.55322E-06	1.11182E-06	-1.60111E-07	-6.54297E-07	2.21066E-06	2.13269E-07	5.15627E-07	2.62292E-06	6.136E-08	-5.51021E-06	-1.26902E-07	2.69246E-07	1.3939E-05	-5.96874E-07	2.88981E-06	5.20528E-06	2.88981E-06
10.4153	6.78173E-07	8.3213E-06	-2.49411E-07	-3.52288E-07	-8.24713E-07	1.09817E-06	-1.99558E-07	1.30066E-08	-2.54913E-06	3.04804E-08	5.02784E-07	-3.98752E-07	-6.00009E-06	3.15989E-07	3.59761E-07	6.91015E-07	-1.29086E-06	-7.86678E-07	1.17655E-06	-1.37807E-06	-1.3855E-05	-7.83211E-08	1.93596E-06	-3.14261E-07	-9.7185E-07	1.19104E-05	2.12507E-06	2.70278E-06	9.28598E-06	2.27208E-07	-1.0511E-07	3.87738E-06	4.36585E-06	2.36756E-06	-6.41109E-08	-1.14289E-07	2.6835E-06	2.0419E-07	1.7436E-06	2.16967E-06	2.64769E-07	-4.16551E-06	-3.22233E-07	6.47751E-07	1.55592E-05	-4.23403E-07	2.93982E-06	5.0511E-06	2.93982E-06
10.4149	6.48876E-07	6.40547E-06	-6.13591E-07	2.05605E-07	-1.08175E-06	6.55906E-07	1.42249E-06	2.85557E-07	-1.9359E-06	-4.31296E-07	1.5996E-07	-3.06254E-07	-7.51814E-06	-3.06484E-06	4.72791E-07	1.61145E-06	-9.91282E-07	-3.91421E-07	1.63623E-06	-9.08003E-07	-1.3898E-05	-5.56223E-07	9.85879E-07	4.07539E-07	-1.80082E-06	9.5378E-06	9.69429E-07	2.74518E-06	1.72907E-05	1.06766E-06	3.16249E-08	4.37384E-06	4.8822E-06	3.24016E-06	-6.4785E-08	3.42175E-07	2.34736E-06	-9.44317E-08	2.57106E-06	2.1541E-06	3.37986E-07	-2.73102E-06	-1.06762E-07	1.01351E-06	1.2832E-05	-3.52145E-07	2.09783E-06	2.12356E-06	2.09783E-06
10.4146	4.37072E-07	1.74391E-06	-8.16729E-07	-1.33864E-07	-1.08647E-06	3.84176E-07	2.4585E-06	3.62026E-07	-1.57909E-06	-7.10351E-07	-1.34582E-07	-1.89581E-07	-7.51661E-06	-5.79077E-06	-2.42729E-07	1.73141E-06	-9.30616E-07	-3.55617E-07	1.19807E-06	-6.02174E-08	-1.50328E-05	-1.66345E-06	2.79691E-07	9.0721E-07	-2.83395E-06	1.74217E-06	1.20088E-07	2.28365E-06	2.33153E-05	1.49939E-06	7.59816E-07	3.28418E-06	4.25672E-06	3.85924E-06	-1.80473E-08	2.24635E-06	2.05173E-06	-2.19182E-07	2.51382E-06	2.50245E-06	3.71485E-07	-1.84822E-06	2.10025E-07	1.12897E-06	9.13036E-06	-2.22032E-07	1.31473E-06	-9.85386E-07	1.31473E-06
10.4142	2.61049E-07	-2.49995E-06	-7.15242E-07	-1.1062E-06	-8.91538E-07	7.27369E-08	2.18184E-06	4.18669E-07	-1.87196E-06	-5.95599E-07	-1.6004E-07	-1.15972E-07	-6.18105E-06	-5.41827E-06	-1.88782E-06	9.95532E-07	-1.07347E-06	-5.9175E-07	3.53491E-07	1.6251E-06	-1.24987E-05	-2.5467E-06	4.32076E-07	1.51653E-06	-3.64162E-06	-6.24755E-06	-4.63306E-07	3.00847E-06	2.36809E-05	1.21268E-06	1.59084E-06	1.36411E-06	3.1952E-06	3.41465E-06	1.19361E-07	4.13426E-06	2.16299E-06	1.20558E-07	1.95879E-06	2.64133E-06	4.74274E-07	-1.6855E-06	3.81729E-07	9.21887E-07	8.5954E-06	6.71983E-08	1.13727E-06	-1.91398E-06	1.13727E-06
10.4138	2.34919E-07	-3.284E-06	-4.26479E-07	-1.13713E-06	-6.14103E-07	-3.73454E-07	9.37403E-07	4.70341E-07	-3.18741E-06	-3.01634E-07	1.58111E-07	-7.86764E-08	-4.68181E-06	-4.22579E-06	-3.273E-06	4.37313E-07	-1.05928E-06	-8.32571E-07	-1.45211E-07	3.17989E-06	-6.35038E-06	-2.52444E-06	9.50868E-07	2.17776E-06	-3.95366E-06	-9.11239E-06	-5.32205E-07	4.4236E-06	2.08487E-05	2.34933E-07	2.4706E-06	-3.93749E-07	3.05759E-06	1.77903E-06	1.64376E-07	3.18446E-06	2.50758E-06	7.80052E-07	1.49847E-06	2.312E-06	5.58984E-07	-1.7619E-06	5.01152E-07	5.74659E-07	1.14041E-05	3.35567E-07	1.27479E-06	-1.62537E-06	1.27479E-06
10.4135	2.5808E-07	-5.16652E-07	-2.81646E-07	3.78695E-07	-2.95149E-07	-6.29395E-07	-5.37625E-07	4.84299E-07	-4.86432E-06	-1.90764E-07	5.49921E-07	-3.71917E-08	-3.4E-06	-6.38175E-06	-3.20265E-06	5.428E-07	-6.87402E-07	-9.47959E-07	-3.43857E-07	3.3356E-06	-9.98821E-07	-2.02224E-06	1.15216E-06	1.82153E-06	-4.11681E-06	-7.2049E-06	4.03018E-07	4.52462E-06	1.98883E-05	-8.37226E-07	3.15506E-06	-2.01694E-06	3.74117E-06	6.69298E-07	2.49142E-08	-8.07061E-08	2.42162E-06	1.38866E-06	1.27291E-06	1.5194E-06	4.67167E-07	-1.66978E-06	6.58133E-07	2.51783E-07	1.4036E-05	3.39235E-07	1.16973E-06	-2.43296E-06	1.16973E-06
10.4131	2.0345E-07	3.34124E-06	-3.80865E-07	2.17121E-06	1.45653E-08	-4.30697E-07	-1.77374E-06	5.27048E-07	-5.48971E-06	-3.13563E-07	6.46156E-07	3.40773E-08	-1.76831E-06	-1.08637E-05	-1.86421E-06	8.51666E-07	-2.33467E-07	-9.32621E-07	-5.20757E-07	2.4336E-06	-2.20009E-07	-1.82129E-06	1.05094E-06	-1.90708E-07	-4.01564E-06	-5.15553E-06	2.16274E-06	2.89705E-06	2.02171E-05	-1.53949E-06	2.65447E-06	-3.72394E-06	3.6615E-06	1.73871E-06	-2.14363E-08	-1.98077E-06	1.56818E-06	1.62202E-06	1.07609E-06	2.8278E-07	2.88317E-07	-1.47461E-06	6.7695E-07	5.94474E-08	1.37051E-05	1.33135E-07	4.24155E-07	-3.79732E-06	4.24155E-07
10.4127	6.4275E-08	5.48273E-06	-4.49826E-07	2.67981E-06	2.27034E-07	6.25491E-09	-2.45179E-06	6.215E-07	-4.61556E-06	-3.95885E-07	4.42308E-07	1.28471E-07	7.69934E-08	-1.21963E-05	-3.38177E-07	1.02863E-06	-5.31605E-08	-7.23421E-07	-2.67432E-07	1.93926E-06	-3.36053E-06	-1.89085E-06	1.01735E-06	-2.47399E-06	-3.12147E-06	-5.43894E-06	3.53256E-06	1.58485E-06	1.55963E-05	-2.14683E-06	4.39922E-07	-4.78123E-06	2.10428E-06	4.23263E-06	3.36814E-07	-7.91058E-07	9.69479E-07	1.3719E-06	8.82454E-07	-8.82356E-07	3.13456E-07	-1.24604E-06	4.14033E-07	1.56068E-07	1.14023E-05	2.89722E-08	-1.03068E-06	-3.01384E-06	-1.03068E-06
10.4124	-1.03845E-07	4.76269E-06	-2.88782E-07	1.74434E-06	3.57368E-07	2.83106E-07	-2.34782E-06	6.82483E-07	-3.27368E-06	-2.38266E-07	3.00146E-07	1.99135E-07	7.84257E-07	-8.50565E-06	6.90004E-07	1.18864E-06	-8.60891E-08	-2.76884E-07	7.98247E-07	2.34494E-06	-6.09932E-06	-1.55724E-06	1.22321E-06	-2.92023E-06	-1.81071E-06	-6.17693E-06	3.38603E-06	2.33956E-06	3.80024E-06	-2.9831E-06	-2.22424E-06	-4.51394E-06	3.30168E-07	5.94797E-06	9.16721E-07	1.27719E-06	2.24561E-06	8.61375E-07	1.01223E-06	-9.19715E-07	6.07368E-07	-8.32651E-07	7.25631E-08	5.00267E-07	1.01101E-05	1.94194E-07	-2.60138E-06	-1.87388E-08	-2.60138E-06
10.412	-2.51674E-07	2.48103E-06	-8.80174E-08	3.74306E-07	5.3585E-07	3.26579E-07	-1.7497E-06	7.1581E-07	-2.4524E-06	5.13027E-08	4.08771E-07	1.8475E-07	-4.04809E-07	-3.78002E-06	1.06179E-06	1.21168E-06	-6.29155E-08	2.19919E-07	1.91149E-06	2.76532E-06	-4.92211E-06	-5.7221E-07	1.84642E-06	-1.45777E-06	-1.09358E-06	-4.87221E-06	1.97117E-06	4.18612E-06	-8.44442E-06	-3.50668E-06	-3.27414E-06	-3.8507E-06	-3.07966E-07	6.05938E-06	1.17984E-06	1.79388E-06	5.23916E-06	5.24408E-07	1.73057E-06	4.42956E-07	8.74233E-07	-3.38678E-07	-3.51234E-08	6.26664E-07	1.04408E-05	4.65651E-07	-3.2754E-06	1.78119E-06	-3.2754E-06
10.4116	-3.09143E-07	1.03508E-06	-5.97891E-08	-5.03875E-07	7.57021E-07	4.1572E-07	-1.3459E-06	8.35237E-07	-2.03933E-06	2.24216E-07	4.81795E-07	8.96845E-08	-2.1639E-06	-1.27547E-06	6.05408E-07	8.12613E-07	-2.03264E-08	4.41106E-07	1.95252E-06	2.48475E-06	-1.10975E-06	5.56756E-07	3.11828E-06	-1.12448E-08	-9.1456E-07	-7.8672E-07	5.74589E-07	4.73768E-06	-1.33901E-05	-2.88006E-06	-2.15651E-06	-4.27521E-06	-2.05804E-07	5.59294E-06	8.94367E-07	1.01177E-06	7.3793E-06	5.78629E-07	2.80595E-06	1.90539E-06	8.79301E-07	-1.64004E-07	1.12214E-07	1.62522E-07	9.48736E-06	6.02793E-07	-2.85004E-06	4.42707E-07	-2.85004E-06
10.4113	-1.95382E-07	1.14749E-06	-1.3187E-08	-5.58682E-07	7.55665E-07	7.9778E-07	-1.24228E-06	9.94116E-07	-1.68796E-06	1.3905E-07	1.82137E-07	1.47647E-08	-2.36057E-06	3.30588E-07	-5.84626E-07	3.13008E-07	-2.1814E-07	2.60108E-07	1.09224E-06	1.73163E-06	5.28124E-07	1.23055E-06	4.54946E-06	2.97689E-07	-4.07291E-07	6.36831E-06	-1.62953E-09	3.23681E-06	-1.14356E-05	-1.27181E-06	-3.25861E-07	-5.40855E-06	-5.38866E-07	5.33321E-06	3.52714E-07	8.93412E-08	6.43427E-06	7.72627E-07	3.6151E-06	2.0686E-06	7.64287E-07	-2.23491E-07	3.07862E-07	-5.16335E-07	5.08442E-06	5.76272E-07	-2.44476E-06	-1.70188E-06	-2.44476E-06
10.4109	9.2504E-08	1.05881E-06	3.5157E-07	1.93942E-07	3.35914E-07	1.3787E-06	-6.47704E-07	1.00078E-06	-1.68686E-06	-1.7458E-07	-3.18588E-07	4.36598E-08	-6.79464E-07	2.7788E-06	-1.61394E-06	3.37157E-07	-6.30219E-07	-1.33522E-07	4.93534E-07	8.64499E-07	-2.32603E-06	1.31707E-06	4.78103E-06	2.04922E-07	7.59301E-09	1.58793E-05	-1.52565E-07	1.11102E-06	-8.34945E-06	2.01116E-07	6.00559E-07	-5.24377E-06	-1.37817E-06	4.75129E-06	-1.00201E-07	-9.68242E-07	3.30838E-06	7.26778E-07	3.72923E-06	1.14217E-06	7.41044E-07	2.64009E-07	4.48546E-07	-6.65405E-07	-3.47474E-07	5.13922E-07	-3.02371E-06	-1.77896E-06	-3.02371E-06
10.4105	4.56853E-07	-6.58102E-07	8.82352E-07	1.45335E-06	-2.42321E-07	1.80453E-06	8.30087E-07	8.92936E-07	-2.22999E-06	-5.66575E-07	-4.67918E-07	1.29022E-07	8.48838E-07	4.98781E-06	-1.47266E-06	7.0246E-07	-9.22663E-07	-4.93803E-07	5.53607E-07	-1.07909E-07	-6.23843E-06	1.07636E-06	3.10419E-06	3.10087E-07	-1.22174E-06	2.34311E-05	-6.70138E-07	-1.56467E-07	-6.45308E-06	8.23846E-07	4.15011E-07	-2.9623E-06	-1.90002E-06	3.27578E-06	-4.39781E-07	-2.15842E-06	9.91451E-07	4.41322E-07	3.30479E-06	2.4332E-07	6.98601E-07	1.73809E-06	5.5352E-07	-1.83527E-07	-2.85003E-06	4.62987E-07	-3.92678E-06	-3.9322E-07	-3.92678E-06
10.4102	7.77647E-07	-2.5635E-06	1.11297E-06	2.55093E-06	-4.60638E-07	1.8794E-06	2.13499E-06	9.52092E-07	-2.6008E-06	-8.43744E-07	-4.85008E-09	1.76614E-07	3.34671E-07	5.96775E-06	-2.69248E-07	5.94661E-07	-9.47767E-07	-8.04793E-07	6.51241E-07	-9.51212E-07	-6.8671E-06	8.72998E-07	7.28782E-07	9.4769E-09	-3.91682E-06	2.37732E-05	-1.68323E-06	-3.8717E-07	-3.91657E-06	8.86601E-07	-1.58572E-07	-1.56634E-10	-1.84677E-06	1.43287E-06	-7.67009E-07	-2.42017E-06	1.05421E-06	2.4856E-07	2.81114E-06	-3.15576E-07	4.21048E-07	3.4681E-06	5.47219E-07	2.75703E-07	-2.9381E-06	3.26299E-07	-3.83063E-06	2.5232E-07	-3.83063E-06
10.4098	9.62437E-07	-2.35938E-06	9.24135E-07	2.84468E-06	-1.58037E-07	1.84006E-06	1.99914E-06	1.23012E-06	-1.95407E-06	-8.98431E-07	6.95427E-07	2.02829E-07	-1.44378E-06	6.79979E-06	9.07682E-07	-8.2223E-08	-8.87047E-07	-1.22338E-06	5.92998E-07	-1.08292E-06	-5.83702E-06	9.45598E-07	-3.93595E-07	-7.15746E-07	-5.41281E-06	1.77272E-05	-2.53829E-06	9.91064E-08	-1.22179E-06	8.90043E-07	-7.72224E-07	2.02354E-06	-1.60748E-06	1.41425E-07	-1.02764E-06	-1.34733E-06	2.3823E-06	2.90136E-07	2.4878E-06	-8.6416E-07	5.32655E-08	4.25321E-06	3.17544E-07	2.32381E-07	-4.81791E-06	2.88848E-08	-2.73811E-06	2.8829E-07	-2.73811E-06
10.4094	9.48013E-07	-6.96941E-07	6.68833E-07	2.3051E-06	3.0428E-07	2.0176E-06	9.1556E-07	1.45465E-06	-5.08491E-07	-8.01252E-07	1.01836E-06	2.76302E-07	-1.84712E-06	7.62875E-06	1.35711E-06	-5.2724E-07	-8.43447E-07	-1.73836E-06	1.01115E-06	-3.92369E-07	-9.23666E-06	1.21406E-06	2.2485E-07	-3.00768E-07	-3.80429E-06	1.19571E-05	-2.45153E-06	1.21769E-06	-2.00943E-06	8.38147E-07	-1.6177E-06	2.85375E-06	-1.24615E-06	-4.20061E-07	-1.10961E-06	-3.28271E-07	3.32506E-06	2.8752E-07	2.24974E-06	-1.2229E-06	-2.02711E-08	3.81553E-06	1.35583E-10	-8.68687E-08	-9.43248E-06	-3.25225E-07	-1.88293E-06	1.50209E-06	-1.88293E-06
10.4091	7.56111E-07	-6.02694E-07	5.88001E-07	1.47202E-06	5.87488E-07	2.27726E-06	6.02659E-07	1.55802E-06	7.71053E-07	-7.06205E-07	7.48046E-07	3.22817E-07	2.04585E-07	6.5386E-06	1.35558E-06	-3.41127E-07	-6.54808E-07	-2.01165E-06	2.07081E-06	4.99127E-07	-1.87868E-05	1.37067E-06	1.4757E-06	2.17761E-06	-5.17524E-07	9.75313E-06	-1.18079E-06	2.42138E-06	-6.43372E-06	5.68311E-07	-2.45984E-06	2.52778E-06	-6.19706E-07	-7.40184E-07	-1.03679E-06	-5.18962E-07	3.68991E-06	-7.02041E-08	2.03859E-06	-1.25351E-06	2.53307E-07	3.19151E-06	-7.34413E-08	-2.24261E-07	-1.26776E-05	-5.10411E-07	-1.88692E-06	3.65345E-06	-1.88692E-06
10.4087	5.46754E-07	-2.95303E-06	4.91425E-07	8.64089E-07	7.88427E-07	2.1653E-06	1.42E-06	1.83523E-06	1.4524E-06	-6.56394E-07	2.30991E-07	1.73258E-07	2.67938E-06	3.52676E-06	1.36264E-06	1.8639E-08	-2.62484E-07	-1.7388E-06	2.93372E-06	1.08992E-06	-2.81666E-05	1.30705E-06	2.44846E-06	5.08992E-06	1.53547E-06	7.39712E-06	7.22096E-07	2.41584E-06	-8.92129E-06	2.884E-07	-2.2186E-06	5.90706E-07	-2.14624E-07	-1.22778E-06	-9.01897E-07	-1.15087E-06	3.99292E-06	-6.46612E-07	1.96026E-06	-2.05328E-06	4.9744E-07	3.68353E-06	1.88375E-07	-3.01865E-08	-1.18947E-05	-4.13667E-07	-2.15772E-06	4.24085E-06	-2.15772E-06
10.4083	5.04E-07	-4.88138E-06	1.6967E-07	6.26578E-07	1.07909E-06	1.67007E-06	1.75748E-06	2.30522E-06	1.95127E-06	-5.49524E-07	-5.70265E-08	-1.45752E-07	3.07822E-06	1.8161E-06	1.31852E-06	3.32379E-07	4.69398E-08	-1.14566E-06	2.93291E-06	1.50704E-06	-3.03828E-05	1.25552E-06	3.19979E-06	6.07984E-06	1.31035E-06	2.67089E-06	2.24327E-06	5.42353E-07	-5.25965E-06	4.35603E-07	-5.8361E-08	-2.3457E-06	-6.07489E-07	-1.93092E-06	-7.28149E-07	-1.19407E-06	3.86399E-06	-9.05444E-07	2.005E-06	-4.73816E-06	4.45471E-07	5.39221E-06	4.60514E-07	3.87101E-07	-9.54794E-06	-1.93621E-07	-2.05878E-06	2.18822E-06	-2.05878E-06
10.408	6.31459E-07	-3.67971E-06	-2.16854E-07	6.17883E-07	1.20932E-06	1.34649E-06	5.8555E-07	2.39736E-06	2.61196E-06	-3.07028E-07	-6.73225E-09	-3.58416E-07	1.64386E-06	2.88846E-06	9.59043E-07	1.13239E-06	1.89318E-09	-8.51665E-07	2.34975E-06	1.91247E-06	-2.62364E-05	1.35453E-06	3.76772E-06	4.89409E-06	9.25809E-08	5.63344E-07	2.7005E-06	-2.22326E-06	1.42156E-06	1.15515E-06	3.16848E-06	-3.79587E-06	-1.0831E-06	-2.6184E-06	-5.34899E-07	-1.16126E-06	2.44673E-06	-4.511E-07	1.93225E-06	-8.06005E-06	2.62729E-07	6.79334E-06	4.05436E-07	8.3903E-07	-7.96907E-06	-1.37124E-07	-1.57696E-06	-3.15428E-07	-1.57696E-06
10.4076	7.46174E-07	-4.70051E-07	-3.95009E-07	5.55368E-07	7.81861E-07	1.46245E-06	-7.91278E-07	1.71981E-06	3.02621E-06	-1.01851E-08	1.21159E-07	-2.88324E-07	4.83986E-07	3.87522E-06	3.40712E-07	2.62063E-06	-2.34233E-07	-1.11876E-06	1.62686E-06	2.01658E-06	-2.23335E-05	1.42384E-06	3.76585E-06	3.06365E-06	-4.94209E-07	4.92592E-06	2.31284E-06	-4.46577E-06	4.52199E-06	2.0456E-06	5.14113E-06	-2.04974E-06	-8.4098E-08	-2.73598E-06	-4.25735E-07	-1.75127E-06	1.25387E-07	5.27266E-07	1.62323E-06	-9.11559E-06	2.01623E-07	6.09712E-06	1.10153E-07	1.06166E-06	-5.12841E-06	-3.29896E-07	-7.9378E-07	-5.02746E-07	-7.9378E-07
10.4072	7.12759E-07	1.39805E-06	-3.72464E-07	1.96364E-07	-7.30466E-08	1.52754E-06	-6.48785E-07	7.8611E-07	2.54786E-06	1.69794E-07	1.13091E-07	-9.88331E-08	1.84853E-07	2.50465E-06	-2.28929E-07	3.89536E-06	-2.36865E-07	-1.51673E-06	6.89365E-07	1.55777E-06	-2.20634E-05	1.42739E-06	3.38658E-06	1.66826E-06	7.70057E-08	1.00422E-05	1.87386E-06	-5.83619E-06	1.64784E-06	2.37081E-06	4.20533E-06	1.12161E-06	2.55261E-06	-1.61588E-06	-4.61422E-07	-2.20467E-06	-1.32324E-06	1.398E-06	1.30838E-06	-6.89794E-06	2.21055E-07	3.25776E-06	-5.68259E-08	8.97463E-07	4.89447E-07	-5.4904E-07	2.32364E-07	1.70738E-06	2.32364E-07
10.4069	5.99697E-07	4.53323E-07	-3.20132E-07	-3.07026E-07	-7.45578E-07	1.03735E-06	6.08413E-07	4.53785E-07	1.32979E-06	1.54166E-07	4.50532E-08	-3.82657E-08	-5.65183E-07	1.11544E-06	-5.23058E-07	3.8927E-06	1.63622E-07	-1.54377E-06	-4.90904E-07	8.12403E-07	-2.23582E-05	1.69578E-06	3.62354E-06	8.62431E-07	1.17133E-06	8.25835E-06	1.87327E-06	-6.48857E-06	-4.03357E-06	1.65955E-06	1.13368E-06	2.31116E-06	4.87889E-06	6.64467E-07	-5.20458E-07	-1.77299E-06	-7.75041E-07	1.68049E-06	1.19896E-06	-3.57265E-06	1.47534E-07	2.43361E-07	4.39298E-08	5.61774E-07	4.9529E-06	-5.37858E-07	9.23683E-07	4.03921E-06	9.23683E-07
10.4065	5.43772E-07	-1.80697E-06	-2.46357E-07	-3.45371E-07	-9.16746E-07	2.26683E-07	1.2933E-06	8.37157E-07	4.96292E-07	4.04802E-08	5.6344E-08	-8.50824E-08	-1.95498E-06	2.62198E-06	-5.06129E-07	2.62137E-06	7.15818E-07	-1.2845E-06	-1.44696E-06	2.36E-07	-1.97258E-05	2.23701E-06	4.77553E-06	8.56751E-07	1.56926E-06	2.42203E-06	2.12583E-06	-5.86683E-06	-8.38824E-06	2.90633E-07	-1.65419E-06	8.1141E-07	5.01568E-06	2.67629E-06	-4.38395E-07	-1.48664E-06	6.93491E-07	1.43245E-06	1.11047E-06	-1.61052E-06	4.77675E-09	-1.05313E-06	1.49636E-07	4.08445E-07	4.01275E-06	-2.94125E-07	5.54102E-07	4.67531E-06	5.54102E-07
10.4061	5.24641E-07	-3.33328E-06	-5.80796E-08	4.71591E-07	-8.61042E-07	-3.66102E-07	1.08263E-06	1.27865E-06	9.42752E-07	-9.98203E-09	8.46216E-08	-4.28594E-08	-2.1583E-06	5.53063E-06	-3.13066E-07	1.00881E-06	1.06415E-06	-1.13057E-06	-1.85415E-06	-1.20842E-07	-1.55823E-05	2.29591E-06	5.65828E-06	1.77111E-06	5.84522E-07	1.99891E-06	2.23139E-06	-3.49765E-06	-9.59179E-06	-6.89394E-07	-2.50997E-06	-6.30791E-07	3.3087E-06	2.61225E-06	-2.5085E-07	-2.43549E-06	1.06051E-06	1.03064E-06	8.17258E-07	-1.06188E-06	-4.85563E-08	-6.93892E-07	-2.37689E-08	4.06612E-07	2.62468E-07	1.13652E-08	-5.93306E-07	3.695E-06	-5.93306E-07
10.4058	3.6531E-07	-3.74205E-06	1.73795E-07	1.62045E-06	-8.48478E-07	-6.62933E-07	1.07312E-06	1.28964E-06	2.02823E-06	3.82315E-08	9.83759E-09	1.07144E-07	-4.43792E-07	6.45535E-06	-1.81118E-07	-9.44293E-08	1.08183E-06	-1.12611E-06	-1.98685E-06	-5.0828E-07	-1.30145E-05	1.2768E-06	5.1207E-06	2.88968E-06	-9.61631E-07	8.25939E-06	2.10352E-06	-6.04011E-07	-7.66516E-06	-5.9034E-07	-1.73188E-06	5.03308E-07	1.62899E-06	3.18195E-07	-1.45152E-07	-3.36284E-06	9.38035E-09	7.24328E-07	6.57925E-07	-4.5528E-07	9.77701E-09	9.65193E-09	-3.71452E-07	2.1433E-07	-5.44724E-07	3.00438E-07	-1.34791E-06	2.00676E-06	-1.34791E-06
10.4054	-3.91382E-08	-4.03948E-06	2.77637E-07	2.06405E-06	-6.89844E-07	-8.56963E-07	1.50139E-06	1.01668E-06	2.06087E-06	6.60448E-08	-8.28937E-08	1.79957E-07	1.10043E-06	5.26196E-06	-2.3912E-07	-4.34417E-07	8.75407E-07	-1.04496E-06	-2.08967E-06	-9.389E-07	-1.08386E-05	-2.24452E-07	3.59284E-06	3.40186E-06	-1.51784E-06	1.23077E-05	1.94091E-06	6.96477E-07	-3.40354E-06	2.345E-07	-4.86079E-07	3.71673E-06	1.12625E-06	-2.13281E-06	-1.57053E-07	-2.29124E-06	-5.9574E-07	5.60806E-07	1.2862E-06	8.34315E-07	6.05875E-08	4.33594E-07	-5.05317E-07	-2.21647E-07	1.52616E-06	6.06152E-07	-1.14981E-06	9.95389E-08	-1.14981E-06
10.405	-5.45621E-07	-4.79677E-06	2.53066E-07	1.42159E-06	-1.77621E-07	-8.33079E-07	1.29667E-06	7.69232E-07	4.00577E-07	-6.49704E-09	-2.90061E-08	9.3504E-08	6.19972E-07	4.20298E-06	-3.93463E-07	-2.70187E-07	5.88462E-07	-9.3648E-07	-1.90431E-06	-1.01257E-06	-5.16243E-06	-1.08128E-06	2.25478E-06	3.54113E-06	-7.84988E-07	8.6799E-06	1.91753E-06	-2.30651E-08	1.73759E-06	9.48235E-07	6.20568E-07	6.84985E-06	1.50782E-06	-2.60298E-06	-7.48624E-08	2.34749E-08	6.62642E-07	5.95064E-07	2.66897E-06	2.12366E-06	4.39484E-08	8.98969E-07	-2.51891E-07	-5.61582E-07	1.48186E-06	8.68364E-07	-5.38087E-07	-1.63085E-06	-5.38087E-07
10.4047	-8.4833E-07	-4.992E-06	2.52558E-07	3.95203E-07	3.8871E-07	-3.73837E-07	1.58172E-07	5.55645E-07	-1.55568E-06	-7.53773E-08	9.74258E-08	-2.13233E-08	-5.58398E-07	3.66007E-06	-5.73804E-07	-1.08521E-07	3.05418E-07	-1.0585E-06	-1.29001E-06	-3.34034E-07	3.2967E-06	-1.13262E-06	1.32472E-06	3.86554E-06	-8.2452E-09	2.71249E-06	2.05795E-06	-1.0823E-06	6.15236E-06	1.19711E-06	1.56769E-06	8.69848E-06	2.17077E-06	-1.31282E-06	2.4975E-07	6.60659E-07	2.5097E-06	8.53741E-07	3.75512E-06	2.5369E-06	1.37917E-09	1.378E-06	9.56818E-08	-6.2875E-07	-1.4042E-06	9.01998E-07	6.56808E-08	-2.28258E-06	6.56808E-08
10.4043	-7.41731E-07	-3.00614E-06	3.32786E-07	-7.33309E-08	5.50732E-07	3.16434E-07	-6.62996E-07	2.35949E-07	-2.14636E-06	-1.77715E-09	5.61435E-08	-5.39164E-08	-9.0247E-08	2.2511E-06	-9.27401E-07	-2.9346E-07	1.17895E-07	-1.3119E-06	-7.64143E-07	8.77328E-07	8.00113E-06	-1.16195E-06	2.05765E-07	4.02284E-06	-6.70499E-08	1.66613E-06	2.26335E-06	-1.14362E-06	9.27771E-06	1.16938E-06	2.22068E-06	9.38122E-06	3.00724E-06	-1.37018E-07	6.0245E-07	-1.41428E-06	2.5291E-06	1.09522E-06	3.50689E-06	1.75447E-06	-3.90301E-08	1.2023E-06	1.2645E-07	-6.3964E-07	-1.96969E-06	6.18318E-07	1.05228E-06	-1.31998E-06	1.05228E-06
10.4039	-2.91075E-07	9.98636E-07	4.31877E-07	2.2993E-07	3.56231E-07	8.60863E-07	-3.10284E-07	-1.84655E-07	-1.65257E-06	1.54927E-07	-1.76469E-07	-6.7057E-08	1.66013E-06	2.2105E-07	-1.5046E-06	-7.03895E-07	1.4392E-07	-1.28034E-06	-9.03927E-07	1.67671E-06	4.96062E-06	-1.44047E-06	-1.10204E-06	3.55514E-06	-5.0141E-07	4.9733E-06	2.33808E-06	-6.99899E-07	1.2E-05	9.90394E-07	2.29866E-06	9.22855E-06	3.90598E-06	2.79831E-07	6.11992E-07	-3.99933E-06	6.13266E-07	9.35548E-07	2.06907E-06	2.17892E-07	-9.05014E-08	2.60438E-07	-1.5446E-07	-7.64367E-07	1.97058E-06	1.70869E-07	2.65199E-06	3.16584E-07	2.65199E-06
10.4036	2.52333E-07	4.31936E-06	5.6061E-07	7.75034E-07	2.35756E-07	1.25967E-06	4.25627E-07	-5.90756E-07	-1.73597E-06	2.07261E-07	-3.43108E-07	-1.41402E-07	2.35519E-06	-4.72116E-07	-1.93634E-06	-1.04302E-06	3.80689E-07	-9.12383E-07	-1.57526E-06	1.2483E-06	-1.24676E-06	-1.27253E-06	-1.88278E-06	3.25034E-06	-8.73871E-07	6.83228E-06	2.11484E-06	-5.90422E-07	1.55146E-05	5.97838E-07	1.84709E-06	8.51212E-06	4.28123E-06	1.08669E-06	2.47378E-07	-4.71561E-06	-7.69995E-07	3.32608E-07	5.41345E-07	-8.7145E-07	-1.48077E-07	-5.01357E-07	-3.20905E-07	-8.46162E-07	5.29116E-06	-1.54456E-07	4.12827E-06	1.22037E-06	4.12827E-06
10.4032	6.67687E-07	4.23136E-06	7.83698E-07	9.40584E-07	3.47932E-07	1.64545E-06	6.44771E-07	-8.92441E-07	-2.96692E-06	1.24936E-07	-2.40265E-07	-2.23996E-07	1.22286E-06	7.07948E-07	-1.81692E-06	-1.33133E-06	6.02212E-07	-6.84072E-07	-2.12776E-06	2.93567E-08	-3.5957E-06	-2.70303E-07	-1.95002E-06	4.05898E-06	-1.63334E-06	4.03218E-06	1.62339E-06	-4.42049E-07	1.94018E-05	1.16916E-07	1.23113E-06	7.77395E-06	3.69968E-06	2.48414E-06	-1.04713E-07	-3.51824E-06	-2.0767E-07	-3.04946E-07	-3.21233E-07	-4.32061E-07	-1.89729E-07	-1.9663E-07	-9.61133E-08	-6.94169E-07	3.24018E-06	-1.43977E-07	4.54853E-06	1.58137E-06	4.54853E-06
10.4028	8.69451E-07	1.01134E-06	9.99392E-07	5.2308E-07	5.25249E-07	1.74725E-06	8.07852E-07	-1.00501E-06	-4.14366E-06	7.68097E-08	1.02713E-07	-2.3624E-07	-5.19014E-07	2.0309E-06	-1.31449E-06	-1.73605E-06	5.47481E-07	-9.263E-07	-2.04196E-06	-4.99053E-07	-2.221E-06	7.93934E-07	-2.06101E-06	5.13606E-06	-2.75122E-06	-1.89232E-06	9.95472E-07	3.96621E-07	2.07473E-05	-1.29947E-07	7.15745E-07	7.38122E-06	2.68818E-06	2.44517E-06	-1.61526E-07	-1.56679E-06	4.25563E-07	-6.12961E-07	-7.52769E-07	1.1196E-06	-2.0246E-07	9.91585E-07	2.68337E-07	-3.20561E-07	-1.16658E-06	2.03825E-07	3.83257E-06	2.86173E-06	3.83257E-06
10.4025	8.52138E-07	-2.38319E-06	9.62961E-07	-1.5843E-07	8.09928E-07	1.23125E-06	1.5673E-06	-8.35975E-07	-4.19431E-06	1.65111E-07	5.6423E-07	-2.21969E-07	-2.21753E-06	1.93074E-06	-1.01162E-06	-2.06033E-06	2.03969E-07	-1.38927E-06	-1.21646E-06	4.27377E-07	-2.74884E-06	9.78928E-07	-2.89549E-06	4.7446E-06	-2.87584E-06	-7.21344E-06	1.99553E-07	1.40756E-06	1.63952E-05	-2.03811E-08	4.1853E-07	6.89886E-06	2.3621E-06	-2.55584E-07	-1.18952E-07	6.02784E-07	-1.36962E-06	-6.42132E-07	-1.26944E-06	2.07877E-06	-1.62416E-07	2.20694E-06	3.4627E-07	2.05996E-07	-1.57179E-06	6.4105E-07	2.64934E-06	5.24484E-06	2.64934E-06
10.4021	6.41741E-07	-3.2878E-06	6.06574E-07	-4.86208E-07	1.47403E-06	4.22917E-07	2.20119E-06	-4.04216E-07	-3.52122E-06	2.92727E-07	9.94405E-07	-2.75555E-07	-4.29208E-06	7.61295E-07	-1.19763E-06	-1.94693E-06	-2.23177E-07	-1.65484E-06	-9.4621E-08	1.77115E-06	-6.26519E-06	4.52981E-07	-4.18284E-06	2.86114E-06	-1.11288E-06	-8.71242E-06	-8.34223E-07	1.60866E-06	7.50005E-06	2.51776E-07	5.95466E-07	5.68444E-06	3.15681E-06	-3.33479E-06	-2.9284E-07	2.68055E-06	-5.02134E-06	-6.17551E-07	-1.8149E-06	1.49675E-06	-6.40655E-08	2.81504E-06	1.1592E-07	7.95163E-07	2.823E-06	8.23119E-07	1.788E-06	7.05404E-06	1.788E-06
10.4017	3.24391E-07	-1.0848E-06	1.7175E-07	-4.81748E-08	2.37708E-06	6.39496E-08	1.5721E-06	9.94295E-08	-2.93674E-06	3.45813E-07	1.14703E-06	-3.85494E-07	-6.27267E-06	1.41797E-08	-1.68209E-06	-1.49638E-06	-6.03769E-07	-1.63583E-06	3.48534E-07	2.00335E-06	-7.73759E-06	1.47747E-07	-4.91121E-06	1.05522E-06	1.34914E-06	-6.32347E-06	-1.7142E-06	1.09438E-06	6.7621E-07	3.86315E-07	1.52587E-06	4.06978E-06	4.19755E-06	-3.61206E-06	-5.78949E-07	3.66456E-06	-7.53321E-06	-6.01262E-07	-1.96076E-06	2.14339E-07	-9.37794E-09	2.70791E-06	-7.78648E-08	1.15486E-06	7.26151E-06	6.30777E-07	1.86422E-06	7.30237E-06	1.86422E-06
10.4014	2.83435E-08	3.27933E-06	-6.22684E-08	9.24231E-07	2.85126E-06	4.06985E-07	4.95308E-08	4.30239E-07	-2.30488E-06	3.44128E-07	8.72423E-07	-4.44464E-07	-6.69163E-06	5.24183E-07	-2.20264E-06	-1.05403E-06	-9.64725E-07	-1.46184E-06	-6.00557E-07	1.08033E-06	-5.90381E-06	4.25945E-07	-4.06229E-06	-1.45245E-07	2.66087E-06	-3.7328E-06	-1.58961E-06	7.12738E-07	1.6552E-06	9.23425E-08	2.97246E-06	3.2676E-06	4.09977E-06	-1.37617E-06	-6.0679E-07	2.72375E-06	-7.18638E-06	-5.8998E-07	-1.64527E-06	-5.82759E-07	-1.51795E-07	2.24995E-06	-7.05745E-08	9.87264E-07	9.01568E-06	3.05037E-07	2.94891E-06	7.05457E-06	2.94891E-06
10.401	-1.82072E-07	7.99816E-06	-6.02935E-08	1.76653E-06	2.5362E-06	1.06029E-06	-8.1866E-07	4.50944E-07	-1.05702E-06	3.42216E-07	4.48277E-07	-3.82094E-07	-5.29355E-06	1.31596E-06	-2.56786E-06	-4.57275E-07	-1.27743E-06	-1.16001E-06	-2.32118E-06	2.29653E-07	-7.58331E-06	7.16657E-07	-1.40748E-06	-1.82159E-06	2.56005E-06	-3.60389E-06	-1.90842E-08	5.77274E-07	7.68162E-06	-7.37061E-07	4.06621E-06	3.92429E-06	2.36196E-06	4.36315E-07	-3.36997E-07	4.91957E-07	-4.8904E-06	-7.00271E-07	-1.23086E-06	-7.68707E-07	-4.79425E-07	2.15648E-06	-4.68012E-08	4.94231E-07	1.0404E-05	1.35498E-07	4.11368E-06	7.22729E-06	4.11368E-06
10.4006	-3.37644E-07	1.10477E-05	2.22963E-08	2.11784E-06	1.90212E-06	1.59914E-06	-3.0568E-07	2.21556E-07	6.2772E-07	3.32079E-07	3.99233E-07	-2.22479E-07	-3.41745E-06	3.57031E-07	-2.47753E-06	7.31145E-07	-1.39063E-06	-6.99984E-07	-3.22101E-06	2.48606E-08	-1.73652E-05	4.59795E-07	1.93505E-06	-4.36606E-06	2.0122E-06	-2.8852E-06	2.32878E-06	5.48318E-08	9.75788E-06	-1.64539E-06	4.0385E-06	5.159E-06	-8.8936E-08	8.82272E-07	-1.09668E-07	-1.43453E-06	-2.20638E-06	-9.86191E-07	-9.268E-07	-4.82193E-07	-7.65372E-07	2.94189E-06	-1.02489E-07	2.78879E-07	1.36748E-05	9.65662E-08	4.03015E-06	6.85265E-06	4.03015E-06
10.4003	-4.56678E-07	1.18097E-05	5.89685E-08	2.22585E-06	1.56771E-06	1.80136E-06	8.74057E-07	-2.81202E-09	2.00924E-06	3.06831E-07	8.53926E-07	-4.13191E-08	-1.87571E-06	-2.58806E-06	-1.75706E-06	2.17062E-06	-1.25398E-06	-1.87056E-07	-2.51349E-06	-1.98309E-07	-2.84359E-05	-1.18519E-07	4.12804E-06	-6.46987E-06	1.44833E-06	2.89592E-06	4.17697E-06	-8.59389E-07	4.01172E-06	-1.76299E-06	3.0855E-06	5.28662E-06	-1.75331E-06	1.78282E-06	-8.94011E-08	-2.02815E-06	1.35141E-07	-1.21904E-06	-6.35311E-07	8.89334E-07	-8.13771E-07	4.16933E-06	-7.98575E-09	5.64049E-07	1.66829E-05	-1.55467E-08	2.51846E-06	5.11002E-06	2.51846E-06
10.3999	-4.8876E-07	1.18098E-05	3.51674E-08	2.3724E-06	1.4709E-06	1.44036E-06	1.77071E-06	6.05385E-08	2.75646E-06	2.74324E-07	1.35345E-06	8.40828E-08	-3.18778E-07	-4.35573E-06	-8.20205E-07	2.75652E-06	-1.00533E-06	1.98542E-07	-9.88865E-07	-8.95393E-07	-3.05509E-05	-4.4009E-07	4.46141E-06	-6.89459E-06	7.55791E-07	1.13508E-05	4.75983E-06	-1.22252E-06	-2.70903E-06	-8.11596E-07	2.32194E-06	3.46636E-06	-1.95852E-06	3.69207E-06	-8.72973E-08	-1.34185E-06	1.68997E-06	-1.09973E-06	-3.98303E-07	3.57625E-06	-6.47389E-07	4.60504E-06	3.65697E-07	8.83897E-07	1.58607E-05	-1.62992E-07	9.55815E-07	3.43922E-06	9.55815E-07
10.3995	-4.19375E-07	1.22325E-05	3.71793E-09	2.28929E-06	1.20397E-06	4.6805E-07	2.06508E-06	4.2598E-07	3.00244E-06	1.66899E-07	1.43324E-06	1.16641E-07	1.03594E-06	-1.67102E-06	-3.50681E-07	1.97626E-06	-7.54486E-07	3.89009E-07	3.01702E-07	-1.43561E-06	-2.43342E-05	-4.97218E-07	4.13053E-06	-5.69384E-06	3.37736E-07	1.48904E-05	4.20644E-06	-4.08216E-07	-1.67921E-06	3.85456E-07	2.70482E-06	6.60439E-07	-1.3418E-06	4.44466E-06	-3.06475E-08	-9.91628E-09	2.04455E-06	-6.06581E-07	-5.12854E-07	6.02051E-06	-3.89119E-07	3.48212E-06	6.78673E-07	7.70604E-07	1.13363E-05	-7.71334E-08	6.75842E-07	3.53883E-06	6.75842E-07
10.3992	-3.36868E-07	1.13808E-05	4.53816E-08	1.52302E-06	8.72902E-07	-6.43893E-07	1.79944E-06	7.6139E-07	2.75882E-06	-8.23004E-08	1.12508E-06	9.42789E-08	1.13586E-06	4.06926E-06	-3.91932E-07	5.57631E-07	-4.92857E-07	4.47592E-07	1.28166E-06	-1.17517E-06	-2.02886E-05	-8.64026E-07	4.36255E-06	-3.33818E-06	6.01946E-07	1.11101E-05	3.04092E-06	1.05253E-06	6.10197E-06	9.77423E-07	4.01332E-06	-1.07351E-06	-8.86193E-07	2.94205E-06	-1.5216E-07	1.08895E-06	1.58197E-06	4.23488E-08	-1.02705E-06	6.24355E-06	-1.0405E-07	1.46694E-06	5.1906E-07	3.90893E-07	6.51766E-06	2.86979E-07	1.48073E-06	4.46448E-06	1.48073E-06
10.3988	-3.00867E-07	7.00985E-06	2.18223E-07	3.00925E-07	9.62082E-07	-1.27743E-06	1.13111E-06	7.48712E-07	2.01663E-06	-3.33248E-07	7.35737E-07	9.17184E-08	1.84127E-07	7.92756E-06	-2.87827E-07	-5.43118E-07	-2.92044E-07	4.34528E-07	2.20152E-06	-4.97982E-07	-2.41575E-05	-1.6759E-06	4.39775E-06	-2.91589E-07	7.76288E-07	5.68719E-06	1.75877E-06	2.11909E-06	1.1627E-05	1.29907E-06	5.06331E-06	-4.90371E-07	-7.19098E-07	1.38819E-06	-4.91285E-07	1.11583E-06	1.27501E-06	6.51976E-07	-1.52701E-06	4.53478E-06	1.4329E-07	8.50978E-08	1.38222E-09	2.40438E-07	3.59521E-06	6.06975E-07	2.20948E-06	4.01449E-06	2.20948E-06
10.3984	-2.20513E-07	7.91654E-07	4.71253E-07	-3.81085E-07	1.40049E-06	-1.32591E-06	4.69626E-07	4.85893E-07	1.21276E-06	-3.37084E-07	4.13992E-07	1.16596E-07	3.36927E-08	7.72827E-06	2.93683E-07	-1.14769E-06	-3.15948E-07	2.94619E-07	2.64286E-06	-1.0768E-07	-3.04288E-05	-2.0612E-06	2.70796E-06	2.18745E-06	-1.70126E-07	3.85347E-06	8.05082E-07	2.18775E-06	9.86544E-06	2.21641E-06	4.96945E-06	1.56047E-06	-2.82943E-07	1.84727E-06	-6.32853E-07	7.78598E-08	1.52882E-06	1.10269E-06	-1.65086E-06	3.29052E-06	2.2643E-07	1.73931E-07	-3.86855E-07	4.94928E-07	2.12881E-06	6.19971E-07	2.23169E-06	2.17599E-06	2.23169E-06
10.3981	1.28438E-08	-2.6696E-06	6.47387E-07	2.75761E-07	1.4545E-06	-1.04988E-06	2.33019E-07	3.59969E-07	8.3719E-07	-1.19014E-07	1.49679E-07	9.51568E-08	1.59793E-06	6.27387E-06	8.63631E-07	-1.51861E-06	-4.95711E-07	-9.48378E-08	2.12376E-06	4.97861E-08	-3.17504E-05	-1.09484E-06	-1.15645E-07	2.68935E-06	-1.57149E-06	4.98839E-06	4.16537E-07	1.26465E-06	4.89487E-06	3.52911E-06	3.96743E-06	3.03871E-06	4.25973E-07	3.01677E-06	-2.74152E-07	-7.75995E-07	2.35095E-06	1.29871E-06	-1.4515E-06	3.81128E-06	1.03041E-07	1.06116E-06	-4.50032E-07	9.36098E-07	1.81807E-06	4.48663E-07	1.75056E-06	7.88804E-07	1.75056E-06
10.3977	3.0801E-07	-1.73241E-06	6.30539E-07	1.99742E-06	7.56282E-07	-5.29919E-07	3.83921E-07	5.26532E-07	6.391E-07	-8.24225E-09	-3.67094E-08	-2.02446E-10	3.55661E-06	6.37968E-06	9.41304E-07	-1.70634E-06	-4.87967E-07	-6.67594E-07	1.14753E-06	4.16286E-07	-2.83261E-05	8.90017E-07	-1.53652E-06	1.68501E-06	-1.63561E-06	7.25091E-06	3.54976E-07	-2.20677E-07	2.62664E-06	4.06844E-06	2.89113E-06	2.92758E-06	6.2587E-07	2.62358E-06	2.8009E-07	-1.56704E-07	4.31186E-06	1.28952E-06	-1.02645E-06	4.48828E-06	-7.33221E-08	1.41553E-06	-4.28494E-07	1.29542E-06	3.60279E-06	3.56797E-07	1.05908E-06	3.11929E-07	1.05908E-06
10.3973	4.26099E-07	5.04461E-07	4.67984E-07	3.68503E-06	-1.24287E-07	1.47138E-07	6.10689E-07	7.17963E-07	-6.83266E-08	-1.59029E-07	-1.42763E-07	-7.23487E-08	4.52039E-06	6.94649E-06	7.78281E-07	-1.74449E-06	-1.57458E-07	-9.86803E-07	6.46316E-07	8.53239E-07	-2.47253E-05	2.58195E-06	-5.17774E-07	1.07423E-06	-9.17825E-08	1.10448E-05	2.14593E-07	-1.48966E-06	3.53442E-06	3.46872E-06	2.20143E-06	2.04494E-06	1.60305E-07	9.93039E-07	5.50596E-07	1.54819E-06	7.56229E-06	1.32088E-06	-2.49973E-07	2.96603E-06	-1.17026E-07	8.55216E-07	-5.10247E-07	1.41463E-06	7.10383E-06	3.91827E-07	2.67652E-07	-5.23689E-07	2.67652E-07
10.397	2.77068E-07	1.25134E-06	3.07236E-07	4.43068E-06	-4.77163E-07	4.38573E-07	8.31284E-07	6.39929E-07	-1.29512E-06	-3.11353E-07	-2.57685E-07	-2.04394E-08	4.80266E-06	5.7398E-06	7.60904E-07	-1.95643E-06	1.82666E-07	-6.0253E-07	7.04323E-07	8.27747E-07	-2.2199E-05	3.22599E-06	9.51614E-07	1.12189E-06	1.30098E-06	1.50051E-05	7.55825E-08	-1.7585E-06	4.96615E-06	2.80775E-06	1.85857E-06	1.48135E-06	2.37993E-07	-1.14363E-07	5.30185E-07	2.41581E-06	1.01482E-05	1.54058E-06	7.11633E-07	-5.67217E-07	-1.53629E-08	3.49962E-07	-5.98866E-07	1.2332E-06	9.85443E-06	4.46712E-07	-3.39885E-07	-1.911E-06	-3.39885E-07
10.3966	6.51699E-08	1.56604E-06	2.46067E-07	4.15365E-06	-3.87169E-07	-1.21865E-07	1.07679E-06	3.68013E-07	-2.27001E-06	-2.07695E-07	-3.99106E-07	1.03153E-07	5.02879E-06	3.20634E-06	6.33476E-07	-2.47373E-06	2.56312E-07	2.90168E-07	7.87325E-07	3.25909E-07	-1.8487E-05	3.11903E-06	6.92836E-07	-6.93911E-10	1.2874E-06	1.46153E-05	3.59168E-07	-9.47663E-07	6.54852E-06	3.07884E-06	1.8013E-06	1.01378E-06	1.73148E-06	-4.07641E-07	5.21749E-07	1.15147E-06	9.63925E-06	1.76159E-06	1.05049E-06	-3.12626E-06	1.08822E-07	8.02031E-07	-6.31764E-07	8.36097E-07	1.08202E-05	5.01009E-07	-3.39948E-07	-2.32026E-06	-3.39948E-07
10.3962	7.43754E-08	3.22537E-06	2.86988E-07	3.35682E-06	-4.45713E-07	-1.0509E-06	1.11969E-06	1.85625E-07	-2.53559E-06	2.46828E-08	-4.31097E-07	1.44413E-07	4.68348E-06	1.2532E-06	4.04094E-08	-2.77865E-06	2.60045E-07	8.95107E-07	9.86839E-07	-1.23982E-07	-1.27458E-05	2.53965E-06	-7.72581E-07	-2.71103E-06	6.57134E-07	8.64921E-06	9.14755E-07	6.43183E-08	9.50024E-06	3.85967E-06	1.95521E-06	-1.79817E-07	3.31987E-06	-2.54292E-07	5.80276E-07	-1.36235E-06	6.64058E-06	1.74097E-06	1.56854E-07	-1.92568E-06	1.36205E-07	1.72921E-06	-7.34515E-07	4.09217E-07	1.20709E-05	6.0351E-07	3.3253E-07	-1.04749E-06	3.3253E-07
10.3959	3.40012E-07	5.29076E-06	4.03818E-07	2.5268E-06	-8.3965E-07	-1.37875E-06	7.77672E-07	1.45148E-07	-2.37879E-06	1.52533E-07	-2.95339E-07	4.3663E-08	3.37763E-06	3.83113E-07	-5.15654E-07	-2.26796E-06	5.04032E-07	7.7351E-07	1.92579E-06	-2.46843E-07	-6.8615E-06	1.25431E-06	-1.46877E-06	-4.51897E-06	5.30056E-07	2.07033E-06	9.18092E-07	2.19649E-07	1.28398E-05	4.07116E-06	1.89479E-06	-1.69757E-06	2.80866E-06	1.34154E-06	5.46177E-07	-3.09666E-06	4.16552E-06	1.5727E-06	-1.33485E-06	2.77817E-06	-7.68077E-09	2.04627E-06	-8.9325E-07	3.20884E-08	1.46483E-05	7.3084E-07	1.29238E-06	7.32818E-07	1.29238E-06
10.3955	5.89065E-07	6.23752E-06	5.78757E-07	1.84987E-06	-1.21479E-06	-9.80332E-07	4.02161E-07	2.52668E-08	-1.92404E-06	2.39171E-07	-1.43722E-07	-9.88743E-08	2.12908E-06	1.12562E-07	-1.78564E-07	-1.09522E-06	8.80934E-07	4.15342E-07	3.3593E-06	-2.31924E-07	-2.75473E-06	-4.63817E-07	-9.75706E-07	-3.65668E-06	4.659E-07	-1.02542E-06	6.92272E-08	-5.8848E-07	1.41157E-05	3.44664E-06	1.1728E-06	-1.86476E-06	2.58229E-07	4.88827E-06	4.56578E-07	-3.14435E-06	3.10562E-06	1.53652E-06	-2.01953E-06	7.83303E-06	-3.05926E-07	1.81556E-06	-8.21083E-07	-3.38702E-07	1.54987E-05	8.29823E-07	2.16565E-06	1.99558E-06	2.16565E-06
10.3951	5.35623E-07	6.78706E-06	7.63302E-07	1.31614E-06	-1.27776E-06	-6.8444E-07	5.22597E-07	-2.62974E-07	-6.83205E-07	4.43175E-07	-9.28298E-08	-1.64578E-07	1.91835E-06	3.26647E-07	8.25533E-07	-2.51756E-08	1.06025E-06	4.91107E-07	3.93897E-06	-1.59271E-07	-7.67117E-07	-1.44171E-06	-5.64327E-07	-1.90804E-06	-5.54469E-07	-2.68501E-06	-7.39862E-07	-1.30363E-06	1.30384E-05	2.59984E-06	6.38892E-08	3.22194E-07	-1.8245E-06	7.71965E-06	4.86103E-07	-2.43527E-06	1.33332E-06	1.64928E-06	-1.36045E-06	9.95716E-06	-5.5943E-07	2.14242E-06	-3.81752E-07	-6.2963E-07	1.19459E-05	9.00752E-07	2.85017E-06	3.09648E-06	2.85017E-06
10.3948	2.22046E-07	7.72723E-06	8.64878E-07	8.99583E-07	-1.04723E-06	-1.04327E-06	1.15983E-06	-4.64734E-07	1.36374E-06	6.17547E-07	-4.85953E-08	-1.50669E-07	2.1346E-06	3.97626E-07	1.21207E-06	4.32058E-07	1.00684E-06	8.76191E-07	2.82214E-06	2.18331E-07	-1.64826E-07	-1.10992E-06	-9.02622E-07	-1.62235E-06	-2.18908E-06	-5.94502E-06	-5.71794E-07	-8.18817E-07	1.12679E-05	2.01386E-06	-6.75488E-07	3.89451E-06	-1.8543E-06	6.57718E-06	5.86075E-07	-2.30828E-06	-1.73128E-06	1.66642E-06	-3.55657E-07	8.40604E-06	-5.13854E-07	3.29321E-06	1.26994E-07	-6.38886E-07	6.93741E-06	9.06846E-07	3.28032E-06	4.46925E-06	3.28032E-06
10.3944	1.30211E-09	7.16295E-06	8.34853E-07	6.22872E-07	-5.8268E-07	-1.76986E-06	1.92485E-06	-3.2754E-07	2.99248E-06	4.99503E-07	7.53375E-08	-1.29628E-07	1.87192E-06	-1.04478E-06	4.24063E-07	4.04405E-07	9.15091E-07	9.14374E-07	8.08128E-07	9.79377E-07	7.90027E-08	-4.94858E-07	-1.29154E-06	-1.90924E-06	-3.1837E-06	-9.25333E-06	2.49052E-07	6.85982E-07	9.20671E-06	1.61476E-06	-9.7105E-07	6.84987E-06	-1.06729E-06	2.50958E-06	5.84775E-07	-3.00562E-06	-3.19227E-06	1.49427E-06	-3.81498E-07	5.15466E-06	-1.84654E-07	4.10465E-06	3.56971E-07	-3.65767E-07	5.32345E-06	7.36004E-07	3.24283E-06	5.80348E-06	3.24283E-06
10.394	1.30626E-07	3.27624E-06	7.59013E-07	5.08884E-07	3.32952E-08	-2.42584E-06	2.49369E-06	-4.88867E-09	3.02408E-06	2.02654E-07	1.88268E-07	-1.27158E-07	1.62122E-06	-3.64994E-06	-4.42628E-07	2.82471E-07	7.95971E-07	3.90835E-07	-6.43309E-07	1.73079E-06	3.38537E-07	-6.52447E-07	-1.12484E-06	-5.58273E-07	-3.39452E-06	-9.87334E-06	7.3975E-07	1.83688E-06	6.13186E-06	1.2219E-06	-1.62805E-06	7.98314E-06	-1.14214E-06	-3.80003E-08	5.43445E-07	-3.79457E-06	-1.41361E-06	1.30094E-06	-1.74512E-06	2.68653E-06	1.10839E-07	3.66606E-06	3.4139E-07	-8.86676E-08	6.23469E-06	4.15025E-07	2.63625E-06	6.99335E-06	2.63625E-06
10.3937	4.51923E-07	-1.66211E-06	7.88233E-07	4.77243E-07	4.14234E-07	-2.81975E-06	2.52993E-06	1.20262E-07	2.0017E-06	1.20691E-07	2.37877E-07	-9.87444E-08	2.0938E-06	-4.68134E-06	-1.16119E-07	2.96991E-07	5.38802E-07	-3.21847E-07	-1.09544E-06	2.01403E-06	-1.9166E-07	-9.3963E-07	-6.56252E-07	1.75186E-06	-3.97724E-06	-8.47135E-06	7.47885E-07	1.7358E-06	3.34799E-06	8.95002E-07	-2.93947E-06	7.57798E-06	-1.57595E-06	8.70743E-07	6.21447E-07	-4.01968E-06	6.45221E-07	1.20637E-06	-3.56339E-06	1.74389E-06	1.58148E-07	2.49044E-06	2.96891E-07	2.14385E-08	4.37888E-06	2.25747E-07	1.83195E-06	8.26216E-06	1.83195E-06
10.3933	5.88164E-07	-3.43004E-06	9.33599E-07	3.34272E-07	9.53406E-08	-2.62503E-06	1.64428E-06	-2.61821E-08	1.48622E-06	3.42086E-07	3.52535E-07	-1.76286E-08	2.434E-06	-2.671E-06	1.07664E-06	5.0398E-07	2.66667E-07	-9.00762E-07	-1.3538E-06	1.80063E-06	-1.77665E-06	-1.89096E-07	-8.95474E-08	2.38412E-06	-5.38361E-06	-6.66082E-06	8.51083E-07	1.14872E-06	3.84441E-06	7.52888E-07	-3.8123E-06	6.6349E-06	-9.9074E-07	2.69482E-06	6.83252E-07	-3.53053E-06	-9.42377E-08	1.14541E-06	-4.7315E-06	1.16931E-06	8.42953E-08	1.45083E-06	2.28888E-07	1.05921E-07	-1.18356E-06	3.98274E-07	1.58436E-06	8.93009E-06	1.58436E-06
10.3929	4.11384E-07	-1.27643E-06	9.93359E-07	-1.46911E-08	-7.6811E-07	-1.53961E-06	1.25451E-07	-1.00516E-07	1.80422E-06	5.24272E-07	5.72167E-07	6.63582E-08	1.5096E-06	2.35445E-07	1.73325E-06	9.66657E-07	2.29856E-07	-1.25345E-06	-2.21845E-06	1.42829E-06	-2.21446E-06	1.04667E-06	8.38338E-07	1.18258E-06	-6.33072E-06	-4.37857E-06	1.00822E-06	1.45807E-06	7.86647E-06	7.15193E-07	-3.073E-06	5.73801E-06	2.33233E-07	2.73071E-06	4.56815E-07	-2.39476E-06	-1.77219E-06	1.08834E-06	-4.73621E-06	-3.90339E-07	6.45215E-08	6.45225E-07	3.62952E-08	2.88824E-07	-5.02664E-06	7.80692E-07	2.44911E-06	7.78776E-06	2.44911E-06
10.3926	1.46011E-07	1.68272E-06	7.79095E-07	-3.57283E-07	-1.35583E-06	-1.08577E-07	-8.04785E-07	1.75109E-07	1.71328E-06	4.16604E-07	6.79018E-07	8.14898E-08	2.44024E-07	1.32228E-06	1.29055E-06	1.75513E-06	4.3091E-07	-1.19102E-06	-3.45621E-06	1.15797E-06	7.7223E-07	1.1154E-06	1.94293E-06	7.28186E-07	-5.38393E-06	-3.12334E-06	5.70522E-07	2.7141E-06	1.15331E-05	5.40745E-07	-1.22361E-06	4.69058E-06	6.54809E-07	1.4022E-06	2.04236E-08	-8.50885E-07	-8.01971E-07	1.12358E-06	-3.74973E-06	-2.92189E-06	2.94671E-08	6.7356E-08	-1.72958E-07	4.19695E-07	-3.36122E-06	1.01992E-06	4.25765E-06	5.24671E-06	4.25765E-06
10.3922	6.5057E-09	2.82528E-06	3.90175E-07	-3.89938E-07	-1.11007E-06	5.06542E-07	-3.79236E-07	6.52383E-07	5.08052E-07	1.88477E-07	5.20415E-07	2.20294E-08	4.98864E-07	5.34753E-07	4.56021E-07	2.66859E-06	7.13572E-07	-5.7728E-07	-4.09699E-06	9.06911E-07	5.16937E-06	-6.97811E-08	2.3283E-06	2.13787E-06	-2.84032E-06	-6.66269E-06	-1.72988E-07	3.61096E-06	1.13767E-05	1.24124E-07	9.73782E-08	3.21545E-06	3.66349E-07	3.68837E-07	-2.79071E-07	4.3978E-07	1.89386E-06	1.21656E-06	-2.3058E-06	-5.09171E-06	-1.32064E-07	3.05505E-07	-2.07142E-07	3.41644E-07	9.59543E-07	9.99681E-07	6.19656E-06	3.43965E-06	6.19656E-06
10.3918	-5.57088E-08	1.9867E-06	1.40262E-07	-2.02749E-07	-3.78686E-07	9.12581E-09	4.94772E-07	9.92869E-07	-8.52695E-07	1.1039E-07	2.65229E-07	-5.74015E-08	1.81631E-06	-1.04102E-06	-1.4608E-07	3.07025E-06	1.09092E-06	2.09081E-07	-3.5874E-06	4.1813E-07	6.23039E-06	-7.4672E-07	1.63952E-06	3.62517E-06	-2.87067E-07	-1.43321E-05	2.15358E-07	3.37819E-06	8.34075E-06	-2.23018E-07	3.78842E-07	1.81027E-06	7.08733E-07	4.0472E-08	-3.50951E-07	6.68961E-07	2.20771E-06	1.12846E-06	-1.00138E-06	-5.58693E-06	-3.02821E-07	1.56347E-06	-1.16042E-07	1.61749E-07	3.62199E-06	8.84081E-07	7.40107E-06	3.54744E-06	7.40107E-06
10.3915	-1.60238E-07	-2.97765E-07	1.8095E-07	-2.78247E-07	1.45043E-07	-5.5948E-07	4.5436E-07	1.0559E-06	-1.38305E-06	1.74163E-07	1.09302E-07	-1.33047E-07	1.46294E-06	-3.29654E-06	-6.6687E-07	2.37781E-06	1.5887E-06	5.82338E-07	-2.45663E-06	-3.15204E-07	3.30151E-06	5.67744E-08	7.87906E-07	3.72329E-06	1.31839E-06	-1.8855E-05	2.27338E-06	2.62699E-06	5.65813E-06	5.52787E-08	9.27277E-07	1.40048E-06	1.65889E-06	2.11865E-07	-3.90864E-07	-3.07773E-07	-6.01001E-07	7.33527E-07	-3.53991E-07	-4.33071E-06	-3.19296E-07	2.87337E-06	-7.82656E-08	3.8135E-08	4.71597E-06	7.82025E-07	7.44917E-06	4.59305E-06	7.44917E-06
10.3911	-2.56972E-07	-3.45993E-06	3.22004E-07	-8.15728E-07	2.94391E-07	-2.86559E-07	-2.50032E-07	8.95076E-07	-1.64549E-06	2.04207E-07	-2.86925E-08	-2.45652E-07	-1.80677E-06	-5.4455E-06	-1.13958E-06	9.17111E-07	1.91998E-06	5.47667E-07	-1.66616E-06	-8.48602E-07	1.13153E-06	1.22581E-06	8.24386E-07	3.15797E-06	2.30493E-06	-1.57212E-05	4.43222E-06	2.02314E-06	4.25895E-06	1.04334E-06	2.84132E-06	1.99674E-06	1.76851E-06	9.73107E-07	-4.24561E-07	-1.66497E-06	-3.04365E-06	2.55446E-07	-6.54494E-07	-2.40106E-06	-2.38603E-07	3.38381E-06	-5.87001E-08	-6.92813E-08	6.59688E-06	6.2949E-07	6.43977E-06	5.43001E-06	6.43977E-06
10.3907	-2.35483E-07	-5.90171E-06	3.00905E-07	-1.31844E-06	3.7225E-07	4.25857E-07	-1.8677E-07	5.66768E-07	-2.60807E-06	1.67045E-07	-2.6367E-07	-4.10095E-07	-5.8769E-06	-4.91345E-06	-9.99955E-07	-9.19103E-08	1.79815E-06	5.9549E-07	-1.38781E-06	-6.5879E-07	2.59235E-06	1.49368E-06	1.73287E-06	2.71782E-06	3.14409E-06	-9.71268E-06	4.8628E-06	1.32396E-06	2.34281E-06	1.94122E-06	5.12186E-06	2.42834E-06	9.28983E-07	1.75486E-06	-2.64483E-07	-2.28193E-06	-2.87928E-06	1.82343E-08	-1.66933E-06	-7.47479E-07	-1.7014E-07	3.60466E-06	1.01956E-07	-2.22622E-07	9.28557E-06	4.29494E-07	4.86606E-06	6.10588E-06	4.86606E-06
10.3904	-1.2876E-07	-6.15837E-06	1.27319E-07	-1.17846E-06	5.06489E-07	7.00171E-07	9.38402E-07	1.61971E-07	-3.80397E-06	1.74511E-07	-4.56096E-07	-5.3282E-07	-8.0201E-06	-7.75667E-07	-1.54225E-07	1.91575E-07	1.46144E-06	7.86797E-07	-8.70653E-07	2.38949E-07	4.38609E-06	1.2434E-06	2.91192E-06	1.91544E-06	3.56558E-06	-6.90397E-06	3.78689E-06	4.84251E-07	-9.31514E-07	1.80568E-06	5.68833E-06	1.96062E-06	9.59535E-07	1.36264E-06	6.47596E-08	-1.68037E-06	-1.27465E-06	5.89903E-08	-2.52962E-06	8.55104E-07	-3.44088E-08	4.18285E-06	3.24568E-07	-3.32442E-07	1.0994E-05	3.61854E-07	3.38927E-06	6.40537E-06	3.38927E-06
10.39	-3.07703E-08	-5.26114E-06	4.92607E-08	-5.16721E-07	5.64895E-07	5.02775E-07	1.88777E-06	-1.12676E-07	-3.99396E-06	2.55927E-07	-4.57253E-07	-4.86342E-07	-8.02739E-06	3.81569E-06	3.58361E-07	1.25287E-06	1.36337E-06	6.32538E-07	2.99611E-07	1.20548E-06	3.03012E-06	1.47558E-06	4.16016E-06	9.52434E-07	3.15878E-06	-5.62412E-06	2.81557E-06	5.97683E-07	-3.20693E-06	7.13011E-07	3.98915E-06	1.40299E-06	2.69958E-06	3.20316E-08	2.90321E-07	-4.09639E-07	7.82448E-07	1.42642E-07	-2.33978E-06	3.22204E-06	2.16719E-07	4.26027E-06	3.5362E-07	-4.07217E-07	1.08991E-05	5.30115E-07	2.39686E-06	4.92789E-06	2.39686E-06
10.3897	8.34046E-08	-5.4657E-06	2.40541E-07	-7.32425E-08	6.03796E-07	3.86286E-07	1.97399E-06	-1.16722E-07	-3.20826E-06	2.92179E-07	-3.83898E-07	-2.61539E-07	-7.39103E-06	5.46954E-06	-3.16482E-07	1.98272E-06	1.42266E-06	1.13413E-08	1.35432E-06	1.60159E-06	9.45557E-07	2.05906E-06	5.35585E-06	1.53152E-06	2.16766E-06	-1.78271E-06	2.54182E-06	2.46809E-06	-1.17369E-06	-2.94786E-07	1.69063E-06	1.6387E-06	4.48213E-06	-4.38287E-07	3.30132E-07	3.12148E-07	3.996E-06	1.13737E-07	-1.14596E-06	6.09512E-06	3.24894E-07	2.59005E-06	1.55962E-07	-7.05767E-07	9.05413E-06	7.50836E-07	1.68233E-06	1.09978E-06	1.68233E-06
10.3893	2.70852E-07	-6.52795E-06	6.33256E-07	-3.09216E-07	8.78407E-07	4.08036E-07	1.97866E-06	5.59601E-08	-2.68467E-06	1.88177E-07	-3.32631E-07	1.22973E-08	-6.50201E-06	4.73549E-06	-1.48523E-06	2.10216E-06	1.15488E-06	-4.9802E-07	1.27816E-06	1.35832E-06	2.03979E-06	2.06227E-06	5.66462E-06	4.05282E-06	1.11157E-06	2.04064E-06	2.18742E-06	4.88231E-06	5.4404E-06	-5.20052E-07	6.4318E-07	1.78718E-06	4.54242E-06	3.83461E-07	3.70934E-07	-4.63615E-07	7.63747E-06	6.90825E-08	1.26891E-09	7.64356E-06	3.47045E-08	-1.82193E-07	-5.76895E-08	-1.2947E-06	5.57722E-06	7.40532E-07	8.18606E-07	-3.10903E-06	8.18606E-07
10.3889	4.30967E-07	-5.87436E-06	1.02306E-06	-9.43241E-07	1.3367E-06	1.18577E-07	2.44316E-06	2.80768E-07	-2.83764E-06	2.69919E-08	-9.83522E-08	2.08496E-07	-4.38866E-06	3.58777E-06	-1.87272E-06	2.16825E-06	5.14568E-07	-4.75437E-07	2.07718E-07	8.4945E-07	4.39765E-06	1.20522E-06	4.17644E-06	6.07332E-06	4.63076E-08	6.70757E-07	1.46184E-06	5.70093E-06	1.28653E-05	-3.40891E-07	9.56016E-07	3.76801E-07	3.28048E-06	5.90212E-07	4.61433E-07	-2.486E-06	8.87466E-06	1.4478E-07	2.50745E-07	6.21938E-06	-4.35923E-07	-1.98164E-06	-1.9205E-07	-1.66771E-06	1.58687E-06	4.61746E-07	-1.7655E-07	-4.91625E-06	-1.7655E-07
10.3886	3.94232E-07	-2.85881E-06	1.23324E-06	-1.35811E-06	1.53334E-06	-5.60877E-07	2.51572E-06	6.25747E-07	-2.67046E-06	-1.38453E-09	4.33964E-07	3.08632E-07	-1.03706E-06	1.21982E-06	-1.4927E-06	2.37542E-06	-2.86658E-08	-2.37887E-07	-7.92075E-07	3.85406E-07	3.05206E-06	9.32502E-08	1.38346E-06	5.52141E-06	-1.16398E-06	-4.45924E-06	1.17487E-06	4.47206E-06	1.67655E-05	-4.18082E-07	1.49817E-06	-1.9294E-06	1.99108E-06	-8.44247E-07	4.2417E-07	-4.41077E-06	7.03055E-06	2.63034E-07	-5.58296E-08	2.45655E-06	-6.08737E-07	-1.97403E-06	-3.16947E-07	-1.23827E-06	-1.32374E-06	1.78785E-07	-9.419E-07	-3.53311E-06	-9.419E-07
10.3882	1.60968E-07	-1.61889E-07	1.19558E-06	-1.16608E-06	1.19428E-06	-1.11058E-06	1.44495E-06	1.11845E-06	-1.49705E-06	1.69177E-07	8.84389E-07	3.53451E-07	1.70696E-06	-3.78885E-06	-1.38832E-06	2.22757E-06	-2.8546E-07	-2.2262E-07	-1.13005E-06	4.49657E-09	-1.46063E-06	-6.15101E-07	-8.55564E-07	3.8172E-06	-2.12566E-06	-8.27884E-06	1.56137E-06	2.70062E-06	1.65104E-05	-7.18314E-07	1.6003E-06	-2.66283E-06	9.25001E-07	-2.05956E-06	2.33444E-07	-5.12166E-06	5.24472E-06	2.35706E-07	5.14278E-08	-9.95174E-07	-3.76308E-07	-1.27596E-06	-3.5877E-07	-1.55828E-07	-3.7686E-06	1.59887E-07	-1.45365E-06	-3.74996E-07	-1.45365E-06
10.3878	-1.25007E-07	2.73077E-08	9.75655E-07	-4.02918E-07	5.37895E-07	-1.05536E-06	4.66132E-08	1.43848E-06	-8.05915E-08	3.60909E-07	8.39769E-07	3.53551E-07	2.27033E-06	-9.00413E-06	-1.7779E-06	1.5197E-06	-5.29079E-07	-3.29916E-07	-1.09338E-06	-3.3319E-07	-3.26311E-06	-6.25811E-07	-1.16121E-06	3.66606E-06	-2.19422E-06	-1.08518E-05	1.4222E-06	1.57446E-06	1.50245E-05	-7.51974E-07	1.42699E-06	-9.69505E-07	1.75596E-09	-1.25402E-06	8.87255E-08	-4.76072E-06	5.9069E-06	1.05668E-07	8.93888E-07	-2.00256E-06	-6.20588E-08	-8.64664E-07	-1.10972E-07	7.41881E-07	-7.89465E-06	3.76513E-07	-1.9527E-06	2.70978E-06	-1.9527E-06
10.3875	-4.12269E-07	-9.80366E-07	7.33695E-07	5.09445E-07	-9.50229E-08	-4.27909E-07	-4.65674E-07	1.19238E-06	4.61587E-07	3.3495E-07	5.17701E-07	2.90861E-07	1.36272E-06	-1.03841E-05	-1.83009E-06	8.54303E-07	-7.61006E-07	-2.73933E-07	-9.18968E-07	-5.23954E-07	-1.18198E-07	4.07499E-08	6.99907E-08	4.9906E-06	-1.41067E-06	-1.45376E-05	-1.02736E-07	7.79038E-07	1.42504E-05	-3.99631E-07	9.61344E-07	1.11567E-06	3.42638E-08	3.39367E-07	4.40926E-08	-4.19463E-06	7.35609E-06	1.8884E-07	1.89084E-06	-8.14582E-07	1.20388E-07	-2.48262E-07	3.64974E-07	8.04608E-07	-1.2912E-05	5.45685E-07	-2.15594E-06	4.59822E-06	-2.15594E-06
10.3871	-7.57329E-07	-4.10952E-07	5.9247E-07	9.95142E-07	-5.90288E-07	3.71534E-07	-2.54534E-07	4.59787E-07	6.31699E-08	8.94033E-08	4.51021E-07	1.69743E-07	8.36555E-07	-8.29396E-06	-1.35447E-06	8.28115E-07	-5.4719E-07	-1.49083E-07	-3.51837E-07	-3.42103E-07	3.10273E-06	9.43736E-07	1.44284E-06	5.41014E-06	-5.02268E-07	-1.54864E-05	-1.88184E-06	-1.28995E-07	1.25143E-05	-9.06416E-10	-3.37745E-07	1.63243E-06	1.50964E-06	5.4224E-07	-5.2204E-08	-3.92672E-06	7.3075E-06	6.29225E-07	2.37415E-06	7.69489E-07	2.94298E-07	1.23989E-06	6.88632E-07	1.2104E-07	-1.49111E-05	4.81444E-07	-1.43853E-06	5.14793E-06	-1.43853E-06
10.3867	-1.09166E-06	2.48998E-06	5.39121E-07	8.53636E-07	-8.66738E-07	9.14959E-07	-2.47266E-07	-2.47717E-07	-4.58351E-07	-1.27829E-07	6.58184E-07	2.22285E-08	1.13946E-06	-6.98398E-06	-1.24953E-06	1.24785E-06	1.16893E-07	-2.14976E-07	6.21984E-07	2.88987E-07	1.57403E-06	1.35201E-06	2.11936E-06	4.10189E-06	5.30587E-08	-8.16379E-06	-2.1066E-06	-5.29643E-07	7.76334E-06	1.91507E-07	-2.53397E-06	1.21339E-06	3.08801E-06	-2.97002E-07	-1.97916E-07	-4.06986E-06	6.77628E-06	1.05227E-06	2.14591E-06	1.6303E-06	5.75136E-07	2.96202E-06	6.45246E-07	-7.67315E-07	-1.28565E-05	3.36743E-07	-1.079E-07	5.22031E-06	-1.079E-07
10.3864	-1.17244E-06	6.058E-06	4.87962E-07	5.77567E-07	-6.95852E-07	1.04539E-06	-3.7551E-07	-5.64495E-07	-3.87235E-07	-1.26959E-07	7.04595E-07	-1.21505E-07	1.22793E-06	-8.03484E-06	-1.75692E-06	1.496E-06	5.00225E-07	-4.1108E-07	1.35777E-06	1.04353E-06	-3.07929E-06	9.49265E-07	2.24318E-06	2.79226E-06	2.90748E-07	2.94099E-06	-7.4499E-07	1.85062E-07	1.84569E-06	2.02853E-07	-4.54979E-06	1.37158E-06	3.03029E-06	-2.46638E-07	-2.20024E-07	-4.80975E-06	7.7882E-06	9.31987E-07	1.36365E-06	2.22394E-06	8.43854E-07	3.58183E-06	4.34381E-07	-1.36993E-06	-1.07716E-05	3.98251E-07	4.90475E-07	5.83633E-06	4.90475E-07
10.386	-8.71267E-07	8.11794E-06	4.0205E-07	8.17741E-07	-2.632E-08	1.01727E-06	2.41284E-07	-5.29088E-07	3.68306E-07	2.71113E-08	5.26772E-07	-2.47802E-07	8.81851E-07	-8.30673E-06	-1.6466E-06	1.28065E-06	1.51575E-07	-4.67744E-07	1.29495E-06	1.39836E-06	-5.97332E-06	2.16299E-07	2.23431E-06	2.88956E-06	5.16165E-08	6.9263E-06	5.38348E-07	1.1775E-06	-8.36679E-07	6.77235E-08	-5.01769E-06	1.80703E-06	1.53236E-06	9.81732E-07	-1.66468E-07	-5.93527E-06	9.32941E-06	2.77836E-07	3.9269E-07	3.38994E-06	9.48848E-07	2.58509E-06	2.98217E-07	-1.44742E-06	-1.1489E-05	6.79914E-07	-2.59647E-07	6.66592E-06	-2.59647E-07
10.3856	-4.12869E-07	7.52894E-06	2.96368E-07	1.52018E-06	7.46027E-07	1.18888E-06	1.60095E-06	-3.16064E-07	1.22458E-06	1.68794E-07	5.64896E-07	-3.69299E-07	1.40156E-06	-5.13718E-06	-7.37729E-08	7.34639E-07	-3.86045E-07	-3.26138E-07	6.04273E-07	1.27979E-06	-5.72059E-06	-1.46406E-07	2.201E-06	3.68784E-06	-1.12651E-06	2.41125E-06	7.47201E-07	9.10321E-07	1.64225E-06	-2.56003E-07	-3.49148E-06	1.19796E-06	1.27341E-07	2.15852E-06	-2.78897E-07	-6.33654E-06	8.76061E-06	-3.50686E-07	-2.96295E-07	4.88268E-06	8.62481E-07	6.75206E-07	1.76528E-07	-1.06276E-06	-1.22855E-05	8.94323E-07	-1.31333E-06	6.0943E-06	-1.31333E-06
10.3853	-2.10173E-07	4.81531E-06	1.70671E-07	1.94958E-06	1.15836E-06	1.50247E-06	2.58219E-06	-5.93895E-08	1.31814E-06	2.26191E-07	9.89071E-07	-5.22285E-07	3.26545E-06	-2.13422E-07	1.80055E-06	8.93704E-08	-4.05896E-07	-1.81214E-07	-2.51209E-07	1.27045E-06	-5.29989E-06	8.25511E-08	1.99009E-06	3.87231E-06	-3.02213E-06	-8.62674E-07	6.0392E-07	-8.67321E-07	7.19783E-06	-7.02445E-07	-5.3884E-07	-3.63189E-07	-6.39479E-07	3.01859E-06	-4.98217E-07	-5.24493E-06	6.05062E-06	-5.72853E-07	-5.56179E-07	5.49884E-06	5.80805E-07	-9.37078E-07	-9.14075E-08	-5.82751E-07	-1.00301E-05	8.59405E-07	-1.55847E-06	3.3795E-06	-1.55847E-06
10.3849	-4.44667E-07	1.84612E-06	1.33969E-08	1.62071E-06	1.18444E-06	1.5756E-06	2.5212E-06	5.49622E-08	5.71086E-07	1.82334E-07	1.38193E-06	-7.01524E-07	4.66377E-06	2.86729E-06	2.18875E-06	-4.82517E-07	-6.72931E-08	-2.31676E-07	-1.09992E-06	1.77304E-06	-7.44162E-06	6.41378E-07	1.48503E-06	3.1766E-06	-4.37858E-06	1.47832E-06	9.93684E-07	-2.75703E-06	1.2556E-05	-1.0894E-06	2.90915E-06	-1.70578E-06	-1.31514E-06	4.09102E-06	-4.70438E-07	-3.83124E-06	3.57071E-06	-5.78805E-07	-7.78102E-07	4.5448E-06	1.26381E-07	-1.27952E-06	-4.44172E-07	-3.9579E-07	-6.85063E-06	7.24914E-07	-1.36826E-06	-1.55042E-07	-1.36826E-06
10.3845	-8.41005E-07	2.08974E-07	-1.6055E-07	8.58451E-07	1.06954E-06	1.38679E-06	2.00965E-06	-1.00996E-07	2.55337E-07	1.74905E-08	1.38813E-06	-7.91315E-07	3.87351E-06	2.42462E-06	9.80822E-07	-8.73787E-07	5.20798E-09	-4.96928E-07	-1.83822E-06	2.15509E-06	-1.12359E-05	1.07011E-06	8.26551E-07	1.88942E-06	-4.20809E-06	1.42909E-06	1.48706E-06	-3.47552E-06	1.51467E-05	-1.31343E-06	5.86865E-06	-2.73899E-06	-1.76893E-06	4.54081E-06	-1.52771E-07	-4.10536E-06	2.2345E-06	-6.2534E-07	-1.20592E-06	2.80837E-06	-3.05995E-07	-9.08218E-08	-6.65829E-07	-4.90833E-07	-6.4493E-06	6.71629E-07	-1.53839E-06	-2.81697E-06	-1.53839E-06
10.3842	-9.11877E-07	-1.89789E-07	-3.38767E-07	3.6733E-07	8.2426E-07	1.40716E-06	1.84733E-06	-3.15223E-07	1.56242E-06	-1.77703E-07	1.18036E-06	-6.50393E-07	2.02411E-06	-7.03648E-07	-4.83208E-07	-1.02877E-06	-2.59916E-07	-7.10419E-07	-2.1228E-06	1.37504E-06	-1.33238E-05	9.13417E-07	4.2486E-07	1.4174E-08	-3.03978E-06	-7.00547E-06	1.12839E-06	-3.29357E-06	1.30613E-05	-1.38899E-06	7.44366E-06	-4.18754E-06	-1.1237E-06	2.85824E-06	8.15476E-08	-6.0377E-06	6.61199E-07	-5.24161E-07	-1.294E-06	1.89176E-06	-4.67939E-07	1.94836E-06	-6.21542E-07	-4.72697E-07	-7.7758E-06	5.89245E-07	-1.64677E-06	-4.55655E-06	-1.64677E-06
10.3838	-4.84207E-07	-2.36865E-07	-5.22603E-07	5.78132E-07	2.69738E-07	1.83799E-06	2.01508E-06	-1.94462E-07	3.64006E-06	-1.97408E-07	1.04006E-06	-3.15551E-07	1.58462E-06	-4.12324E-06	-1.44339E-06	-8.50327E-07	-4.23243E-07	-4.10766E-07	-1.75201E-06	-4.72512E-07	-1.16993E-05	1.55904E-07	5.69899E-07	-2.2133E-06	-2.23038E-06	-1.64343E-05	9.251E-09	-3.24741E-06	6.79654E-06	-1.31221E-06	7.4098E-06	-5.37726E-06	5.24351E-07	-1.63474E-07	8.69608E-08	-7.32214E-06	-1.76071E-06	2.48868E-09	-4.59459E-07	2.68441E-06	-3.69302E-07	3.56542E-06	-3.02802E-07	-6.4435E-08	-7.05143E-06	2.69661E-07	-8.86826E-07	-6.38082E-06	-8.86826E-07
10.3834	6.58305E-08	1.24031E-07	-6.40413E-07	1.46432E-06	-4.41832E-07	2.2186E-06	2.10074E-06	3.05082E-07	4.2671E-06	3.0115E-09	9.17631E-07	-3.20077E-08	2.69592E-06	-4.7985E-06	-2.2669E-06	-2.48539E-07	-3.28764E-07	5.36815E-07	-9.86867E-07	-1.92854E-06	-7.92655E-06	-4.4259E-07	9.22588E-07	-3.78469E-06	-2.29618E-06	-1.67462E-05	-8.27488E-07	-3.33745E-06	1.26846E-06	-1.00605E-06	6.5821E-06	-4.50852E-06	1.86338E-06	-1.63128E-06	1.5931E-07	-6.54501E-06	-3.44514E-06	7.17639E-07	7.12954E-07	4.62435E-06	-2.22041E-07	3.84303E-06	1.89523E-07	5.8655E-07	-4.16013E-06	-2.02923E-07	1.75096E-07	-8.47206E-06	1.75096E-07
10.3831	2.34485E-07	1.45657E-06	-5.33408E-07	2.62917E-06	-7.4204E-07	2.12764E-06	2.16815E-06	8.1155E-07	2.73917E-06	1.70677E-07	6.87739E-07	7.95598E-09	3.24836E-06	-1.26289E-06	-3.15831E-06	5.38217E-07	-2.08516E-07	1.51871E-06	-9.77996E-08	-1.8034E-06	-4.94623E-06	-4.85776E-08	7.74742E-07	-3.76338E-06	-2.57528E-06	-1.00074E-05	-8.4323E-07	-2.37226E-06	2.08936E-06	-3.73779E-07	6.0196E-06	-1.56602E-06	2.03919E-06	-3.72589E-07	3.99652E-07	-5.04419E-06	-2.92465E-06	1.09612E-06	9.61631E-07	6.36026E-06	-7.28063E-08	2.95478E-06	5.99265E-07	1.15652E-06	-2.44709E-06	-4.99398E-07	3.13898E-07	-9.88678E-06	3.13898E-07
10.3827	1.62483E-08	3.15026E-06	-1.48508E-07	3.48031E-06	-2.24373E-07	1.79699E-06	2.67934E-06	1.05251E-06	7.70097E-07	7.49206E-08	4.60582E-07	-1.12036E-07	2.53381E-06	4.14999E-06	-3.58342E-06	9.74214E-07	-1.32312E-07	1.70581E-06	9.91275E-07	-4.73194E-07	-2.99966E-06	1.09012E-06	1.27604E-07	-2.37511E-06	-2.40869E-06	-6.22403E-06	-6.03981E-07	1.57931E-07	8.38476E-06	6.22117E-07	5.8866E-06	1.05438E-06	1.3465E-06	1.56659E-06	4.3856E-07	-4.68671E-06	-8.96517E-07	1.07437E-06	1.19234E-07	6.90456E-06	1.99624E-07	1.90717E-06	6.48463E-07	1.47281E-06	-3.20651E-06	-4.34077E-07	-2.91107E-07	-9.75783E-06	-2.91107E-07
10.3823	-1.22828E-07	3.78765E-06	3.1174E-07	3.6679E-06	8.97271E-07	1.61085E-06	3.7318E-06	1.07832E-06	-3.21141E-08	-1.76896E-07	3.4108E-07	-1.71747E-07	2.30488E-06	7.05392E-06	-3.20141E-06	9.69319E-07	5.4793E-08	1.06568E-06	2.17739E-06	8.26357E-07	-1.32058E-08	1.87551E-06	3.5233E-08	-7.78718E-07	-1.92454E-06	-8.80593E-06	-8.20283E-07	2.85948E-06	1.27715E-05	1.80809E-06	5.58975E-06	1.70867E-06	2.66532E-07	2.11227E-06	1.12875E-07	-5.17715E-06	8.35123E-07	1.12492E-06	-5.81433E-07	6.19747E-06	4.95119E-07	1.47952E-06	3.44241E-07	1.49997E-06	-4.48535E-06	-1.04153E-07	-4.34308E-07	-8.05802E-06	-4.34308E-07
10.382	5.47542E-08	2.94453E-06	5.67157E-07	3.44968E-06	2.00099E-06	1.45125E-06	4.69895E-06	9.11044E-07	-2.57497E-07	-3.45491E-07	1.98644E-07	-1.10843E-07	3.51478E-06	5.76062E-06	-2.4471E-06	1.24682E-06	2.9554E-07	3.71436E-07	2.78974E-06	1.42986E-06	3.27429E-06	1.86887E-06	1.19184E-06	3.48114E-08	-1.48757E-06	-1.26097E-05	-1.32692E-06	3.90945E-06	1.03563E-05	2.71365E-06	4.8989E-06	1.61562E-06	-8.24673E-07	1.90117E-06	-1.22211E-07	-4.85903E-06	1.38625E-06	1.53512E-06	-2.777E-07	4.99077E-06	4.85584E-07	1.44778E-06	-2.28841E-08	1.23857E-06	-4.84518E-06	3.01116E-07	-1.52047E-07	-5.52285E-06	-1.52047E-07
10.3816	1.96501E-07	1.10662E-06	5.54611E-07	3.33415E-06	2.578E-06	1.06572E-06	4.67012E-06	4.2785E-07	-1.33962E-06	-4.2603E-07	-2.8087E-08	-4.6722E-08	4.46261E-06	2.81453E-06	-1.88356E-06	2.36348E-06	3.3315E-07	1.28746E-07	2.35016E-06	1.4533E-06	2.31187E-06	1.72035E-06	2.48493E-06	-1.15942E-07	-9.93408E-07	-1.38023E-05	-1.32178E-06	3.31705E-06	4.54963E-06	2.89197E-06	4.19028E-06	2.6071E-06	-9.78488E-07	2.53068E-06	1.21262E-07	-3.20652E-06	1.12303E-06	2.00431E-06	3.81422E-07	4.44004E-06	1.27564E-07	1.04225E-06	-2.7808E-07	8.0358E-07	-4.71697E-06	6.08273E-07	-7.30869E-07	-3.3736E-06	-7.30869E-07
10.3812	-8.49075E-08	-1.7275E-06	4.30426E-07	3.3795E-06	2.51348E-06	6.86712E-07	3.27108E-06	-2.18514E-07	-3.23721E-06	-5.48969E-07	-1.00189E-07	-3.61155E-08	3.60842E-06	1.40352E-06	-1.62155E-06	3.61818E-06	1.51834E-07	6.34438E-08	1.36969E-06	1.11135E-06	-4.22898E-06	1.83597E-06	1.97155E-06	-7.17418E-07	-1.57953E-07	-1.34783E-05	-4.17028E-07	2.62074E-06	1.74309E-06	2.45119E-06	3.49996E-06	4.15106E-06	6.79254E-07	3.67541E-06	5.37893E-07	-1.20503E-06	7.29618E-07	2.08936E-06	3.83283E-07	5.3644E-06	-1.80349E-07	1.47447E-07	-5.31869E-07	4.23949E-07	-4.20712E-06	6.17361E-07	-2.23051E-06	-2.60362E-06	-2.23051E-06
10.3809	-5.75094E-07	-5.52348E-06	3.40418E-07	3.23758E-06	2.04779E-06	6.4498E-07	1.14039E-06	-5.20322E-07	-4.68626E-06	-6.38829E-07	1.25505E-07	2.9699E-09	2.1603E-06	2.0217E-06	-1.55635E-06	3.68814E-06	-2.3435E-08	-1.51077E-07	7.25079E-07	5.55871E-07	-1.02558E-05	1.61792E-06	-5.43518E-07	-9.96591E-07	8.06699E-07	-1.21376E-05	8.0202E-07	2.46104E-06	3.44281E-06	2.00373E-06	2.20024E-06	4.24902E-06	3.22281E-06	3.74908E-06	6.63321E-07	4.48494E-08	6.18937E-07	1.75042E-06	-1.67884E-07	7.26851E-06	-1.61362E-07	-4.81256E-07	-8.32044E-07	2.02834E-07	-2.61834E-06	2.22839E-07	-2.88139E-06	-2.85784E-06	-2.88139E-06
10.3805	-7.32357E-07	-8.74239E-06	3.33033E-07	2.83934E-06	1.56148E-06	6.43735E-07	-5.11726E-07	-2.66901E-07	-5.04863E-06	-4.93398E-07	3.46549E-07	1.0675E-07	1.92302E-06	3.362E-06	-1.55886E-06	2.28676E-06	-1.34644E-07	-3.1305E-07	5.27671E-07	1.29906E-07	-1.02189E-05	6.13232E-07	-2.89906E-06	-4.67635E-07	1.31339E-06	-8.11271E-06	1.32519E-06	1.83348E-06	6.54103E-06	1.89739E-06	1.07579E-07	2.58538E-06	4.37056E-06	2.60506E-06	6.07886E-07	-7.29976E-08	9.98126E-07	1.28212E-06	-3.96819E-07	8.26785E-06	-6.44481E-08	-5.32698E-07	-9.37154E-07	3.15543E-08	-2.3797E-07	-3.76611E-07	-1.64123E-06	-2.45308E-06	-1.64123E-06
10.3801	-4.45293E-07	-9.54976E-06	4.36761E-07	2.48724E-06	1.28737E-06	1.39563E-07	-1.00592E-06	9.5706E-08	-4.68162E-06	-1.69387E-07	2.28113E-07	1.77622E-07	2.1674E-06	4.67485E-06	-1.28085E-06	5.04285E-07	-2.94626E-07	-2.16591E-07	3.21437E-07	9.37669E-08	-8.27384E-06	-4.75913E-07	-3.08091E-06	5.98566E-07	1.16766E-06	-2.76304E-06	8.1715E-07	9.70559E-08	8.35872E-06	1.77435E-06	-1.70895E-06	1.04847E-06	3.33713E-06	1.69369E-06	7.00819E-07	-1.77487E-06	1.9947E-06	9.18399E-07	1.05682E-07	6.85024E-06	-2.39771E-07	-9.54271E-07	-6.72367E-07	-1.32843E-07	1.66235E-06	-8.03256E-07	2.25214E-07	-2.46817E-07	2.25214E-07
10.3798	-1.18746E-07	-8.29442E-06	6.20956E-07	2.20978E-06	1.1676E-06	-6.50804E-07	-7.85817E-07	1.01038E-07	-3.8644E-06	2.59848E-08	-5.38369E-08	1.50219E-07	9.48233E-07	5.88669E-06	-3.9676E-07	-4.52099E-07	-4.36535E-07	-1.7404E-07	1.51524E-07	2.14975E-07	-1.2368E-05	-7.44105E-07	-1.53537E-06	1.26125E-06	8.1192E-07	-1.1636E-06	8.90945E-08	-1.75561E-06	7.71571E-06	1.18291E-06	-1.92267E-06	1.0631E-06	1.92372E-06	1.62474E-06	7.533E-07	-4.29318E-06	3.4345E-06	6.77069E-07	1.07644E-06	3.93741E-06	-5.76932E-07	-2.54147E-06	-2.84653E-07	-1.19725E-07	2.53113E-06	-8.98127E-07	9.98544E-07	2.77669E-06	9.98544E-07
10.3794	-4.5173E-08	-6.68708E-06	7.03331E-07	1.63898E-06	1.04363E-06	-8.60405E-07	-7.65114E-07	-8.37047E-08	-2.49028E-06	-3.55353E-08	-7.99567E-08	9.69822E-08	-1.44326E-06	6.42963E-06	7.59533E-07	-2.25038E-07	-3.73506E-07	-4.7371E-07	5.58239E-07	1.89007E-07	-2.0556E-05	-4.02728E-07	-2.54253E-07	7.34141E-07	7.13839E-07	-5.09657E-06	2.77417E-07	-2.70144E-06	3.35714E-06	3.70008E-07	-4.96114E-07	1.77273E-06	1.95358E-06	1.29017E-06	3.32765E-07	-5.7617E-06	4.47009E-06	4.71414E-07	2.13768E-06	2.31347E-06	-6.96454E-07	-4.17778E-06	-1.43832E-07	1.45645E-07	2.69683E-06	-8.14149E-07	6.30978E-07	4.41633E-06	6.30978E-07
10.379	-8.69391E-08	-4.96913E-06	5.22377E-07	7.15552E-07	9.30407E-07	-2.08457E-07	-1.25484E-06	-5.43373E-08	-7.2771E-07	-1.5872E-07	1.666E-07	7.47105E-08	-2.7679E-06	5.43697E-06	1.37588E-06	8.15161E-07	-1.7579E-07	-7.25402E-07	1.53256E-06	2.87808E-07	-2.21337E-05	-2.9299E-07	-2.13435E-07	-7.03817E-07	8.60392E-07	-9.48793E-06	1.52979E-06	-3.21944E-06	-4.26391E-06	2.60071E-08	1.32796E-06	1.3914E-06	2.85289E-06	-6.26894E-09	-3.95702E-07	-4.94012E-06	3.90802E-06	2.52187E-07	2.89517E-06	3.39849E-06	-5.41961E-07	-3.7596E-06	-2.17209E-07	4.16443E-07	2.56004E-06	-6.86805E-07	7.05052E-08	3.57355E-06	7.05052E-08
10.3787	-4.10305E-08	-2.50792E-06	2.22316E-07	-8.12377E-08	9.59999E-07	5.15792E-07	-1.79277E-06	7.35736E-08	8.54698E-07	-1.75971E-07	3.62819E-07	1.07932E-08	-2.19528E-06	3.08365E-06	1.19205E-06	1.88481E-06	-8.08685E-08	-3.44872E-07	2.32178E-06	9.66659E-07	-1.40029E-05	-5.03543E-07	-6.89202E-07	-1.72865E-06	1.02752E-06	-8.43326E-06	2.82616E-06	-3.98191E-06	-1.06849E-05	3.43668E-07	2.38398E-06	-5.24784E-07	2.8488E-06	-9.20473E-07	-7.5448E-07	-2.71278E-06	1.56543E-06	1.06319E-07	2.87554E-06	5.35444E-06	-4.28521E-07	-8.6209E-07	-1.26943E-07	4.62255E-07	2.97316E-06	-4.48945E-07	-3.97783E-07	1.18808E-06	-3.97783E-07
10.3783	4.10971E-08	-7.81192E-07	1.33256E-07	-4.56755E-07	1.11434E-06	4.95662E-07	-1.87969E-06	-1.67279E-07	1.79574E-06	-1.90042E-07	4.69162E-07	-1.25021E-07	-1.0773E-06	9.41413E-07	8.00889E-07	2.12088E-06	-6.06076E-08	5.20321E-07	2.41412E-06	1.9643E-06	-6.68973E-06	-2.96829E-07	-7.24608E-07	-1.23744E-06	1.17846E-06	-2.07432E-06	3.26176E-06	-4.20099E-06	-1.10595E-05	8.17482E-07	2.36143E-06	-2.88341E-06	1.5685E-06	1.78817E-07	-4.91351E-07	-9.63329E-07	-9.08059E-07	2.28166E-07	2.06334E-06	5.29212E-06	-5.39617E-07	2.70461E-06	3.21231E-07	4.25505E-07	5.05361E-06	-6.78234E-08	-1.00476E-06	-8.82476E-07	-1.00476E-06
10.3779	2.76758E-08	-2.30216E-06	3.10352E-07	-6.63873E-07	1.22129E-06	-6.23285E-08	-1.51501E-06	-7.885E-07	1.86031E-06	-3.50213E-07	7.85719E-07	-1.6319E-07	-3.50605E-07	5.67995E-07	6.98905E-07	1.45475E-06	9.80176E-08	1.0921E-06	2.00551E-06	2.47561E-06	-9.24432E-06	7.78997E-07	-1.58364E-07	2.69527E-07	1.29727E-06	4.58882E-06	3.07793E-06	-2.93829E-06	-5.97621E-06	1.03958E-06	1.42573E-06	-4.67612E-06	1.59177E-07	2.46246E-06	-1.03081E-07	-6.33317E-07	-1.46911E-06	6.64245E-07	1.22469E-06	2.7242E-06	-6.75666E-07	5.06319E-06	9.05339E-07	5.41081E-07	8.05127E-06	2.57199E-07	-1.45872E-06	-1.4115E-06	-1.45872E-06
10.3776	-8.24474E-08	-6.16082E-06	4.37231E-07	-8.37729E-07	1.18798E-06	-3.14473E-07	-1.0023E-06	-1.227E-06	9.41262E-07	-5.8744E-07	1.30275E-06	6.54733E-08	6.17274E-07	1.75324E-06	6.16062E-07	1.02492E-06	3.15061E-07	9.3361E-07	1.38567E-06	2.18529E-06	-1.5987E-05	2.3397E-06	7.54767E-07	9.83357E-07	1.21715E-06	7.43506E-06	3.00585E-06	-1.2015E-06	-3.94887E-07	1.19972E-06	-9.23725E-08	-5.8916E-06	-5.60271E-07	3.21774E-06	-1.29064E-07	-1.81624E-06	3.77311E-08	1.09796E-06	1.06226E-06	-3.75973E-07	-5.69955E-07	5.75296E-06	1.26864E-06	7.05896E-07	9.0755E-06	3.04253E-07	-1.14369E-06	-5.18137E-07	-1.14369E-06
10.3772	-2.53351E-07	-8.32044E-06	2.92959E-07	-6.08801E-07	1.0155E-06	7.22398E-08	-5.53475E-07	-1.09316E-06	-5.66206E-07	-7.21228E-07	1.47982E-06	4.389E-07	2.10448E-06	2.62506E-06	1.26581E-07	1.78814E-06	3.01466E-07	4.13715E-07	6.27791E-07	1.49084E-06	-1.55153E-05	3.61454E-06	1.67781E-06	-1.32829E-07	1.07991E-06	5.69099E-06	3.01575E-06	-7.31528E-07	2.90347E-06	1.51014E-06	-1.38783E-06	-6.67618E-06	-7.52258E-07	1.43132E-06	-5.33582E-07	-4.56109E-06	1.98921E-06	1.09135E-06	1.29655E-06	-2.45201E-06	-2.48187E-07	5.00216E-06	1.24865E-06	7.03945E-07	6.79225E-06	1.08562E-07	-2.24546E-08	5.0249E-07	-2.24546E-08
10.3768	-4.69953E-07	-7.53035E-06	6.71693E-08	1.38247E-07	6.30048E-07	6.00919E-07	-2.269E-07	-6.49202E-07	-1.61397E-06	-7.1321E-07	9.53993E-07	6.42003E-07	2.94687E-06	2.03975E-06	-5.96459E-07	2.92564E-06	1.50203E-07	1.84895E-07	4.15137E-08	7.49576E-07	-7.43847E-06	4.03186E-06	1.95827E-06	-1.94406E-06	1.53223E-06	7.19557E-07	2.48552E-06	-1.07623E-06	5.3992E-06	1.5282E-06	-1.29552E-06	-6.43907E-06	-6.55688E-07	-6.23705E-07	-9.15358E-07	-7.92885E-06	3.34094E-06	5.97529E-07	1.20356E-06	-3.63508E-06	3.24829E-08	3.13151E-06	9.37505E-07	6.74996E-07	3.64569E-06	-9.97501E-08	1.31014E-06	1.69249E-07	1.31014E-06
10.3765	-5.95319E-07	-7.2222E-06	3.95305E-08	6.74122E-07	2.09628E-08	7.06084E-07	-9.51991E-08	-4.11452E-07	-1.42078E-06	-6.85486E-07	1.48931E-07	5.35975E-07	2.31676E-06	1.3783E-06	-1.08662E-06	2.83207E-06	3.27714E-07	4.52001E-07	7.21993E-08	1.98859E-08	-1.75112E-06	3.53729E-06	1.05203E-06	-2.47062E-06	2.69723E-06	-4.82906E-06	1.47948E-06	-4.83957E-08	8.37891E-06	5.89471E-07	6.5736E-07	-4.68361E-06	-2.91659E-07	-3.3536E-07	-1.01631E-06	-9.34616E-06	4.52002E-06	4.65667E-08	7.91583E-07	-4.20011E-06	1.01182E-07	1.20149E-06	5.6646E-07	8.76164E-07	2.4674E-06	-1.36471E-07	2.15065E-06	-1.64239E-06	2.15065E-06
10.3761	-4.45126E-07	-9.52049E-06	1.69232E-07	2.30346E-07	-4.40622E-07	4.13061E-07	-3.15573E-07	-5.21719E-07	-3.9901E-07	-7.35292E-07	-1.83903E-07	2.60105E-07	1.13376E-06	2.77212E-06	-1.26002E-06	1.58192E-06	9.3127E-07	7.8024E-07	4.28374E-07	-4.47447E-07	-4.25456E-06	2.62602E-06	-4.22916E-07	-1.27705E-06	3.3185E-06	-7.33359E-06	9.4153E-07	2.67473E-06	1.00725E-05	-1.12722E-06	3.56001E-06	-2.51885E-06	-1.07386E-07	1.76352E-06	-8.83548E-07	-7.2151E-06	5.70158E-06	-1.50959E-07	7.17627E-07	-3.80561E-06	3.70671E-08	7.17999E-07	3.41701E-07	1.08839E-06	2.77378E-06	5.38147E-08	2.00443E-06	-3.01267E-06	2.00443E-06
10.3757	-1.44247E-07	-1.10218E-05	2.37234E-07	-9.10945E-07	-2.34996E-07	7.12248E-08	-9.78284E-07	-6.3261E-07	3.74553E-07	-8.12585E-07	1.15548E-07	-1.54669E-08	6.97062E-07	5.82948E-06	-1.29706E-06	9.01753E-07	1.43173E-06	5.4742E-07	1.63068E-07	-2.92017E-07	-1.05856E-05	1.83068E-06	-9.04419E-07	3.70641E-07	2.12416E-06	-4.35505E-06	1.37915E-06	4.47751E-06	8.44735E-06	-2.46463E-06	5.93973E-06	-2.16909E-06	-7.67321E-07	2.88994E-06	-7.19332E-07	-3.69087E-06	5.89729E-06	-9.96867E-09	1.17979E-06	-3.01625E-06	3.56399E-08	1.8307E-06	3.09717E-07	8.43622E-07	2.53217E-06	4.15789E-07	1.0493E-06	-1.55753E-06	1.0493E-06
10.3754	-1.13124E-07	-7.72619E-06	2.23455E-07	-1.69582E-06	5.82155E-07	-2.81658E-07	-1.87286E-06	-3.00505E-07	4.52705E-07	-7.79925E-07	5.04013E-07	-2.40197E-07	9.8786E-07	7.89571E-06	-1.09206E-06	1.48612E-06	1.38872E-06	-3.28293E-07	-9.14385E-07	2.00197E-07	-1.40181E-05	1.06615E-06	3.18305E-07	1.48429E-06	5.30347E-08	2.65145E-06	2.1824E-06	3.12323E-06	4.30167E-06	-2.44349E-06	7.1157E-06	-4.32079E-06	-1.95969E-06	1.7991E-06	-6.64207E-07	-2.43631E-06	4.72707E-06	1.8681E-07	1.64789E-06	-3.61795E-06	1.66015E-07	2.9907E-06	3.93648E-07	2.67928E-07	1.56247E-06	7.55992E-07	5.06891E-07	2.82973E-06	5.06891E-07
10.375	-4.90982E-07	-1.40958E-06	2.60021E-07	-1.47926E-06	1.26319E-06	-9.11025E-07	-2.50011E-06	5.34236E-07	3.30656E-07	-5.91572E-07	4.99803E-07	-3.69417E-07	1.24098E-06	7.63331E-06	-3.5077E-07	2.02497E-06	1.03399E-06	-1.1368E-06	-1.74006E-06	2.23313E-07	-1.24381E-05	-7.11148E-08	2.19958E-06	2.24076E-06	-3.36259E-07	8.84972E-06	2.69007E-06	-4.30279E-07	1.84153E-07	-1.26913E-06	7.37323E-06	-6.65435E-06	-2.34952E-06	-5.69666E-08	-6.38785E-07	-3.71214E-06	3.61925E-06	2.44464E-07	1.70962E-06	-5.97518E-06	2.98827E-07	3.09364E-06	5.58088E-07	6.04544E-08	7.85853E-07	8.18657E-07	1.57003E-06	7.35236E-06	1.57003E-06
10.3746	-8.54344E-07	2.74908E-06	3.19949E-07	-4.90597E-07	1.24388E-06	-1.74587E-06	-2.47107E-06	1.38844E-06	6.66064E-07	-4.12584E-07	2.07532E-07	-3.27172E-07	1.25467E-06	6.14318E-06	7.71307E-07	1.51481E-06	8.83064E-07	-1.12004E-06	-1.51438E-06	-3.59329E-07	-7.5635E-06	-1.31801E-06	3.31454E-06	2.84628E-06	1.76845E-06	9.92285E-06	3.13435E-06	-3.43909E-06	-2.3248E-06	6.32477E-08	7.07515E-06	-5.96392E-06	-1.32319E-06	-1.07151E-06	-4.25552E-07	-4.2804E-06	3.80517E-06	1.15113E-07	1.49728E-06	-7.6647E-06	2.8324E-07	2.69458E-06	8.13755E-07	4.46963E-07	3.74492E-08	5.4521E-07	3.5378E-06	9.13249E-06	3.5378E-06
10.3743	-7.84022E-07	3.2334E-06	2.67096E-07	6.75936E-07	8.19142E-07	-2.15373E-06	-1.83622E-06	1.63934E-06	1.59282E-06	-4.81701E-07	-2.94857E-09	-1.79815E-07	1.16264E-06	4.19625E-06	1.5389E-06	8.4611E-07	1.07973E-06	-4.49825E-07	-9.33847E-07	-7.0702E-07	-3.01527E-06	-1.85026E-06	3.42998E-06	3.0113E-06	4.06586E-06	5.35717E-06	3.81199E-06	-4.33675E-06	-3.45112E-06	9.18222E-07	6.21712E-06	-1.61758E-06	-1.37772E-07	-1.2891E-06	1.18242E-08	-2.49354E-06	4.15579E-06	-2.11196E-07	1.15641E-06	-6.59705E-06	1.3989E-07	2.4151E-06	1.03074E-06	7.88137E-07	-9.09574E-07	1.84266E-07	4.16382E-06	8.26826E-06	4.16382E-06
10.3739	-4.56891E-07	2.89621E-06	1.86659E-07	1.5906E-06	6.28476E-07	-1.6545E-06	-8.44356E-07	1.18057E-06	2.61351E-06	-8.02355E-07	-2.01133E-08	-1.5383E-07	6.62486E-07	1.3038E-06	1.32746E-06	1.03627E-06	1.37362E-06	-2.52548E-08	-1.13183E-06	-2.68309E-07	-3.16934E-06	-1.60931E-06	3.11232E-06	3.08315E-06	4.11691E-06	-1.70861E-06	3.99617E-06	-3.40285E-06	-4.27939E-06	1.40459E-06	4.81546E-06	3.742E-06	-5.368E-07	-1.21889E-06	4.14478E-07	-6.48633E-07	2.64594E-06	-6.62649E-07	5.00175E-07	-4.24481E-06	1.06676E-08	1.6606E-06	9.57203E-07	5.6252E-07	-1.12632E-06	1.5848E-08	2.56245E-06	7.06905E-06	2.56245E-06
10.3735	-3.14901E-07	3.30158E-06	3.37005E-07	2.12457E-06	7.74889E-07	-6.51858E-07	4.40477E-07	5.21757E-07	2.87125E-06	-1.07943E-06	2.3324E-08	-3.38399E-07	-4.92862E-07	-1.31029E-06	3.04316E-07	1.40597E-06	1.46099E-06	-2.15079E-07	-2.07061E-06	3.84954E-07	-8.54729E-06	-1.55925E-06	2.56281E-06	4.26298E-06	2.38042E-06	-7.09957E-06	2.74747E-06	-1.63616E-06	-5.18944E-06	1.75797E-06	3.10315E-06	6.85972E-06	-2.46486E-06	-7.28619E-07	5.67793E-07	-1.15752E-06	-6.16244E-07	-1.00688E-06	-5.79506E-07	-3.50104E-06	-4.2467E-08	-5.59639E-09	5.46712E-07	1.43228E-07	-7.95124E-07	4.7138E-08	6.22505E-07	6.54292E-06	6.22505E-07
10.3732	-3.43038E-07	2.46474E-06	7.04488E-07	2.41632E-06	8.91567E-07	-7.4599E-08	1.87208E-06	1.11371E-07	1.82108E-06	-1.06785E-06	6.21827E-08	-5.20306E-07	-1.69801E-06	-3.10267E-07	-7.09285E-07	9.54219E-07	1.10507E-06	-3.86874E-07	-2.89311E-06	5.0026E-07	-1.25847E-05	-2.13387E-06	1.7888E-06	6.8038E-06	8.867E-07	-8.47149E-06	5.90149E-07	-6.80847E-08	-4.82927E-06	1.85652E-06	1.22084E-06	6.7357E-06	-3.9549E-06	-9.12608E-08	5.80255E-07	-2.94932E-06	-3.45786E-06	-1.01215E-06	-1.78685E-06	-4.20441E-06	-8.65269E-08	-1.58653E-06	8.35565E-08	1.07795E-07	-2.38534E-06	1.03826E-07	5.6192E-07	5.40701E-06	5.6192E-07
10.3728	-1.44733E-07	-1.00869E-06	9.03073E-07	2.65859E-06	8.60999E-07	-3.31032E-07	2.73975E-06	-1.77724E-07	-8.58751E-08	-8.68455E-07	1.16232E-07	-4.75439E-07	-2.10308E-06	4.60279E-06	-1.04347E-06	3.52292E-07	2.15082E-07	3.32754E-08	-3.31231E-06	2.32233E-07	-8.58365E-06	-2.47886E-06	1.37783E-06	9.21787E-06	6.1429E-08	-6.98697E-06	-6.89771E-07	5.27124E-07	-1.63146E-06	1.49919E-06	-7.40519E-07	5.04881E-06	-3.39187E-06	-4.54541E-07	6.29644E-07	-3.51936E-06	-4.53308E-06	-7.00896E-07	-2.70166E-06	-3.56648E-06	-1.7207E-07	-2.02827E-06	-1.67532E-07	2.87351E-07	-6.67228E-06	1.17875E-07	2.14613E-06	3.13597E-06	2.14613E-06
10.3724	3.04888E-07	-4.78969E-06	6.73181E-07	2.78402E-06	9.24936E-07	-9.69004E-07	2.2959E-06	-6.29084E-07	-1.71158E-06	-7.29165E-07	1.22246E-07	-2.94214E-07	-1.70858E-06	8.20901E-06	-7.66916E-07	8.82039E-07	-8.77318E-07	6.58145E-07	-3.61008E-06	1.4508E-07	4.47414E-07	-2.01128E-06	1.94354E-06	1.0238E-05	-1.13583E-06	-6.46809E-06	-9.7485E-08	2.15179E-07	2.82361E-06	8.05578E-07	-2.27586E-06	4.33563E-06	-1.20052E-06	-1.94165E-06	6.30712E-07	-2.63694E-06	-4.58124E-06	-3.34474E-07	-3.0946E-06	-9.37814E-07	-2.47172E-07	-1.7652E-06	-2.51721E-07	1.42745E-07	-9.97181E-06	1.52409E-07	3.55556E-06	1.80578E-06	3.55556E-06
10.3721	4.8562E-07	-5.51017E-06	2.53747E-07	2.59169E-06	1.12906E-06	-1.37923E-06	9.37072E-07	-1.04481E-06	-2.41655E-06	-6.67747E-07	4.69387E-08	-2.20841E-07	-1.09229E-06	6.0146E-06	-4.24843E-07	2.17593E-06	-1.46869E-06	8.10181E-07	-3.64873E-06	2.01425E-07	5.22428E-06	-1.6691E-06	2.98247E-06	1.0308E-05	-2.5354E-06	-9.64898E-06	1.51201E-06	-1.79322E-07	3.85525E-06	1.15818E-07	-2.67574E-06	5.68977E-06	1.00418E-06	-2.73432E-06	4.30148E-07	-1.87144E-06	-4.60356E-06	-1.37686E-07	-2.92872E-06	8.46032E-07	-2.44266E-07	-1.68085E-06	-3.07905E-07	-2.61055E-07	-8.80644E-06	2.13482E-07	4.10149E-06	3.01104E-06	4.10149E-06
10.3717	7.97924E-08	-2.7578E-06	5.95271E-08	2.29098E-06	1.19281E-06	-1.44036E-06	6.91264E-08	-9.92614E-07	-2.49737E-06	-4.9908E-07	9.43843E-08	-2.66819E-07	-4.01274E-07	7.19164E-07	-3.02993E-07	2.77664E-06	-1.18534E-06	5.65737E-07	-3.0331E-06	-7.24955E-09	3.49431E-06	-2.46274E-06	3.36868E-06	9.98126E-06	-2.6027E-06	-1.46394E-05	2.6352E-06	-2.07054E-07	-9.6311E-07	-3.07817E-07	-1.91826E-06	7.84796E-06	2.19859E-06	-1.61005E-06	1.64397E-07	-1.66056E-06	-4.17903E-06	-1.19764E-07	-2.39168E-06	-2.44924E-07	-1.6838E-07	-1.58746E-06	-2.88309E-07	-3.6487E-07	-5.19801E-06	2.34733E-07	4.5496E-06	4.64179E-06	4.5496E-06
10.3713	-5.01387E-07	1.00965E-06	1.4558E-07	2.47817E-06	1.02124E-06	-1.34859E-06	3.32108E-07	-5.44171E-07	-2.33201E-06	-1.7133E-07	4.60224E-07	-2.23998E-07	5.17317E-07	-1.57467E-06	-1.7666E-07	2.52099E-06	-5.06846E-07	4.37328E-07	-2.10807E-06	-4.21277E-07	2.47818E-06	-3.63791E-06	2.96018E-06	8.27047E-06	-1.20957E-06	-1.62507E-05	2.65834E-06	-2.5743E-07	-8.13681E-06	-3.69888E-07	-7.14539E-07	8.6637E-06	2.19251E-06	-8.62633E-08	8.52079E-08	-1.01939E-06	-2.30055E-06	-1.76293E-07	-1.93531E-06	-2.40001E-06	-7.63046E-08	-9.71141E-07	-1.39724E-07	-3.70219E-08	-3.48467E-06	2.27355E-07	5.25933E-06	3.58163E-06	5.25933E-06
10.371	-6.26699E-07	3.34369E-06	2.20169E-07	3.26528E-06	8.83325E-07	-1.19098E-06	6.8842E-07	-2.23974E-07	-1.81359E-06	1.46737E-07	8.88458E-07	-3.72426E-08	1.22749E-06	1.10448E-07	2.14734E-07	2.60743E-06	-2.36314E-07	3.75858E-07	-1.68375E-06	-6.30506E-07	6.52959E-06	-3.67561E-06	2.62941E-06	4.36355E-06	-3.89577E-07	-1.17356E-05	1.91157E-06	-6.00257E-07	-1.21121E-05	-1.72579E-07	5.43422E-07	7.60654E-06	7.73571E-07	-1.77514E-07	1.41421E-07	3.89581E-07	8.79799E-07	-2.84725E-07	-1.8983E-06	-2.74775E-06	-2.31322E-08	-1.97653E-07	-6.21948E-08	2.94719E-07	-3.75992E-06	2.61048E-07	5.61768E-06	7.11581E-07	5.61768E-06
10.3706	-2.31555E-07	3.42597E-06	1.02051E-07	3.84744E-06	9.30292E-07	-9.40429E-07	-1.58672E-08	-1.97145E-07	-9.57209E-07	2.94859E-07	8.71821E-07	9.19616E-08	9.90265E-07	1.52491E-06	7.7097E-07	3.35899E-06	-5.2072E-07	-9.37775E-08	-1.75628E-06	-5.41803E-07	1.03506E-05	-2.57218E-06	2.60299E-06	-6.64174E-08	-1.43509E-06	-4.20098E-06	9.31438E-07	-9.25717E-07	-1.10664E-05	-2.91493E-08	2.02219E-06	6.13213E-06	-2.04505E-06	-1.16149E-06	8.71722E-08	1.74532E-06	3.87934E-06	-5.23527E-07	-2.07323E-06	-1.16064E-06	-2.47077E-08	3.11946E-07	-2.54652E-07	3.94702E-07	-2.78285E-06	2.97826E-07	5.30261E-06	-2.26891E-07	5.30261E-06
10.3702	2.2437E-07	1.7144E-06	-7.45094E-08	3.38194E-06	9.60309E-07	-6.33556E-07	-1.2293E-06	-3.22748E-08	-2.97479E-07	2.49974E-07	4.00392E-07	3.66049E-08	7.94719E-08	7.45399E-07	1.25063E-06	3.60768E-06	-7.50528E-07	-8.64307E-07	-1.54644E-06	-2.70064E-07	8.22547E-06	-1.63121E-06	1.98963E-06	-2.39877E-06	-2.92038E-06	7.41169E-07	2.28676E-07	-1.29912E-06	-6.66826E-06	-1.3232E-07	3.27469E-06	5.23257E-06	-4.90622E-06	-8.57771E-07	-5.00237E-08	2.46198E-06	5.30621E-06	-8.91327E-07	-2.02659E-06	5.1348E-07	-1.34849E-08	1.08463E-06	-5.08376E-07	4.69281E-07	2.27695E-08	2.28431E-07	4.75581E-06	1.29877E-06	4.75581E-06
10.3699	4.4238E-07	-7.29398E-07	-1.02296E-07	2.04531E-06	8.56182E-07	-3.13005E-07	-1.47245E-06	5.75064E-07	-1.93893E-07	5.10964E-08	1.0268E-07	-4.57703E-08	-1.10506E-07	6.28104E-07	1.55009E-06	2.62651E-06	-4.27537E-07	-1.19016E-06	-8.72365E-07	3.34414E-07	2.93348E-06	-1.2657E-06	3.78087E-07	-2.45042E-06	-2.76851E-06	6.72325E-07	3.17401E-07	-2.42504E-06	-8.25885E-07	-1.57495E-07	3.01865E-06	3.87769E-06	-5.68773E-06	6.41039E-07	2.62862E-08	2.68338E-06	5.16566E-06	-1.17681E-06	-1.78175E-06	1.42706E-06	1.31716E-07	2.40549E-06	-3.99744E-07	6.21222E-07	2.24673E-06	8.80715E-08	4.21755E-06	1.63509E-06	4.21755E-06
10.3695	5.65292E-07	-2.72462E-06	6.7527E-08	8.39608E-07	8.37754E-07	5.14538E-08	-6.31512E-07	1.31001E-06	-4.15439E-07	-2.12049E-07	4.0081E-07	3.1626E-08	1.26026E-06	3.05181E-06	1.54742E-06	1.26638E-06	2.30982E-07	-7.48017E-07	-3.83207E-07	1.33922E-06	2.85195E-07	-5.72646E-07	-1.27554E-06	-2.28492E-06	-1.03122E-06	-2.57838E-06	1.31251E-06	-4.17601E-06	3.79588E-06	3.56124E-07	1.04218E-06	1.13626E-06	-3.9167E-06	1.15044E-06	3.9843E-07	2.46714E-06	4.80976E-06	-1.11042E-06	-1.67538E-06	1.86357E-06	4.23858E-07	3.08741E-06	1.24617E-07	6.56893E-07	3.53107E-06	4.15626E-08	3.41015E-06	-8.75973E-07	3.41015E-06
10.3691	7.69513E-07	-3.66359E-06	3.86265E-07	5.55153E-07	9.98969E-07	4.06327E-07	-2.7576E-07	1.71741E-06	-8.45964E-07	-3.5976E-07	8.949E-07	1.7612E-07	3.31021E-06	5.47918E-06	1.04913E-06	6.36106E-07	6.76788E-07	-7.55317E-08	-2.33601E-07	2.17681E-06	5.08143E-07	8.34631E-07	-2.05993E-06	-2.85899E-06	6.599E-07	-6.26909E-06	2.58978E-06	-4.95762E-06	2.9653E-06	1.12598E-06	-7.30433E-07	-1.25785E-06	-1.56205E-06	9.35699E-08	7.90486E-07	1.61637E-06	5.57448E-06	-6.68276E-07	-1.577E-06	1.47628E-06	6.7135E-07	1.91945E-06	6.52959E-07	5.75759E-07	6.03503E-06	1.01985E-07	2.44053E-06	-2.79206E-06	2.44053E-06
10.3688	9.21144E-07	-3.94357E-06	8.01987E-07	1.19367E-06	9.85043E-07	5.41797E-07	-1.48829E-06	1.79243E-06	-1.77163E-06	-2.78603E-07	9.37546E-07	1.35868E-07	4.51981E-06	5.11967E-06	2.43501E-07	7.45011E-07	7.26361E-07	2.42381E-07	3.02598E-07	2.22155E-06	9.54177E-07	2.05619E-06	-2.32682E-06	-2.99926E-06	1.50214E-06	-8.81399E-06	3.26575E-06	-3.59974E-06	-4.10281E-06	1.25679E-06	-4.87599E-07	-6.05115E-07	-5.82118E-07	-7.891E-07	9.5461E-07	3.22939E-07	7.31582E-06	-1.30476E-07	-9.5678E-07	-3.01475E-07	6.55878E-07	-4.21956E-07	8.15322E-07	6.98096E-07	9.51396E-06	6.85874E-08	2.01943E-06	-1.08E-06	2.01943E-06
10.3684	8.10623E-07	-4.37559E-06	1.18019E-06	2.12317E-06	5.21873E-07	3.57004E-07	-3.36719E-06	1.79838E-06	-2.90891E-06	-1.17704E-07	5.30513E-07	-1.41207E-07	4.61659E-06	2.88828E-06	-1.65799E-07	1.00887E-06	6.43489E-07	2.25624E-07	1.45323E-06	1.76334E-06	2.79739E-06	2.34916E-06	-2.53764E-06	-1.89866E-06	1.99245E-06	-8.98676E-06	3.04171E-06	-1.03473E-06	-1.07486E-05	5.65546E-07	9.09563E-07	2.671E-06	-6.59197E-07	-8.1232E-07	9.14614E-07	-8.57465E-07	8.433E-06	2.27675E-07	8.38389E-08	-2.41626E-06	3.79157E-07	-2.30269E-06	6.31506E-07	1.07281E-06	1.04949E-05	-1.42231E-07	2.37469E-06	1.74562E-06	2.37469E-06
10.368	5.17968E-07	-5.03774E-06	1.28049E-06	2.50634E-06	-3.69108E-08	7.08478E-08	-4.17336E-06	1.80367E-06	-3.09895E-06	-1.3247E-07	2.04085E-07	-4.33827E-07	4.72643E-06	1.11001E-06	2.42977E-07	1.18188E-06	6.80806E-07	8.66056E-08	2.29714E-06	1.63277E-06	8.46731E-06	2.10458E-06	-1.92181E-06	-4.8828E-07	2.41646E-06	-5.72212E-06	2.41483E-06	9.53649E-07	-9.95264E-06	7.1504E-08	1.28182E-06	4.88753E-06	-4.3308E-07	-1.51032E-06	7.75367E-07	-1.65407E-06	7.63419E-06	4.15029E-07	5.78479E-07	-2.88571E-06	2.37757E-08	-3.23008E-06	3.39312E-07	1.21897E-06	7.68341E-06	-2.95758E-07	2.71993E-06	1.40952E-06	2.71993E-06
10.3677	3.14738E-07	-4.96165E-06	9.89064E-07	1.89505E-06	-1.58698E-07	8.51455E-09	-3.31871E-06	1.7281E-06	-1.85657E-06	-3.29617E-07	1.82497E-07	-5.25756E-07	5.71922E-06	1.42751E-07	9.67428E-07	1.17332E-06	8.0158E-07	-2.43137E-07	2.15941E-06	1.97506E-06	1.53073E-05	1.88653E-06	2.9414E-07	3.88219E-07	2.18644E-06	4.8742E-07	2.13259E-06	1.8584E-06	-4.56691E-06	5.86407E-07	5.01052E-07	3.69483E-06	1.87669E-08	-3.26608E-06	5.77365E-07	-2.21381E-06	5.56614E-06	6.05949E-07	-5.88503E-08	-1.59469E-06	-2.87012E-07	-3.68828E-06	1.29902E-07	7.44567E-07	4.59E-06	-1.54012E-07	2.28296E-06	-1.69461E-06	2.28296E-06
10.3673	2.86299E-07	-3.23881E-06	5.24585E-07	7.32512E-07	7.17404E-08	2.6294E-07	-1.71068E-06	1.61718E-06	-4.65623E-07	-4.65955E-07	1.77338E-07	-4.27595E-07	7.05156E-06	-6.63464E-07	1.24577E-06	6.87371E-07	8.66471E-07	-7.54278E-07	1.67086E-06	2.21029E-06	1.80794E-05	1.56574E-06	2.97749E-06	1.33379E-06	8.43868E-07	7.56732E-06	2.50754E-06	2.25666E-06	-3.80971E-06	1.4728E-06	4.30974E-07	8.88138E-07	-4.5596E-07	-3.57121E-06	4.21538E-07	-2.8242E-06	4.26115E-06	8.33915E-07	-1.12566E-06	-7.03905E-07	-5.45717E-07	-3.70115E-06	9.35825E-08	-1.16758E-07	5.11575E-06	1.27177E-07	1.34022E-06	-3.65386E-06	1.34022E-06
10.3669	2.70816E-07	-3.32965E-07	2.5685E-07	-2.41069E-08	1.25118E-07	6.60091E-07	-5.76181E-07	1.52778E-06	-5.16282E-07	-4.08253E-07	3.69069E-10	-2.90021E-07	7.51918E-06	-1.07306E-06	1.06076E-06	-2.69647E-07	8.92338E-07	-9.77085E-07	1.58333E-06	2.12802E-06	1.62157E-05	1.00547E-06	4.12845E-06	2.89443E-06	-1.04028E-06	1.36887E-05	3.10309E-06	2.34505E-06	-9.43155E-06	1.61989E-06	1.546E-06	-4.84923E-07	-1.79012E-06	-7.75536E-07	4.56038E-07	-3.76388E-06	4.83733E-06	9.45405E-07	-1.53567E-06	-1.66642E-06	-7.13922E-07	-3.04844E-06	1.95267E-07	-8.52707E-07	9.03175E-06	1.38188E-07	7.85778E-07	-2.98753E-06	7.85778E-07
10.3666	1.73178E-07	2.21564E-06	3.16493E-07	-3.08745E-08	-9.08961E-08	9.45725E-07	-4.37792E-07	1.30325E-06	-1.86448E-06	-2.81835E-07	-9.85215E-08	-1.94311E-07	6.71394E-06	-1.09173E-06	8.73452E-07	-1.00439E-06	9.90598E-07	-4.89022E-07	1.38185E-06	2.08939E-06	1.33456E-05	7.02812E-07	3.67975E-06	4.1241E-06	-2.22527E-06	1.777E-05	3.05869E-06	1.98856E-06	-1.28115E-05	1.11589E-06	1.93784E-06	-1.96906E-07	-2.60374E-06	2.53605E-06	6.11695E-07	-4.85901E-06	6.08892E-06	8.22488E-07	-1.22485E-06	-3.12453E-06	-7.09487E-07	-2.23512E-06	2.46954E-07	-1.27688E-06	1.30261E-05	-2.73022E-07	1.00769E-06	-1.61844E-06	1.00769E-06
10.3662	1.32911E-07	3.5626E-06	5.05159E-07	9.04614E-08	-1.05078E-07	9.38146E-07	-9.60195E-07	7.98244E-07	-2.98386E-06	-2.27219E-07	1.56032E-07	-9.99994E-08	5.26378E-06	-1.94004E-06	6.64993E-07	-8.55189E-07	1.12297E-06	4.22909E-07	1.86781E-07	2.08369E-06	1.115E-05	1.03665E-06	3.48348E-06	3.86499E-06	-1.81809E-06	1.82767E-05	1.96963E-06	1.57871E-06	-7.76031E-06	9.19553E-07	4.02552E-07	-3.13746E-07	-2.39251E-06	2.67592E-06	5.85239E-07	-5.0522E-06	5.71392E-06	5.22356E-07	-1.00377E-06	-2.6808E-06	-5.65432E-07	-1.75499E-06	1.0199E-07	-1.52314E-06	1.41307E-05	-8.20914E-07	1.60327E-06	-8.6993E-07	1.60327E-06
10.3658	2.9149E-07	4.35562E-06	5.93853E-07	-2.05021E-07	2.63846E-07	6.27844E-07	-1.34078E-06	2.24256E-07	-2.92416E-06	-2.1565E-07	6.5957E-07	3.90197E-08	3.80841E-06	-3.90453E-06	7.0726E-08	9.47994E-09	1.08011E-06	1.08292E-06	-1.49471E-06	1.60291E-06	8.72443E-06	1.50385E-06	4.23171E-06	2.52727E-06	2.13691E-08	1.38046E-05	4.8151E-07	1.4397E-06	9.9247E-07	1.21212E-06	-1.57743E-06	-1.49706E-06	-2.07982E-06	2.34356E-07	2.31037E-07	-3.50795E-06	2.89064E-06	2.11755E-07	-1.23342E-06	-9.55182E-08	-4.34847E-07	-9.70425E-07	-9.07811E-08	-1.66342E-06	1.14148E-05	-1.13003E-06	2.09172E-06	-3.06222E-07	2.09172E-06
10.3655	5.38189E-07	5.21565E-06	5.64139E-07	-5.36252E-07	4.95024E-07	1.90778E-07	-9.6146E-07	-5.54388E-08	-2.02946E-06	-1.69904E-07	1.10628E-06	1.76596E-07	2.33111E-06	-4.97668E-06	-6.42979E-07	9.27556E-07	7.5713E-07	1.27862E-06	-2.14856E-06	7.4729E-07	6.70907E-06	1.33871E-06	4.24112E-06	1.44694E-06	2.2168E-06	5.74897E-06	-2.83893E-07	8.87284E-07	5.55979E-06	1.25779E-06	-2.10426E-06	-1.88594E-06	-2.11823E-06	-6.03653E-07	-2.18593E-07	-1.50041E-06	-7.43562E-07	6.80223E-08	-1.35189E-06	2.18668E-06	-3.80737E-07	8.43031E-07	-3.39556E-08	-1.62553E-06	6.53213E-06	-1.09605E-06	2.57757E-06	-2.33836E-07	2.57757E-06
10.3651	6.27887E-07	5.19225E-06	5.00898E-07	-2.47759E-07	1.29187E-07	-2.00534E-07	2.38061E-08	-1.89405E-08	-1.06953E-06	-9.41262E-08	1.33164E-06	2.11339E-07	7.08646E-07	-3.61226E-06	-6.45855E-07	1.52566E-06	3.44845E-07	1.33983E-06	-1.2907E-06	4.56906E-07	6.94647E-06	4.60191E-07	2.15403E-06	1.02851E-06	3.70902E-06	-1.46011E-06	7.81492E-08	-6.83466E-07	4.83853E-06	8.15118E-07	-1.36258E-06	2.72906E-08	-1.75233E-06	2.03401E-06	-4.6976E-07	-1.64012E-06	-2.86261E-06	2.05454E-07	-7.93413E-07	1.67817E-06	-2.9607E-07	2.88684E-06	2.94587E-07	-1.40936E-06	3.3556E-06	-8.60873E-07	3.53597E-06	-1.73372E-06	3.53597E-06
10.3647	4.91452E-07	2.84823E-06	3.94438E-07	6.08819E-07	-4.64545E-07	-5.49989E-07	7.9773E-07	2.62837E-08	-5.14963E-07	-1.88796E-08	1.33916E-06	9.16793E-08	-5.48591E-07	-1.33641E-06	2.68248E-07	1.71488E-06	1.40547E-07	1.43425E-06	-7.37239E-08	1.09104E-06	8.67705E-06	-6.45436E-07	-8.30319E-07	5.04603E-07	4.27324E-06	-4.16322E-06	9.72099E-07	-2.23421E-06	2.45255E-06	4.5804E-07	-4.64602E-07	2.87371E-06	-7.39288E-07	5.21586E-06	-5.4162E-07	-4.30695E-06	-2.79849E-06	5.71364E-07	1.43154E-07	-1.50587E-06	-8.72025E-08	3.68244E-06	5.97492E-07	-1.16764E-06	4.87593E-06	-5.97061E-07	4.9868E-06	-3.91642E-06	4.9868E-06
10.3644	2.99716E-07	-1.51357E-06	1.88791E-07	1.51732E-06	-5.30107E-07	-8.53914E-07	7.3746E-07	-8.67362E-08	-4.30382E-07	3.84671E-08	1.18509E-06	-1.37589E-07	-6.52598E-07	-6.54248E-07	1.3358E-06	1.26199E-06	2.08024E-07	1.28252E-06	2.77132E-07	1.60807E-06	9.40642E-06	-1.54225E-06	-2.76964E-06	-7.00608E-07	4.24797E-06	-2.68771E-06	1.67138E-06	-2.23058E-06	3.49877E-07	3.48237E-07	6.43697E-07	3.84868E-06	-1.3354E-07	5.33153E-06	-6.56682E-07	-6.51255E-06	-1.66451E-06	9.31253E-07	5.71707E-07	-4.94043E-06	1.84849E-07	3.03667E-06	6.74353E-07	-1.05016E-06	9.53384E-06	-4.17977E-07	6.1828E-06	-4.2496E-06	6.1828E-06
10.364	2.30323E-07	-5.96275E-06	-5.23219E-08	2.24454E-06	6.66661E-08	-8.53317E-07	6.09512E-08	-2.24875E-07	-3.96008E-07	1.40334E-08	9.6909E-07	-3.76246E-07	4.18628E-07	-1.63944E-06	1.86761E-06	3.61804E-08	3.41487E-07	6.85315E-07	-2.27511E-07	8.7739E-07	8.76217E-06	-1.96534E-06	-3.65909E-06	-2.08268E-06	3.76069E-06	-2.15857E-07	1.95728E-06	-1.05904E-06	-6.35129E-07	-7.97224E-08	2.44812E-06	2.31103E-06	-4.28738E-07	2.52322E-06	-8.71144E-07	-5.77161E-06	-5.89523E-07	1.07671E-06	-5.57089E-08	-6.6478E-06	4.03281E-07	1.89869E-06	6.17113E-07	-1.03111E-06	1.25138E-05	-3.79075E-07	6.43353E-06	-2.16613E-06	6.43353E-06
10.3636	2.81455E-07	-9.08858E-06	-1.84988E-07	2.67643E-06	7.13303E-07	-3.29868E-07	-4.91489E-07	-2.53005E-07	2.02094E-07	-1.61716E-07	7.94612E-07	-5.27124E-07	1.74415E-06	-2.46028E-06	1.92845E-06	-1.33426E-06	3.58157E-07	-6.70871E-08	-8.49481E-07	-7.75279E-07	7.77174E-06	-1.79197E-06	-4.55858E-06	-2.52896E-06	2.85342E-06	4.50003E-07	1.86569E-06	-4.95093E-07	1.362E-06	-8.50021E-07	4.24672E-06	8.66101E-07	-4.05337E-07	-2.48015E-07	-9.98582E-07	-3.51902E-06	1.28605E-07	1.03495E-06	-1.3845E-06	-6.91102E-06	5.26373E-07	8.55929E-07	5.14256E-07	-9.1335E-07	1.14685E-05	-4.31363E-07	5.99997E-06	1.22803E-07	5.99997E-06
10.3633	3.33839E-07	-1.07159E-05	-1.86916E-07	2.36663E-06	8.90348E-07	3.5975E-07	-4.44005E-07	-1.81778E-07	1.3054E-06	-4.26711E-07	6.52362E-07	-5.32165E-07	2.54802E-06	-2.16941E-06	1.77328E-06	-1.68913E-06	2.90207E-07	-5.09799E-07	-1.17762E-06	-2.03456E-06	6.1324E-06	-1.27574E-06	-5.04889E-06	-1.42557E-06	2.18068E-06	-1.45432E-06	1.4948E-06	-8.0608E-07	5.45868E-06	-1.07288E-06	5.06498E-06	2.30764E-06	9.42277E-07	-1.02597E-06	-8.73167E-07	-2.67971E-06	1.68326E-07	9.73621E-07	-2.38304E-06	-6.88592E-06	5.58539E-07	5.71378E-08	2.62453E-07	-5.60424E-07	9.01627E-06	-4.26391E-07	5.58355E-06	7.15156E-07	5.58355E-06
10.3629	3.01897E-07	-1.06665E-05	-1.89914E-07	1.13464E-06	7.21277E-07	5.07373E-07	9.20647E-08	1.44151E-08	2.06744E-06	-6.17289E-07	4.74767E-07	-4.0976E-07	3.04847E-06	-1.14896E-06	1.36805E-06	-5.93755E-07	2.38097E-07	-4.60092E-07	-1.20351E-06	-2.15685E-06	4.48661E-06	-8.85301E-07	-3.76489E-06	6.19909E-07	2.58982E-06	-4.85999E-06	1.30369E-06	-4.15521E-07	6.17149E-06	-4.34154E-07	5.34748E-06	6.09393E-06	2.54882E-06	-2.43802E-07	-5.37488E-07	-3.19105E-06	-1.02994E-06	9.45796E-07	-2.18081E-06	-6.16741E-06	4.90726E-07	-1.02099E-07	-1.4656E-07	-1.3433E-07	8.52605E-06	-2.72202E-07	5.08674E-06	-2.55735E-07	5.08674E-06
10.3625	1.72773E-07	-8.60047E-06	-2.8391E-07	-1.00396E-07	5.8155E-07	-2.63182E-08	7.24642E-07	4.02771E-07	2.04762E-06	-6.46956E-07	3.40698E-07	-2.68971E-07	3.73695E-06	1.52714E-07	8.20253E-07	8.90428E-07	1.71162E-07	-1.93117E-08	-8.45054E-07	-1.39611E-06	6.80778E-06	-6.08403E-07	-1.18371E-06	2.19047E-06	3.79424E-06	-7.79233E-06	1.85212E-06	1.11381E-06	8.69461E-07	5.84871E-08	6.04178E-06	8.92956E-06	2.79607E-06	8.4894E-07	-1.46857E-07	-2.54684E-06	-2.88312E-06	8.59636E-07	-8.73903E-07	-3.15675E-06	3.45861E-07	3.25799E-07	-4.11673E-07	5.69931E-08	9.34746E-06	-5.04144E-08	3.8237E-06	-1.88016E-06	3.8237E-06
10.3622	-3.39356E-08	-5.53023E-06	-3.98082E-07	-1.04461E-08	5.03389E-07	-5.47458E-07	1.24567E-06	8.14811E-07	1.78532E-06	-5.35389E-07	4.48562E-07	-2.25169E-07	4.05475E-06	1.04469E-06	6.08759E-07	1.12746E-06	1.62337E-08	5.79214E-07	2.44691E-09	-2.67951E-07	1.46241E-05	9.51051E-08	4.176E-07	2.42858E-06	4.39681E-06	-8.7512E-06	2.77799E-06	1.86225E-06	-4.54711E-06	-3.7334E-07	6.7394E-06	8.71037E-06	2.00836E-06	1.59286E-06	2.11791E-07	-9.68092E-08	-3.40183E-06	6.62064E-07	5.49825E-07	2.08131E-06	2.16153E-07	1.3377E-07	-2.51223E-07	2.32738E-09	7.99338E-06	9.76023E-08	2.10004E-06	-3.20828E-06	2.10004E-06
10.3618	-2.61004E-07	-3.803E-06	-4.20724E-07	1.53598E-06	2.28234E-07	-4.57627E-07	1.82887E-06	8.79187E-07	1.60528E-06	-2.98008E-07	8.22896E-07	-2.71853E-07	2.64334E-06	1.51363E-07	9.61165E-07	-3.56725E-07	-1.09078E-07	9.4667E-07	1.03527E-06	8.63204E-07	2.09435E-05	1.3504E-06	2.38148E-07	1.80102E-06	3.65737E-06	-7.68559E-06	2.74166E-06	4.26771E-07	-3.25612E-06	-9.42325E-07	6.44389E-06	6.44393E-06	1.89177E-06	1.88444E-06	5.35848E-07	2.03044E-06	-1.62151E-06	4.09231E-07	1.21532E-06	6.88485E-06	1.83332E-07	-1.49304E-06	2.03598E-07	-2.31837E-09	3.11799E-06	1.47419E-07	1.3689E-06	-3.07839E-06	1.3689E-06
10.3614	-3.8234E-07	-4.61099E-06	-3.45273E-07	3.26221E-06	-3.06678E-07	-5.56903E-08	2.74941E-06	5.20162E-07	8.4119E-07	2.01152E-08	1.21416E-06	-2.9756E-07	-6.88962E-07	-2.7634E-06	1.53922E-06	-2.37988E-06	6.06945E-08	7.1599E-07	1.59532E-06	1.67772E-06	1.71351E-05	2.48096E-06	1.32587E-07	1.18384E-06	2.4477E-06	-5.40176E-06	1.0805E-06	-1.68105E-06	2.49812E-06	-4.78151E-07	5.4962E-06	3.86878E-06	3.02849E-06	1.84112E-06	7.85399E-07	2.33262E-06	6.19648E-07	1.77845E-07	1.13034E-06	8.70515E-06	2.23765E-07	-3.29051E-06	5.78142E-07	6.95024E-08	-2.49316E-06	1.62683E-07	2.1299E-06	-1.61797E-06	2.1299E-06
10.3611	-2.68609E-07	-6.61977E-06	-2.33825E-07	3.95774E-06	-8.1705E-07	-2.61616E-08	3.80265E-06	1.64706E-07	-7.96091E-07	2.43499E-07	1.35642E-06	-2.62969E-07	-3.90299E-06	-5.26116E-06	2.07057E-06	-3.472E-06	5.75238E-07	5.83193E-08	1.30787E-06	2.06572E-06	5.14632E-06	2.97623E-06	1.54417E-06	6.71009E-07	1.97522E-06	-2.51789E-06	-1.02907E-06	-2.03012E-06	5.42697E-06	8.06638E-07	4.88098E-06	1.0652E-06	4.46689E-06	1.69358E-06	8.54297E-07	1.62721E-06	8.82477E-07	3.60922E-08	8.13572E-07	7.66235E-06	2.27879E-07	-3.3316E-06	6.99673E-07	-1.96494E-07	-5.06683E-06	1.56219E-07	2.78164E-06	-1.34027E-06	2.78164E-06
10.3607	5.88849E-08	-7.84369E-06	-1.08535E-07	3.53755E-06	-1.03039E-06	-4.31673E-07	4.2031E-06	2.07996E-07	-2.02688E-06	2.25088E-07	1.18321E-06	-2.73971E-07	-4.44332E-06	-4.6969E-06	2.70629E-06	-3.35313E-06	1.06296E-06	-2.73396E-07	5.41408E-07	2.30275E-06	-4.63019E-06	3.22073E-06	3.00427E-06	-4.89729E-08	2.28619E-06	3.36638E-07	-1.86142E-06	-5.39246E-07	4.41038E-06	1.76843E-06	4.20036E-06	-2.17047E-06	5.53687E-06	1.50602E-06	7.30975E-07	8.8194E-07	-4.81683E-07	5.93383E-08	5.15247E-07	5.63363E-06	1.08378E-07	-1.63256E-06	6.45386E-07	-8.9822E-07	-3.90007E-06	1.09835E-07	1.67208E-06	-4.02192E-06	1.67208E-06
10.3603	3.80939E-07	-7.86409E-06	4.32322E-08	2.59017E-06	-1.00498E-06	-7.17062E-07	3.47287E-06	4.70014E-07	-1.46811E-06	9.92055E-08	7.6797E-07	-4.08066E-07	-1.84476E-06	-1.74313E-06	3.41424E-06	-2.71875E-06	1.0658E-06	1.75297E-07	1.15272E-07	2.54487E-06	-7.70914E-06	3.68545E-06	2.19974E-06	-6.67588E-07	2.58463E-06	2.38747E-06	-1.20837E-06	8.20558E-07	4.53041E-06	1.96118E-06	2.40594E-06	-4.3142E-06	6.5215E-06	1.111E-06	6.15117E-07	-1.85068E-07	-8.59564E-07	2.28243E-07	2.21945E-07	3.96025E-06	-1.06609E-07	1.34724E-07	4.56196E-07	-1.34142E-06	-1.57465E-06	8.40727E-08	-5.30246E-07	-7.26475E-06	-5.30246E-07
10.36	4.7553E-07	-7.44684E-06	1.9743E-07	1.61784E-06	-9.79188E-07	-6.02027E-07	2.32366E-06	4.81414E-07	3.8023E-07	1.35658E-07	2.50255E-07	-5.62968E-07	2.08337E-06	7.86743E-07	3.67345E-06	-1.99625E-06	5.8879E-07	8.67479E-07	5.23539E-07	2.36673E-06	-9.52848E-06	3.95508E-06	-5.65726E-07	-5.99358E-07	2.41251E-06	4.1215E-06	-3.29749E-07	8.70466E-07	7.69133E-06	1.76372E-06	2.20761E-07	-3.79974E-06	7.41926E-06	7.45202E-07	7.25666E-07	-1.47915E-06	9.23073E-07	3.62814E-07	1.36125E-07	3.11784E-06	-2.78466E-07	9.55001E-07	8.91889E-08	-9.27385E-07	-4.99301E-07	1.43422E-07	-1.83044E-06	-7.43196E-06	-1.83044E-06
10.3596	3.74702E-07	-6.95307E-06	3.0127E-07	1.01546E-06	-9.95203E-07	-4.59757E-07	1.99601E-06	1.8806E-07	1.91421E-06	3.26752E-07	-1.19121E-07	-5.90604E-07	5.4865E-06	2.15535E-06	3.22879E-06	-1.07199E-06	1.34055E-07	9.49156E-07	1.4727E-06	1.41079E-06	-1.39045E-05	3.3019E-06	-2.63892E-06	5.8305E-09	1.91221E-06	7.47043E-06	-1.47819E-07	1.96608E-07	1.07855E-05	1.39168E-06	-3.93487E-07	-1.71791E-06	7.4392E-06	1.32131E-06	9.73082E-07	-1.71084E-06	3.22364E-06	3.2719E-07	5.0559E-07	3.53785E-06	-2.8973E-07	9.06912E-07	-3.57875E-07	-1.7068E-07	-4.06653E-07	1.81952E-07	-1.70326E-06	-5.2128E-06	-1.70326E-06
10.3593	3.38072E-07	-6.04599E-06	3.37486E-07	1.1638E-06	-8.32996E-07	-7.07038E-07	2.55255E-06	1.36888E-08	2.57524E-06	3.83881E-07	-8.25185E-08	-5.02701E-07	7.86218E-06	3.88233E-06	2.55367E-06	-1.23839E-07	8.05288E-08	4.50889E-07	2.22159E-06	2.7345E-07	-1.66395E-05	1.88174E-06	-2.32166E-06	6.37052E-07	1.33116E-06	1.25494E-05	-4.61649E-07	-3.70496E-07	1.25708E-05	9.51484E-07	7.46438E-07	-3.00999E-07	6.20084E-06	3.24493E-06	9.954E-07	-4.25277E-07	4.13628E-06	2.52282E-07	1.03387E-06	5.16851E-06	-1.84509E-07	-7.33376E-08	-6.46835E-07	-4.32151E-08	8.62276E-08	1.02604E-08	-1.38342E-06	-4.21537E-06	-1.38342E-06
10.3589	5.14829E-07	-4.44712E-06	3.27722E-07	2.01469E-06	-3.53939E-07	-1.19473E-06	2.57296E-06	2.00989E-07	2.79676E-06	1.94797E-07	3.33901E-07	-3.97395E-07	9.14356E-06	5.51584E-06	2.10549E-06	2.22407E-07	2.10955E-07	2.11564E-07	2.33741E-06	-3.58923E-08	-1.4565E-05	6.31058E-07	-5.13626E-07	1.43131E-06	7.57612E-07	1.56409E-05	-8.58079E-07	-7.21273E-07	1.47922E-05	1.12286E-06	1.6948E-06	5.90669E-07	4.4659E-06	5.18433E-06	6.1171E-07	8.79737E-07	3.80925E-06	3.54083E-07	1.10037E-06	6.70106E-06	-1.12448E-07	-1.98414E-06	-6.93913E-07	-4.86951E-07	7.28577E-07	-3.47409E-07	-1.58365E-06	-4.46033E-06	-1.58365E-06
10.3585	7.20976E-07	-2.47576E-06	2.94314E-07	2.85289E-06	2.15817E-07	-1.43214E-06	1.0592E-06	4.34739E-07	2.39003E-06	-1.83249E-09	7.66901E-07	-2.52402E-07	8.73098E-06	3.71012E-06	1.74674E-06	-1.40509E-07	9.47303E-08	6.25749E-07	2.03102E-06	5.0272E-07	-1.26821E-05	1.63368E-07	8.52015E-07	2.60732E-06	1.39704E-07	1.33315E-05	-1.33735E-06	-8.64037E-07	1.62769E-05	2.47825E-06	1.36127E-06	2.52374E-06	3.1799E-06	5.04529E-06	1.02628E-07	8.71478E-07	3.6602E-06	5.67434E-07	6.48663E-07	6.68158E-06	-1.14701E-07	-3.60899E-06	-6.6776E-07	-5.11553E-07	3.60681E-07	-6.28943E-07	-1.57044E-06	-2.24358E-06	-1.57044E-06
10.3582	6.62061E-07	-1.21453E-06	2.65702E-07	2.90874E-06	4.76695E-07	-1.22459E-06	-9.95424E-07	3.00587E-07	7.64179E-07	-4.8236E-09	8.63269E-07	8.06809E-09	6.3097E-06	-2.57036E-06	1.39151E-06	-4.8568E-07	-1.80228E-07	1.13953E-06	1.77625E-06	8.30724E-07	-1.61774E-05	3.77338E-07	8.63461E-07	3.28088E-06	-5.18597E-07	7.71387E-06	-1.76159E-06	-6.41323E-07	1.36899E-05	4.16139E-06	8.13569E-07	4.38755E-06	2.43091E-06	2.37189E-06	-1.14396E-07	1.17477E-07	4.54043E-06	5.8876E-07	2.64138E-07	5.32902E-06	-7.53424E-08	-3.40287E-06	-7.10413E-07	1.91595E-07	-1.98092E-07	-6.8568E-07	-8.05117E-07	2.83244E-06	-8.05117E-07
10.3578	3.23052E-07	-1.92792E-06	2.95399E-07	2.17059E-06	3.03734E-07	-8.41913E-07	-1.76272E-06	-1.0961E-07	-1.36679E-06	6.05984E-08	5.86227E-07	2.63013E-07	2.77217E-06	-8.63395E-06	1.4724E-06	-3.48865E-07	-5.76001E-08	1.17072E-06	1.74624E-06	2.50743E-07	-2.14529E-05	9.38983E-07	-2.28195E-08	2.32309E-06	-6.67143E-07	4.26368E-06	-1.56877E-06	-3.29713E-07	9.25386E-06	4.48662E-06	1.10462E-06	2.95048E-06	1.72164E-06	-9.99443E-07	5.51358E-09	-4.44942E-07	6.27329E-06	2.93956E-07	2.4973E-07	4.25617E-06	5.94544E-08	-1.53296E-06	-7.20838E-07	7.33153E-07	1.33715E-06	-6.66064E-07	-1.68834E-08	5.94586E-06	-1.68834E-08
10.3574	-6.86938E-09	-4.33293E-06	4.12138E-07	1.35899E-06	-2.22984E-08	-5.87242E-07	-9.59647E-07	-3.15143E-07	-2.28412E-06	2.45507E-09	1.34934E-07	2.53191E-07	-6.40331E-07	-8.93641E-06	2.05196E-06	-2.12216E-07	6.12284E-07	8.83925E-07	1.68265E-06	-7.73876E-07	-2.1846E-05	1.49209E-06	-8.26027E-07	2.34138E-07	7.11623E-07	5.22038E-06	-5.48191E-07	-5.44406E-07	9.55562E-06	3.04652E-06	1.75708E-06	-1.6562E-06	7.6036E-07	-2.87688E-06	1.28485E-07	-1.23364E-06	8.00421E-06	-1.03523E-07	2.48177E-07	4.54889E-06	1.56254E-07	4.01217E-07	-5.09095E-07	4.35773E-07	4.79447E-06	-7.2226E-07	5.23239E-08	4.23192E-06	5.23239E-08
10.3571	-8.81612E-08	-5.83585E-06	5.50953E-07	1.11836E-06	-1.45014E-07	-4.23422E-07	-1.19508E-07	-8.85132E-08	-1.59781E-06	-1.2211E-07	-2.7457E-07	-4.40241E-08	-3.46262E-06	-4.21716E-06	2.18513E-06	-5.35712E-07	1.15738E-06	6.98329E-07	1.25711E-06	-1.50326E-06	-1.79817E-05	1.55452E-06	-9.22937E-07	-1.35832E-06	3.60444E-06	8.38023E-06	6.53261E-07	-1.2597E-06	1.41703E-05	1.14381E-06	2.08216E-06	-4.72286E-06	-3.14369E-07	-2.56045E-06	1.15008E-08	-2.75722E-06	8.4741E-06	-3.3715E-07	-2.21282E-08	5.92545E-06	9.98152E-08	1.48632E-06	-4.61053E-08	-1.64188E-07	6.80159E-06	-7.22448E-07	-1.54463E-07	1.23595E-06	-1.54463E-07
10.3567	3.30962E-08	-4.17557E-06	5.85541E-07	1.42357E-06	3.51183E-08	-1.5783E-07	-5.05115E-07	2.83723E-07	-8.00403E-07	-1.45108E-07	-4.67823E-07	-3.12088E-07	-5.33013E-06	-6.99424E-07	1.12172E-06	-8.25734E-07	8.63918E-07	5.77609E-07	5.38702E-07	-1.8991E-06	-1.57719E-05	9.30713E-07	-4.86112E-07	-1.93451E-06	5.87416E-06	1.14304E-05	1.27997E-06	-1.77933E-06	1.37566E-05	-7.80014E-08	2.16909E-06	-3.19196E-06	-1.15556E-06	-6.50667E-07	-2.09455E-07	-3.89554E-06	6.84543E-06	-3.28639E-07	-3.35029E-07	7.4272E-06	-1.26787E-08	1.93937E-06	5.16368E-07	-2.56317E-07	5.2375E-06	-4.61424E-07	7.99221E-08	1.36072E-06	7.99221E-08
10.3563	1.54575E-07	-7.05559E-07	4.43895E-07	1.8469E-06	3.9258E-07	1.27154E-07	-1.69543E-06	4.23808E-07	-1.04101E-06	-6.86278E-08	-3.30548E-07	-2.89187E-07	-5.05083E-06	-2.29184E-06	-3.76578E-07	-4.33378E-07	-8.11598E-08	2.95356E-07	6.1318E-08	-2.29827E-06	-1.70435E-05	2.25876E-07	-1.56051E-07	-2.17617E-06	5.16199E-06	1.31675E-05	1.3732E-06	-1.96532E-06	3.89316E-06	-7.7009E-07	1.84033E-06	1.43061E-08	-1.5292E-06	1.8786E-06	-2.46499E-07	-3.14236E-06	3.84984E-06	-1.4023E-07	-5.76775E-07	8.04217E-06	-4.31536E-08	1.84862E-06	9.61612E-07	6.70054E-08	2.09139E-06	-2.64704E-08	4.47753E-07	3.78794E-06	4.47753E-07
10.356	1.34325E-07	1.09372E-06	1.70569E-07	2.25448E-06	7.64702E-07	8.14922E-08	-2.52557E-06	3.18235E-07	-1.6705E-06	-1.05007E-08	6.9614E-08	-9.27743E-08	-1.95353E-06	-6.42831E-06	-9.7131E-07	2.94116E-07	-8.17819E-07	6.93878E-09	2.38795E-07	-2.68879E-06	-1.84469E-05	3.21044E-07	-1.74922E-07	-2.00966E-06	1.99487E-06	1.1175E-05	1.54862E-06	-2.61847E-06	-6.81196E-06	-1.2284E-06	5.01764E-07	4.80529E-07	-1.64672E-06	3.80631E-06	-3.83399E-08	-8.47291E-07	1.50898E-06	7.67861E-08	-1.08487E-06	7.02849E-06	-6.28736E-08	1.1278E-06	1.08035E-06	2.33487E-07	2.91195E-07	2.97323E-07	1.51687E-07	5.2209E-06	1.51687E-07
10.3556	-5.73133E-08	5.8704E-07	-1.14376E-07	2.94709E-06	9.73182E-07	-4.2948E-07	-2.57097E-06	2.07028E-07	-1.60756E-06	7.64444E-09	4.6682E-07	-1.41715E-08	2.1446E-06	-8.27798E-06	-6.35949E-07	5.22108E-07	-8.63455E-07	2.97918E-08	6.55124E-07	-2.86702E-06	-1.78429E-05	1.29411E-06	-1.62535E-07	-6.39717E-07	-6.82502E-07	3.96721E-06	2.12524E-06	-4.15088E-06	-8.6948E-06	-8.51141E-07	-1.10269E-06	-1.47632E-06	-2.00466E-06	3.85271E-06	2.00772E-07	1.25043E-06	1.2738E-06	5.97242E-08	-1.86621E-06	4.5933E-06	-2.33372E-07	5.09791E-07	7.68885E-07	2.06696E-07	-7.43872E-08	4.27667E-07	-7.42636E-07	5.41092E-06	-7.42636E-07
10.3552	-3.48949E-07	8.0779E-07	-2.88975E-07	3.9828E-06	8.05111E-07	-1.08564E-06	-2.13494E-06	1.87935E-07	-1.00142E-06	5.27571E-08	6.30364E-07	-1.36533E-07	4.09814E-06	-6.42103E-06	-4.7233E-07	1.53221E-07	-5.26927E-07	2.97684E-07	3.10726E-07	-2.94486E-06	-1.61657E-05	2.41781E-06	5.19325E-08	1.24889E-06	-1.44943E-06	-3.76774E-06	2.79829E-06	-5.61465E-06	-4.83579E-06	8.23956E-07	-9.61332E-07	-2.23985E-06	-2.54752E-06	1.81998E-06	2.63218E-07	2.18691E-06	2.74578E-06	-3.691E-07	-2.14898E-06	2.0422E-06	-5.0714E-07	9.63523E-07	1.7082E-07	3.55061E-07	-3.33412E-07	5.31949E-07	-1.35987E-06	6.23072E-06	-1.35987E-06
10.3549	-5.63637E-07	3.3993E-06	-2.90285E-07	4.69133E-06	2.0575E-07	-1.48946E-06	-1.41692E-06	1.71125E-07	-7.19485E-07	1.53693E-07	5.7259E-07	-3.11739E-07	2.9536E-06	-2.85974E-06	-8.24602E-07	-3.30517E-07	-2.96808E-07	5.06306E-07	-1.07964E-06	-3.12357E-06	-1.4213E-05	3.21811E-06	-3.31487E-09	1.61308E-06	-1.89791E-06	-3.96953E-06	3.02984E-06	-5.70179E-06	-5.03392E-06	2.85446E-06	1.1887E-06	-7.16746E-07	-2.41501E-06	-8.2323E-07	1.61021E-07	2.15794E-06	4.21444E-06	-9.98817E-07	-1.40708E-06	5.34585E-07	-6.48173E-07	2.19675E-06	-3.81837E-07	6.95013E-07	-8.69202E-08	6.73719E-07	-1.22231E-06	7.50834E-06	-1.22231E-06
10.3545	-5.40068E-07	5.64925E-06	-1.58329E-07	4.33615E-06	-5.33924E-07	-1.57468E-06	-4.83757E-07	1.72163E-07	-9.70593E-07	3.05812E-07	4.65393E-07	-3.96527E-07	9.82906E-07	4.64429E-07	-8.30782E-07	-8.48307E-07	-2.55762E-07	6.13633E-07	-2.36998E-06	-3.15861E-06	-1.2488E-05	3.88551E-06	-5.4385E-07	1.46478E-07	-3.30492E-06	4.31813E-06	2.56926E-06	-4.25635E-06	-1.02321E-05	3.76216E-06	2.79829E-06	8.45412E-07	-1.19359E-06	-2.30649E-06	2.43829E-08	1.24718E-06	4.0658E-06	-1.36873E-06	-3.161E-07	6.08396E-08	-5.3279E-07	3.11446E-06	-6.76891E-07	9.47547E-07	1.87626E-06	6.77115E-07	-6.886E-07	7.4133E-06	-6.886E-07
10.3541	-3.34446E-07	4.56849E-06	-2.28687E-08	3.15635E-06	-9.91301E-07	-1.47951E-06	2.26335E-07	3.66065E-07	-1.28492E-06	4.96919E-07	4.23246E-07	-3.41907E-07	7.40381E-07	2.92406E-06	4.40031E-09	-1.55353E-06	-2.3283E-07	7.58726E-07	-2.15769E-06	-2.59695E-06	-1.30093E-05	4.53653E-06	-8.56698E-07	-8.07022E-07	-4.0508E-06	1.22264E-05	1.72279E-06	-2.22144E-06	-1.19001E-05	3.33012E-06	1.92223E-06	1.05531E-06	2.62418E-08	-2.25927E-06	-1.27308E-07	-7.74636E-07	2.02808E-06	-1.32046E-06	7.72448E-08	1.70312E-07	-2.6831E-07	3.44139E-06	-7.72761E-07	1.08753E-06	4.69027E-06	4.21831E-07	-2.34974E-07	5.67769E-06	-2.34974E-07
10.3538	-1.76889E-07	1.54208E-06	3.8069E-09	2.15354E-06	-1.0488E-06	-1.26519E-06	1.54379E-07	7.68572E-07	-1.45122E-06	6.31327E-07	4.35528E-07	-1.40275E-07	2.24737E-06	4.12427E-06	9.62405E-07	-1.98192E-06	-1.67608E-07	8.37722E-07	-5.49095E-07	-1.52399E-06	-1.66828E-05	4.73535E-06	-2.86198E-07	5.67989E-07	-2.17816E-06	1.18138E-05	1.18662E-06	-4.62243E-07	-5.60105E-06	2.60086E-06	-4.3109E-08	9.57811E-07	-1.15036E-07	-1.53266E-06	-3.70606E-07	-3.44668E-06	-3.27443E-07	-1.17178E-06	-2.63096E-07	8.31663E-07	-4.47202E-08	3.46211E-06	-7.57634E-07	1.22996E-06	5.87781E-06	5.49334E-08	1.08716E-07	3.51851E-06	1.08716E-07
10.3534	-1.73509E-07	2.99634E-07	-6.62386E-08	1.74768E-06	-9.55969E-07	-9.94677E-07	-6.02445E-07	1.1083E-06	-1.75533E-06	5.63732E-07	4.50318E-07	1.391E-07	3.59883E-06	3.91831E-06	1.24127E-06	-1.47715E-06	-7.53962E-08	6.0001E-07	9.02618E-07	-6.5648E-07	-2.00961E-05	4.05023E-06	6.83234E-07	3.32919E-06	1.1833E-06	5.31174E-06	1.41025E-06	7.44735E-07	3.3108E-06	2.24802E-06	-6.89465E-07	1.38039E-06	-1.18068E-06	-9.00207E-07	-6.2913E-07	-5.57718E-06	-8.30398E-07	-1.21194E-06	-6.03529E-07	1.70034E-06	-7.4761E-09	2.73345E-06	-5.41065E-07	1.19635E-06	4.18205E-06	-2.05255E-07	4.87898E-07	1.38876E-06	4.87898E-07
10.353	-2.11839E-07	1.85829E-06	-1.2752E-07	1.31393E-06	-9.42457E-07	-8.13704E-07	-1.32734E-06	1.17193E-06	-2.35378E-06	3.18296E-07	4.60008E-07	3.2258E-07	3.26316E-06	3.32967E-06	9.60091E-07	-3.89187E-07	1.13705E-07	9.39805E-08	1.05044E-06	-6.30461E-07	-1.93278E-05	2.64606E-06	1.26831E-06	5.72617E-06	3.21241E-06	4.10991E-07	2.0662E-06	1.32741E-06	8.50715E-06	1.87221E-06	6.73269E-08	1.63219E-06	-1.36047E-06	-6.91446E-07	-6.38553E-07	-6.38019E-06	7.52304E-07	-1.2757E-06	-6.74748E-07	1.60819E-06	-2.06436E-07	8.73125E-07	-8.62007E-08	7.78619E-07	3.61613E-07	-3.0332E-07	8.10153E-07	-8.78954E-07	8.10153E-07
10.3527	-2.25307E-07	4.10553E-06	-1.21497E-07	3.94609E-07	-9.73879E-07	-6.39236E-07	-1.56861E-06	1.06298E-06	-2.84571E-06	1.21538E-07	5.26086E-07	3.04773E-07	1.18742E-06	3.68405E-06	5.40105E-07	2.14709E-07	4.27891E-07	-3.30419E-07	2.71648E-07	-1.42953E-06	-1.55094E-05	1.1153E-06	1.81406E-06	7.39237E-06	3.13798E-06	1.75348E-07	2.38585E-06	1.233E-06	1.00827E-05	1.02141E-06	1.03607E-06	1.34724E-06	-3.43129E-08	-1.10898E-06	-3.10538E-07	-6.01719E-06	2.16219E-06	-1.02419E-06	-7.31621E-07	1.41892E-07	-4.98568E-07	-8.61348E-07	3.08546E-07	2.41442E-07	-3.89841E-06	-2.67409E-07	8.76092E-07	-2.75319E-06	8.76092E-07
10.3523	-3.32546E-07	5.18872E-06	-1.05219E-07	-2.86714E-07	-9.58835E-07	-7.85801E-08	-1.53384E-06	9.06444E-07	-2.63484E-06	8.75868E-08	7.09976E-07	1.98041E-07	-1.37507E-06	4.71386E-06	-5.07251E-08	4.71862E-08	7.00207E-07	-4.0165E-07	-4.13942E-07	-2.47715E-06	-1.20574E-05	8.03294E-08	3.19327E-06	8.29762E-06	2.36014E-06	1.50898E-06	2.06173E-06	6.67111E-07	1.08482E-05	6.09626E-08	2.50933E-06	1.23956E-06	1.43567E-06	-1.89354E-06	3.55784E-08	-5.10314E-06	1.67491E-06	-4.59106E-07	-6.48589E-07	-1.13703E-06	-5.68855E-07	-8.96045E-07	2.69103E-07	-1.79063E-08	-6.46806E-06	-6.31344E-08	8.34554E-07	-3.72695E-06	8.34554E-07
10.3519	-5.70293E-07	4.66662E-06	-1.6958E-07	3.17524E-07	-9.67648E-07	9.06387E-07	-1.55893E-06	5.20676E-07	-1.70604E-06	3.07084E-08	9.23217E-07	1.62302E-07	-2.50564E-06	4.85543E-06	-8.11109E-07	-2.31473E-07	7.48523E-07	-7.51021E-08	-6.30398E-07	-3.07518E-06	-8.26398E-06	-7.11395E-09	4.99179E-06	7.54898E-06	1.70055E-06	9.96992E-07	1.53173E-06	2.96414E-08	1.10063E-05	-4.31999E-07	5.21187E-06	1.41875E-06	1.87104E-06	-2.12036E-06	3.93515E-08	-4.21837E-06	6.62113E-07	8.24195E-08	-4.84729E-08	-5.62562E-07	-2.53615E-07	-1.82493E-08	-1.44835E-07	-1.43812E-07	-5.64998E-06	3.18378E-07	1.30942E-06	-4.16881E-06	1.30942E-06
10.3516	-7.04624E-07	2.30115E-06	-3.26574E-07	2.03379E-06	-1.07377E-06	1.58652E-06	-1.68407E-06	-2.65588E-07	-8.82399E-07	-2.40411E-07	9.06059E-07	1.56705E-07	-1.03985E-06	3.4354E-06	-1.19852E-06	-3.49352E-07	6.13629E-07	5.05661E-07	-6.72243E-07	-2.87689E-06	-1.41444E-06	7.78198E-07	5.57271E-06	5.07679E-06	9.82237E-07	-1.38105E-06	1.30432E-06	-4.66003E-07	9.82882E-06	-6.25905E-07	7.39413E-06	1.00675E-06	1.87542E-06	-1.38421E-06	-1.92799E-07	-3.676E-06	1.56592E-06	3.53468E-07	6.82292E-07	1.29715E-06	1.97947E-07	-4.59562E-07	-4.93802E-07	-5.40651E-07	-2.41721E-06	7.4429E-07	2.86208E-06	-4.01842E-06	2.86208E-06
10.3512	-5.29054E-07	-1.35571E-06	-4.9596E-07	3.45136E-06	-1.13487E-06	1.33755E-06	-1.92458E-06	-1.09557E-06	-9.53026E-07	-5.88294E-07	5.04198E-07	4.1515E-08	1.96684E-06	1.33676E-06	-8.50557E-07	-7.24287E-07	4.54576E-07	9.39594E-07	-8.06275E-07	-2.22689E-06	5.81191E-06	1.58046E-06	4.11705E-06	2.92214E-06	8.27111E-07	-2.96644E-06	1.30589E-06	-8.26047E-07	8.62984E-06	-1.17815E-06	6.1114E-06	5.97917E-08	2.4937E-06	-7.21996E-07	-2.3057E-07	-3.26337E-06	4.35394E-06	4.2227E-07	5.95627E-07	2.74762E-06	3.86631E-07	-2.26119E-06	-5.42721E-07	-1.02471E-06	-2.92815E-07	1.06072E-06	5.18676E-06	-2.36155E-06	5.18676E-06
10.3508	-1.88313E-07	-3.69434E-06	-5.8362E-07	3.41118E-06	-9.4264E-07	6.61028E-07	-2.48273E-06	-1.34058E-06	-1.5523E-06	-7.09765E-07	-4.20675E-08	-1.34448E-07	4.0127E-06	-4.62197E-07	-2.99903E-07	-1.22356E-06	3.0311E-07	7.53869E-07	-1.02789E-06	-1.92597E-06	6.76922E-06	1.49601E-06	1.54372E-06	2.82142E-06	2.16029E-06	-7.83927E-07	1.02145E-06	-1.00574E-06	8.72723E-06	-2.15018E-06	1.63827E-06	-4.81455E-08	3.46996E-06	-1.15104E-06	6.44293E-08	-2.50362E-06	7.08671E-06	5.10164E-07	-4.01413E-07	3.53121E-06	2.4989E-07	-2.94887E-06	-4.81661E-07	-9.3712E-07	-8.66688E-07	1.24138E-06	7.00661E-06	2.47266E-07	7.00661E-06
10.3505	3.66933E-08	-2.44327E-06	-5.63893E-07	2.06767E-06	-5.23058E-07	5.35331E-07	-3.35324E-06	-9.292E-07	-1.51936E-06	-5.38337E-07	-2.62045E-07	-1.71543E-07	3.93161E-06	-1.75818E-06	-2.45028E-07	-9.11718E-07	8.62382E-08	3.95423E-08	-1.19366E-06	-2.31207E-06	4.15029E-07	7.52649E-07	-8.15269E-07	3.64762E-06	3.81827E-06	5.08017E-06	5.81415E-08	-9.72208E-07	9.04939E-06	-2.74228E-06	-2.03328E-06	1.05256E-06	3.92081E-06	-1.83814E-06	3.84776E-07	-1.52528E-06	9.07097E-06	7.24165E-07	-1.30712E-06	4.28374E-06	7.94347E-08	-1.32586E-06	-4.92491E-07	-1.63828E-07	-9.4554E-07	1.29636E-06	7.13327E-06	1.27074E-06	7.13327E-06
10.3501	1.34418E-07	5.97316E-07	-4.99579E-07	5.05816E-07	-1.17593E-07	8.69886E-07	-4.01702E-06	-4.98044E-07	-5.70219E-07	-2.85693E-07	3.68209E-08	-3.15375E-08	2.96994E-06	-2.53243E-06	-5.27048E-07	4.23289E-07	-1.83902E-07	-3.70044E-07	-1.05714E-06	-2.68981E-06	-6.63186E-06	4.93019E-07	-2.43528E-06	3.15124E-06	3.26846E-06	9.60376E-06	-1.48784E-06	-9.54266E-07	8.34904E-06	-2.32816E-06	-1.93123E-06	1.75653E-06	3.81699E-06	-1.36439E-06	4.65191E-07	-1.08219E-06	1.07283E-05	9.26106E-07	-1.46488E-06	4.18161E-06	9.35026E-08	7.21462E-07	-4.41447E-07	5.87293E-07	3.13143E-06	1.15724E-06	5.6988E-06	-1.94715E-07	5.6988E-06
10.3497	2.91003E-07	1.1958E-06	-4.70528E-07	-3.02551E-07	8.91678E-08	5.82361E-07	-3.89343E-06	-5.48917E-07	2.0669E-07	-1.48195E-07	5.57549E-07	1.11676E-07	2.61486E-06	-2.76178E-06	-5.85555E-07	1.60735E-06	-4.04865E-07	1.74231E-07	-4.70586E-07	-2.14129E-06	-9.2569E-06	1.16141E-06	-3.20703E-06	1.2658E-06	3.4345E-07	7.4192E-06	-2.99502E-06	-1.17793E-06	7.34876E-06	-1.40425E-06	6.28952E-07	8.43773E-07	3.54792E-06	-4.57233E-07	3.82564E-07	-1.25731E-06	1.09157E-05	8.41215E-07	-1.30223E-06	1.6817E-06	2.29137E-07	1.11105E-06	-1.89235E-07	7.33812E-07	9.46244E-06	8.14501E-07	4.02895E-06	-1.68369E-06	4.02895E-06
10.3494	5.2069E-07	-1.35405E-06	-4.56609E-07	-1.22869E-07	9.9321E-08	-6.38371E-07	-2.98851E-06	-8.4299E-07	5.2784E-09	-1.60184E-07	8.58618E-07	1.56449E-07	2.65812E-06	-2.96306E-06	-5.6463E-07	1.61891E-06	-5.27986E-07	1.22815E-06	2.12608E-07	-8.74796E-07	-9.5457E-06	1.91943E-06	-2.94423E-06	-2.14662E-07	-2.06679E-06	1.54368E-07	-3.67333E-06	-1.36335E-06	6.19144E-06	-1.10434E-06	2.37262E-06	-5.75489E-07	2.71959E-06	-1.29736E-06	2.78952E-07	-1.02321E-06	7.75642E-06	3.88191E-07	-1.32052E-06	-2.45729E-06	3.49469E-07	2.72058E-07	9.39285E-08	5.24966E-07	1.21471E-05	4.55192E-07	3.17427E-06	-1.27448E-06	3.17427E-06
10.349	6.61479E-07	-2.82613E-06	-3.19181E-07	6.436E-07	4.23708E-08	-1.67617E-06	-1.86101E-06	-8.79883E-07	-4.4365E-07	-2.92284E-07	7.84607E-07	1.88559E-07	2.28556E-06	-3.80195E-06	-1.04594E-06	8.4634E-07	-5.82796E-07	1.73932E-06	3.17038E-07	-1.72282E-07	-1.10039E-05	2.04992E-06	-1.98075E-06	-4.27306E-07	-1.93001E-06	-4.96986E-06	-3.26689E-06	-9.72107E-07	2.3276E-06	-1.85363E-06	1.94483E-06	-5.38697E-07	8.56815E-07	-3.78858E-06	1.32732E-07	6.9016E-08	2.44133E-06	-1.16039E-07	-1.3563E-06	-5.38833E-06	4.06124E-07	-1.68889E-07	1.9038E-07	5.20277E-07	8.837E-06	2.67213E-07	2.87245E-06	-5.55282E-07	2.87245E-06
10.3486	6.79212E-07	1.41085E-07	3.44531E-08	1.47896E-06	1.22031E-07	-1.56637E-06	-1.04571E-06	-6.1253E-07	-7.84601E-08	-5.02273E-07	5.08552E-07	2.5955E-07	1.71224E-06	-5.03359E-06	-1.81683E-06	1.5013E-07	-5.96686E-07	1.27945E-06	-3.14963E-07	-7.99497E-07	-1.23572E-05	1.9819E-06	-1.48074E-06	1.81668E-08	-5.09624E-07	-5.14634E-06	-2.36803E-06	-5.96575E-08	-5.62853E-06	-2.9318E-06	3.93526E-07	1.37887E-06	-1.04192E-06	-4.79376E-06	-2.17068E-08	6.06182E-07	-1.16247E-06	-2.67811E-07	-1.32653E-06	-5.77265E-06	3.61591E-07	2.47672E-07	1.89107E-07	7.72307E-07	3.71468E-06	1.97759E-07	2.1948E-06	-1.15595E-06	2.1948E-06
10.3483	6.746E-07	5.39232E-06	4.74704E-07	2.12162E-06	4.93844E-07	-8.37067E-07	-6.86912E-07	-3.17125E-07	8.15467E-07	-6.85856E-07	2.80654E-07	2.69525E-07	1.40634E-06	-5.82015E-06	-1.88825E-06	-3.49576E-07	-5.76347E-07	3.27433E-07	-1.05355E-06	-2.01929E-06	-1.08286E-05	2.19553E-06	-2.30048E-06	7.13091E-07	2.63056E-07	-5.30976E-06	-1.66101E-06	5.76291E-07	-1.34714E-05	-3.44594E-06	-8.36003E-07	4.07836E-06	-1.25447E-06	-2.19453E-06	3.77923E-08	-1.05372E-06	-1.58139E-06	-9.3944E-08	-1.67965E-06	-4.88736E-06	1.86733E-07	1.00043E-06	2.86336E-07	8.96057E-07	2.0349E-06	1.17768E-07	9.4934E-07	-1.24145E-06	9.4934E-07
10.3479	6.13745E-07	8.30455E-06	7.25009E-07	2.47074E-06	9.9323E-07	-5.78474E-07	-6.15633E-07	-3.79434E-08	1.12503E-06	-7.31548E-07	2.10568E-07	1.70441E-07	8.65019E-07	-6.06118E-06	-9.21523E-07	-7.50493E-07	-5.15402E-07	-5.0423E-07	-1.29638E-06	-2.53637E-06	-7.86405E-06	2.061E-06	-3.83085E-06	1.80083E-06	7.31431E-07	-9.05559E-06	-9.47218E-07	3.0154E-07	-1.46829E-05	-3.26601E-06	-1.06819E-06	6.40503E-06	1.83658E-07	2.1381E-06	3.99519E-07	-4.32071E-06	-1.20914E-06	1.16157E-08	-2.3821E-06	-3.73683E-06	-2.25309E-09	1.83003E-06	4.02158E-07	7.17756E-07	3.90904E-06	1.34956E-07	7.46183E-09	1.09011E-06	7.46183E-09
10.3475	3.675E-07	7.58986E-06	6.4654E-07	2.42259E-06	1.13182E-06	-8.59322E-07	-5.75264E-07	3.6022E-07	4.78101E-07	-6.47221E-07	2.07329E-07	9.2048E-08	-2.10107E-07	-6.39239E-06	2.30829E-07	-6.20951E-07	-3.642E-07	-9.90584E-07	-1.12018E-06	-1.95005E-06	-7.41728E-06	9.11978E-07	-4.56186E-06	2.94695E-06	2.06929E-06	-1.21554E-05	4.9267E-07	-6.44104E-07	-8.29462E-06	-2.73854E-06	-3.17283E-07	7.62884E-06	1.16806E-06	4.88044E-06	8.10714E-07	-6.76935E-06	-1.61121E-06	-8.10421E-08	-2.37873E-06	-1.59238E-06	-5.47714E-09	2.54441E-06	3.15959E-07	4.84402E-07	4.96462E-06	4.50607E-07	1.87714E-07	3.42308E-06	1.87714E-07
10.3472	3.70171E-08	5.68989E-06	3.76034E-07	2.10793E-06	6.81978E-07	-8.96177E-07	-4.11424E-07	7.28218E-07	-6.98697E-07	-5.37126E-07	8.37154E-08	1.33915E-07	-4.69715E-07	-7.02898E-06	7.75784E-07	1.6541E-07	-9.44311E-08	-1.11955E-06	-8.72238E-07	-8.33906E-07	-1.03126E-05	-4.06295E-07	-3.66157E-06	3.52008E-06	3.5403E-06	-9.37876E-06	2.52078E-06	-1.49531E-06	-5.6686E-07	-1.99463E-06	8.26543E-07	7.237E-06	2.33938E-07	5.27988E-06	1.00644E-06	-6.79896E-06	-9.03358E-07	-2.95742E-08	-1.00316E-06	1.60156E-06	1.9668E-07	2.54249E-06	8.34345E-08	4.74943E-07	2.0483E-06	9.29566E-07	1.17176E-06	2.19629E-06	1.17176E-06
10.3468	-8.0761E-08	4.44264E-06	1.41278E-07	2.02391E-06	1.79583E-07	-3.60628E-07	-1.71835E-07	7.3078E-07	-2.0385E-06	-4.6318E-07	-2.09055E-07	1.92036E-07	1.36639E-06	-7.67466E-06	1.0012E-06	6.40805E-07	1.49071E-07	-9.20709E-07	-6.46048E-07	1.58542E-07	-1.34011E-05	-4.95961E-07	-1.65112E-06	3.56045E-06	3.44013E-06	-2.69204E-06	3.85715E-06	-1.68752E-06	2.0138E-06	-1.11575E-06	1.54063E-06	5.39342E-06	-1.55896E-06	4.94524E-06	1.00509E-06	-4.86212E-06	2.22564E-06	3.8158E-07	7.70327E-07	3.76847E-06	4.11171E-07	1.66813E-06	-1.16378E-09	6.59447E-07	-3.21713E-06	1.14731E-06	1.84349E-06	-1.4345E-06	1.84349E-06
10.3464	7.08369E-08	3.0337E-06	2.66871E-08	2.38993E-06	4.10536E-07	3.32894E-07	-5.186E-09	4.24694E-07	-3.06691E-06	-4.11841E-07	-4.56167E-07	1.32302E-07	3.79808E-06	-8.23067E-06	1.48484E-06	-4.41428E-09	1.24267E-07	-5.16115E-07	-5.21624E-07	6.45946E-07	-1.33364E-05	3.64217E-07	3.0533E-07	3.36712E-06	2.04669E-06	2.42105E-06	3.52501E-06	-1.13401E-06	-6.54814E-07	-6.42896E-07	1.66771E-06	3.32371E-06	-2.19093E-06	4.74336E-06	8.79244E-07	-2.31094E-06	5.28948E-06	8.12055E-07	1.50693E-06	3.23988E-06	5.03372E-07	8.71409E-07	1.68712E-07	7.73986E-07	-6.61444E-06	9.43241E-07	1.60862E-06	-3.18222E-06	1.60862E-06
10.3461	2.00955E-07	4.69377E-07	-1.03926E-08	2.56387E-06	1.32346E-06	8.48703E-07	4.18757E-08	2.69175E-07	-2.90931E-06	-3.61963E-07	-3.91162E-07	2.22905E-09	3.62103E-06	-8.3707E-06	1.93382E-06	-9.43342E-07	-1.69672E-07	-1.09248E-08	-7.86151E-07	3.57213E-07	-9.48859E-06	4.79617E-07	1.4643E-06	2.72326E-06	1.49804E-06	4.63174E-06	1.99745E-06	-2.03466E-07	-3.7901E-06	-1.12766E-06	1.94379E-06	2.32147E-06	-1.26247E-06	3.94289E-06	5.15515E-07	-2.19916E-07	5.68686E-06	8.62727E-07	1.2488E-06	9.97962E-07	5.27468E-07	1.08686E-06	3.99148E-07	5.9167E-07	-6.16661E-06	6.19E-07	9.6648E-07	-2.02315E-06	9.6648E-07
10.3457	1.02068E-07	-2.18471E-06	1.1352E-08	1.81989E-06	1.91536E-06	1.2809E-06	4.53165E-09	4.34909E-07	-1.5168E-06	-2.90486E-07	-1.76508E-08	-7.85142E-08	-1.27892E-07	-6.953E-06	1.63191E-06	-7.26934E-07	-4.08917E-07	6.07101E-07	-1.44096E-06	-5.41232E-07	-4.54997E-06	-6.46752E-07	1.92797E-06	1.80896E-06	2.69371E-06	5.61032E-06	4.76392E-07	3.9752E-07	-4.29507E-06	-2.2046E-06	2.89787E-06	2.32778E-06	-1.08587E-07	2.12537E-06	-1.01613E-07	7.02875E-07	4.8854E-06	6.94598E-07	1.21967E-06	-1.17866E-06	5.61076E-07	1.95387E-06	5.06028E-07	1.0027E-07	-3.87304E-06	4.60803E-07	6.15043E-07	-7.77263E-07	6.15043E-07
10.3453	-8.93859E-08	-3.3469E-06	9.88626E-08	6.07989E-07	1.45717E-06	1.7009E-06	-1.84779E-07	5.18357E-07	-5.44687E-07	-1.52796E-07	4.09556E-07	-1.24338E-07	-4.98169E-06	-3.46119E-06	7.08577E-07	6.14758E-07	-3.51677E-07	1.20395E-06	-1.9588E-06	-1.08009E-06	-3.24003E-06	-1.47866E-06	2.20896E-06	2.00932E-06	3.95875E-06	5.14552E-06	-4.17297E-07	1.4403E-07	-3.98099E-06	-2.86203E-06	4.01385E-06	2.03201E-06	1.32887E-07	2.0011E-07	-6.21083E-07	2.67135E-07	5.58986E-06	7.24421E-07	1.9128E-06	-3.22808E-06	6.04595E-07	2.36288E-06	5.0334E-07	-4.7095E-07	-2.58878E-06	3.80668E-07	4.61143E-07	-9.50932E-07	4.61143E-07
10.345	-1.85351E-07	-3.53418E-06	1.81131E-07	1.51032E-07	4.41295E-07	1.94212E-06	-5.94591E-07	1.69164E-07	-1.42076E-06	3.86867E-08	6.85712E-07	-2.19146E-07	-8.02532E-06	4.50828E-07	6.46375E-08	1.72448E-06	-1.3589E-07	1.39351E-06	-2.01418E-06	-3.58107E-07	-7.88402E-06	-7.76159E-07	2.48556E-06	4.14726E-06	3.24959E-06	3.01707E-06	-6.83162E-07	-6.65685E-07	-6.17285E-06	-2.7605E-06	4.4861E-06	4.4448E-07	-3.85711E-07	-7.0115E-07	-6.93097E-07	-8.38413E-07	6.81309E-06	9.03896E-07	2.56952E-06	-5.69093E-06	6.7812E-07	1.78669E-06	4.79848E-07	-7.57293E-07	-2.61391E-06	2.42613E-07	6.1379E-08	-1.30516E-06	6.1379E-08
10.3446	-2.25073E-07	-4.79945E-06	1.60685E-07	7.59051E-07	-8.61108E-08	1.89056E-06	-9.7136E-07	-3.38036E-07	-2.99562E-06	1.58325E-07	7.6201E-07	-3.31371E-07	-8.50677E-06	2.67893E-06	6.42141E-08	1.87565E-06	2.15445E-08	1.07053E-06	-1.97855E-06	1.09021E-06	-1.38513E-05	5.80891E-07	2.50915E-06	6.62504E-06	6.50873E-07	2.32472E-06	-2.2976E-07	-1.16081E-06	-1.04528E-05	-2.53667E-06	4.35747E-06	-1.93201E-06	-9.04735E-07	-2.96486E-07	-4.49439E-07	-1.68195E-06	5.49904E-06	7.95004E-07	2.50123E-06	-7.34952E-06	8.08081E-07	5.37613E-07	4.84895E-07	-5.07645E-07	-2.70437E-06	2.20813E-07	-2.80499E-07	-1.4468E-06	-2.80499E-07
10.3442	-2.96953E-07	-7.63495E-06	8.34831E-08	1.58033E-06	1.48559E-07	1.59367E-06	-8.7199E-07	-4.78787E-07	-2.883E-06	9.65699E-08	5.86935E-07	-3.57723E-07	-7.22412E-06	3.44507E-06	1.3626E-07	1.46396E-06	1.94238E-07	7.3857E-07	-2.16243E-06	1.67228E-06	-1.2686E-05	1.02099E-06	2.33706E-06	7.13152E-06	-1.83328E-06	5.18675E-06	9.69349E-07	-9.6367E-07	-1.22526E-05	-2.5578E-06	4.32671E-06	-3.56805E-06	-1.02039E-06	8.86446E-07	-2.84443E-07	-2.22331E-06	1.82482E-06	2.95868E-07	1.93521E-06	-6.14824E-06	8.67278E-07	-7.5806E-07	5.28302E-07	1.41115E-07	-3.08881E-06	4.81552E-07	2.2275E-07	-2.55063E-06	2.2275E-07
10.3439	-3.34105E-07	-9.8042E-06	1.18856E-07	2.18394E-06	5.10016E-07	1.09457E-06	-2.91128E-07	-2.21662E-07	-8.77784E-07	-8.41005E-08	1.11886E-07	-2.92746E-07	-5.08216E-06	4.27449E-06	-1.54451E-07	7.32765E-07	5.19251E-07	8.3077E-07	-2.09441E-06	7.85542E-07	-2.52446E-06	5.32181E-07	2.65486E-06	5.63007E-06	-2.42586E-06	8.17806E-06	2.15195E-06	-5.44957E-07	-8.14959E-06	-2.2123E-06	4.68686E-06	-3.43278E-06	-8.11423E-07	1.80652E-06	-2.97503E-07	-3.01386E-06	-9.33091E-07	-1.90193E-07	1.41322E-06	-2.17046E-06	6.56745E-07	-1.38741E-06	5.37147E-07	6.78055E-07	-4.77347E-06	7.28763E-07	1.37535E-06	-4.03782E-06	1.37535E-06
10.3435	-2.92699E-07	-8.87988E-06	3.23363E-07	3.11553E-06	5.29485E-07	4.78004E-07	1.76061E-07	-4.03283E-08	9.20218E-07	-2.23568E-07	-4.78952E-07	-2.03149E-07	-3.05962E-06	4.78418E-06	-4.54903E-07	-4.95898E-07	8.09079E-07	1.03828E-06	-1.25395E-06	-3.7185E-07	7.5633E-06	3.34401E-07	3.81884E-06	3.83957E-06	-1.15491E-06	7.83128E-06	2.1173E-06	-3.76928E-07	-4.84576E-07	-9.99691E-07	4.95319E-06	-1.99183E-06	-4.8214E-07	1.37166E-06	-2.8417E-07	-3.78948E-06	-1.47878E-06	-3.54514E-07	1.15902E-06	1.95376E-06	2.3671E-07	-7.28243E-07	3.8267E-07	6.75745E-07	-6.2007E-06	5.12311E-07	1.82456E-06	-3.63913E-06	1.82456E-06
10.3431	-3.25309E-07	-5.08103E-06	5.44853E-07	4.39074E-06	5.02403E-07	-7.49378E-09	5.2811E-08	-2.29363E-07	1.42859E-06	-2.55498E-07	-7.95394E-07	-8.20096E-08	-2.15385E-06	3.24688E-06	-4.33852E-07	-1.68083E-06	8.01042E-07	8.81909E-07	-7.34082E-08	-5.23081E-07	7.46839E-06	8.66164E-07	4.91848E-06	2.39154E-06	4.27244E-07	7.35445E-06	6.0507E-07	-3.94126E-07	4.8218E-06	3.87782E-07	4.44799E-06	-6.07112E-07	-1.05326E-07	-5.11855E-07	-1.63549E-07	-3.46965E-06	-1.90156E-06	-3.17538E-07	1.23256E-06	3.77848E-06	-3.92773E-08	1.17767E-06	1.04731E-07	2.76188E-07	-3.89178E-06	-7.09406E-08	9.30378E-07	-1.74229E-06	9.30378E-07
10.3428	-5.54289E-07	-7.69616E-07	6.27706E-07	4.81371E-06	8.3443E-07	-1.81116E-07	-4.18701E-07	-5.22037E-07	1.87901E-06	-2.21339E-07	-6.40822E-07	1.13359E-07	-2.21605E-06	2.30822E-07	-4.98532E-07	-1.68098E-06	6.66451E-07	5.90015E-07	6.40205E-07	2.01189E-08	-1.69181E-06	1.28472E-06	4.58616E-06	6.47586E-07	8.26912E-07	1.11438E-05	-1.21179E-06	-5.82799E-07	4.89859E-06	8.97852E-07	2.97481E-06	2.63359E-09	3.76274E-07	-2.48439E-06	-5.79905E-08	-1.89479E-06	-3.66021E-06	-2.67657E-07	1.62308E-06	3.2749E-06	4.45241E-08	3.39713E-06	-3.28812E-08	5.17768E-08	2.60146E-06	-4.2021E-07	-7.73764E-08	-1.81425E-06	-7.73764E-08
10.3424	-8.37021E-07	2.18786E-06	5.99721E-07	3.74528E-06	1.29009E-06	-1.6532E-07	-6.74469E-07	-4.83035E-07	3.21588E-06	-1.39474E-07	-2.23383E-07	3.09266E-07	-1.72777E-06	-1.45829E-06	-1.04111E-06	-5.3497E-07	7.85077E-07	6.95981E-07	1.00455E-06	1.78106E-07	-9.52251E-06	8.8008E-07	2.71501E-06	-1.07133E-06	-1.36646E-07	1.55667E-05	-1.9519E-06	-1.28187E-06	2.69195E-06	6.01654E-07	1.02484E-06	3.64551E-07	8.51607E-07	-3.04189E-06	-1.27702E-08	-5.44392E-07	-5.28636E-06	-1.79964E-07	1.9667E-06	2.31733E-06	2.7748E-07	4.7987E-06	7.7526E-08	3.01931E-07	9.18674E-06	-2.25989E-07	2.57939E-07	-4.9968E-06	2.57939E-07
10.342	-9.72585E-07	3.45636E-06	5.65471E-07	2.38642E-06	1.29806E-06	-1.14591E-07	-5.61666E-07	-8.09933E-08	4.23278E-06	5.60087E-09	1.25651E-07	3.6377E-07	2.58993E-07	-1.00156E-06	-1.50334E-06	2.02703E-07	1.04123E-06	1.07216E-06	1.83573E-06	-1.53471E-07	-9.4971E-06	4.39242E-08	6.82847E-07	-1.47187E-06	-1.60638E-06	1.32202E-05	-1.42825E-06	-2.34197E-06	2.72613E-06	4.39452E-07	-5.39549E-07	1.19673E-06	7.62E-07	-2.0705E-06	4.15204E-08	-8.41639E-07	-5.07353E-06	-6.32569E-08	1.74286E-06	2.53205E-06	3.05729E-07	4.89601E-06	1.48816E-07	7.07583E-07	1.20567E-05	1.80242E-07	1.44929E-06	-7.75662E-06	1.44929E-06
10.3417	-9.92286E-07	3.18853E-06	5.17425E-07	2.10563E-06	7.65154E-07	9.47068E-08	-3.55667E-07	2.98843E-07	3.452E-06	1.60998E-07	2.63599E-07	2.6864E-07	2.592E-06	-6.3961E-07	-1.03782E-06	-3.64244E-07	9.02563E-07	1.17778E-06	3.15401E-06	-2.63351E-07	-5.2934E-06	-3.45082E-07	-1.82953E-07	-5.76064E-07	-2.81967E-06	4.95602E-06	-5.6073E-07	-2.84708E-06	5.9479E-06	6.84525E-07	-1.15949E-06	2.27048E-06	-4.69238E-07	-5.00276E-07	7.72117E-08	-2.32446E-06	-3.66152E-06	-1.08483E-07	9.91726E-07	3.6747E-06	6.26584E-08	3.97573E-06	-5.4459E-08	8.42789E-07	1.16909E-05	3.88201E-07	1.71295E-06	-6.90005E-06	1.71295E-06
10.3413	-1.02429E-06	1.59924E-06	3.81724E-07	2.43992E-06	1.69564E-07	5.74635E-07	-2.75747E-07	3.54596E-07	1.36919E-06	2.28792E-07	1.79249E-07	1.58939E-07	3.31859E-06	-1.60993E-06	1.23134E-07	-1.09448E-06	3.13336E-07	1.02443E-06	3.85061E-06	-1.14741E-07	-3.76451E-06	9.51431E-08	2.36029E-07	1.95375E-07	-3.43497E-06	-6.66585E-07	-1.38041E-07	-2.51873E-06	9.8338E-06	6.27629E-07	-9.974E-07	2.76853E-06	-2.44582E-06	9.98194E-07	1.35463E-08	-3.12884E-06	-2.70048E-06	-3.42588E-07	3.96308E-07	4.04895E-06	-2.32722E-07	2.64044E-06	-2.50081E-07	7.55297E-07	1.06353E-05	4.22685E-07	5.2133E-07	-4.0407E-06	5.2133E-07
10.3409	-1.01791E-06	-2.51325E-07	1.89005E-07	2.12187E-06	-1.11541E-07	1.03308E-06	-3.29556E-07	2.08667E-07	-4.23694E-07	2.12544E-07	-1.37248E-07	1.09505E-07	2.076E-06	-2.11541E-06	8.09615E-07	-4.99762E-07	-7.96118E-08	1.01667E-06	3.12167E-06	-4.50931E-07	-6.8142E-06	1.06119E-06	1.23461E-06	4.79715E-07	-3.03697E-06	-1.25004E-07	-2.03451E-08	-2.5611E-06	1.17814E-05	-1.20117E-07	-5.39779E-07	2.39243E-06	-3.68227E-06	2.10335E-06	-6.50761E-08	-2.02529E-06	-2.54862E-06	-4.30396E-07	4.65651E-07	2.79907E-06	-3.93932E-07	1.355E-06	-4.99E-08	7.10874E-07	9.70818E-06	4.59942E-07	-7.41178E-07	-2.83554E-06	-7.41178E-07
10.3406	-8.62522E-07	-8.54874E-07	5.04369E-08	1.32892E-06	-1.99638E-07	1.05945E-06	-4.47622E-07	1.76475E-07	-1.26443E-06	2.36056E-07	-5.75895E-07	5.63465E-08	4.10918E-07	-7.7907E-07	4.41496E-07	1.09602E-06	1.19485E-07	1.04279E-06	1.52741E-06	-1.3925E-06	-1.25292E-05	1.9738E-06	2.19573E-06	1.40567E-06	-1.39849E-06	8.48988E-07	4.20886E-07	-3.90667E-06	1.04741E-05	-9.41756E-07	1.39618E-08	1.60059E-06	-3.03884E-06	2.23826E-06	-2.25274E-08	4.15755E-07	-2.41313E-06	-1.11813E-07	1.00317E-06	1.42649E-06	-4.29147E-07	3.3156E-07	3.36018E-07	5.87094E-07	8.23249E-06	3.97218E-07	-7.62996E-07	-4.01153E-06	-7.62996E-07
10.3402	-6.71732E-07	-1.62648E-07	-2.05027E-08	1.31555E-06	-3.54285E-07	6.72544E-07	-4.48258E-07	3.11442E-07	-1.4046E-06	3.86107E-07	-8.23746E-07	-5.92244E-08	-1.31579E-08	7.36912E-07	-3.40456E-07	2.1067E-06	4.27175E-07	7.07613E-07	2.1761E-07	-2.01098E-06	-1.9755E-05	2.41106E-06	3.01421E-06	3.23255E-06	5.4695E-07	-2.5683E-06	1.3077E-06	-5.28257E-06	5.21646E-06	-1.20399E-06	5.36688E-07	1.05574E-06	-1.06486E-06	1.10703E-06	4.05739E-08	2.49422E-06	-1.76688E-06	3.66287E-07	1.50252E-06	2.06039E-06	-4.4402E-07	-2.13057E-07	3.65358E-07	3.40064E-08	6.0823E-06	8.18063E-08	2.08904E-07	-5.45572E-06	2.08904E-07
10.3398	-6.61562E-07	8.73106E-08	-1.26117E-07	2.1802E-06	-5.17401E-07	2.58064E-07	-6.7896E-08	3.6486E-07	-9.20969E-07	6.07219E-07	-6.22678E-07	-1.98242E-07	1.06136E-06	3.36413E-07	-7.05456E-07	1.77327E-06	2.68873E-07	3.24434E-07	-4.0224E-07	-1.59345E-06	-2.70874E-05	2.32949E-06	4.05898E-06	4.67012E-06	1.16866E-06	-7.07946E-06	1.91882E-06	-4.59681E-06	-3.32195E-06	-1.15859E-06	4.17282E-07	1.32186E-06	6.17142E-07	-3.70291E-07	-7.57213E-08	2.96678E-06	-8.47932E-07	5.28645E-07	1.70097E-06	4.47318E-06	-5.1533E-07	5.19954E-08	6.96825E-08	-7.89843E-07	3.6277E-06	-2.49348E-07	1.21189E-06	-5.61323E-06	1.21189E-06
10.3395	-7.90096E-07	-1.30232E-06	-3.01893E-07	2.61353E-06	-4.50321E-07	1.10699E-07	6.40694E-07	2.06493E-07	6.76365E-08	7.63901E-07	-4.78826E-08	-3.0762E-07	2.52221E-06	-1.67135E-06	-5.7403E-07	7.29337E-07	-5.99836E-08	5.61291E-07	-7.47587E-07	-5.12722E-07	-2.99508E-05	1.96088E-06	5.65367E-06	5.05536E-06	2.77875E-07	-7.28554E-06	1.46036E-06	-2.06375E-06	-1.16656E-05	-1.28448E-06	-8.95178E-07	2.70057E-06	1.07537E-06	-7.688E-07	-2.79862E-07	2.103E-06	-4.03106E-07	2.35416E-07	1.63436E-06	6.34549E-06	-6.49097E-07	9.54566E-07	5.48482E-08	-1.17685E-06	1.13153E-06	-1.95456E-07	1.85145E-06	-4.55861E-06	1.85145E-06
10.3391	-7.9582E-07	-3.39937E-06	-4.31431E-07	1.91968E-06	-1.83743E-07	3.04723E-07	1.16915E-06	6.59119E-08	6.99373E-07	7.52197E-07	5.92431E-07	-3.7257E-07	2.98049E-06	-3.89604E-06	-2.69103E-07	-9.29671E-08	1.49184E-07	1.11481E-06	-1.07721E-06	4.61328E-07	-2.43366E-05	1.51242E-06	7.25277E-06	5.12071E-06	-2.05733E-07	-3.59875E-06	9.18601E-08	-2.44926E-07	-1.52753E-05	-1.33408E-06	-2.67924E-06	4.73166E-06	6.43138E-07	1.87864E-07	-2.64796E-07	1.2966E-06	-1.25859E-06	-2.70262E-07	1.48627E-06	6.58277E-06	-7.85793E-07	1.32094E-06	5.09948E-07	-7.45373E-07	-4.78411E-07	2.056E-07	2.19734E-06	-2.74775E-06	2.19734E-06
10.3387	-5.96391E-07	-4.65419E-06	-3.92816E-07	9.23358E-07	-4.40062E-08	7.67331E-07	1.16737E-06	2.14236E-07	1.69277E-07	5.62008E-07	1.03922E-06	-3.52175E-07	2.01014E-06	-5.6285E-06	8.4423E-08	-2.33001E-07	8.57148E-07	9.43478E-07	-1.02905E-06	1.00293E-06	-1.35842E-05	1.07943E-06	7.63253E-06	4.97694E-06	1.25497E-06	-8.27121E-07	-1.10031E-06	-6.65349E-07	-1.27843E-05	-8.35101E-07	-3.29561E-06	6.20419E-06	-2.79444E-08	1.46823E-06	5.3823E-09	1.61051E-06	-3.51249E-06	-7.29168E-07	1.4905E-06	6.46816E-06	-8.41111E-07	1.16278E-07	8.67741E-07	4.50307E-08	1.50369E-08	4.96369E-07	2.25956E-06	-6.93227E-07	2.25956E-06
10.3384	-3.88779E-07	-4.91983E-06	-2.12908E-07	6.09158E-07	-1.8654E-07	1.15098E-06	9.17162E-07	5.6071E-07	-9.87817E-07	2.95222E-07	1.16389E-06	-1.88145E-07	5.91606E-07	-5.77419E-06	3.69907E-07	2.97732E-07	1.27659E-06	-2.09421E-08	-2.98878E-07	1.08588E-06	-6.34237E-06	7.94303E-07	6.61042E-06	3.52322E-06	3.45069E-06	-2.25926E-06	-1.2971E-06	-1.90434E-06	-7.24775E-06	-2.53527E-07	-2.34495E-06	6.36721E-06	-6.23449E-07	2.04707E-06	2.07152E-07	2.86205E-06	-6.05067E-06	-1.01488E-06	1.70149E-06	6.92155E-06	-7.71901E-07	-1.75142E-06	6.95133E-07	4.81279E-07	1.8474E-06	4.46363E-07	2.26993E-06	6.68189E-07	2.26993E-06
10.338	-3.1129E-07	-4.99897E-06	-3.07281E-08	9.35668E-07	-3.24964E-07	9.34937E-07	7.638E-07	7.69564E-07	-1.46819E-06	1.0645E-07	9.27109E-07	6.48456E-08	1.1662E-07	-2.78157E-06	2.4561E-07	9.61259E-07	9.96105E-07	-6.55257E-07	6.00374E-07	7.1276E-07	-5.95882E-06	7.5612E-07	5.87821E-06	8.12933E-07	3.88124E-06	-7.33479E-06	-8.65993E-07	-1.6955E-06	-2.57412E-06	-7.30187E-07	-1.61313E-06	5.85153E-06	-8.26633E-07	1.64546E-06	1.28971E-07	4.20354E-06	-7.43507E-06	-1.03909E-06	1.8161E-06	6.75796E-06	-6.01345E-07	-2.04083E-06	3.19177E-07	3.98248E-07	2.48548E-06	3.08798E-07	2.84229E-06	7.88553E-07	2.84229E-06
10.3376	-2.48991E-07	-5.11917E-06	4.32468E-08	1.30319E-06	-9.32397E-08	7.76651E-08	4.19723E-07	6.92152E-07	-1.04352E-06	5.92166E-08	4.34575E-07	2.37018E-07	8.46963E-07	2.3677E-06	-3.46518E-07	8.83269E-07	4.36214E-07	-4.58874E-07	7.62753E-07	1.86335E-07	-6.46197E-06	8.08727E-07	6.84527E-06	-1.11171E-06	2.2157E-06	-1.24167E-05	-8.25218E-07	3.63938E-07	-3.57455E-08	-2.46512E-06	-2.88656E-06	5.72557E-06	-2.69773E-07	5.51073E-07	-4.15615E-08	5.11413E-06	-7.15026E-06	-8.02428E-07	1.51644E-06	5.03773E-06	-4.08548E-07	-1.91848E-07	2.01556E-07	1.68154E-07	1.41038E-06	3.29096E-07	4.12315E-06	3.5826E-07	4.12315E-06
10.3373	-6.57532E-08	-4.92585E-06	5.05134E-09	1.36532E-06	4.33519E-07	-7.01035E-07	-5.33011E-07	4.70282E-07	-9.27333E-07	6.38271E-08	-5.96171E-08	2.40332E-07	1.73552E-06	5.70262E-06	-8.1572E-07	-1.51144E-07	6.50486E-08	-2.89415E-07	1.44074E-07	3.74934E-08	-2.42581E-06	7.60139E-07	8.17054E-06	-1.03503E-06	8.52527E-07	-1.2701E-05	-1.60169E-06	2.98199E-06	9.75052E-07	-4.0681E-06	-5.32526E-06	6.02428E-06	7.49619E-07	-4.05376E-07	-3.6338E-08	5.41936E-06	-5.49599E-06	-5.00989E-07	9.89091E-07	3.31684E-06	-3.14239E-07	1.63032E-06	2.21591E-07	1.2972E-07	1.31133E-06	3.67322E-07	5.22308E-06	3.4923E-07	5.22308E-06
10.3369	1.73747E-07	-4.24567E-06	-5.86947E-08	1.12601E-06	7.88353E-07	-7.40863E-07	-1.6892E-06	2.57529E-07	-2.04565E-06	2.10209E-08	-3.67513E-07	1.65077E-07	1.78352E-06	4.99288E-06	-6.21377E-07	-1.13519E-06	-2.1962E-07	-7.37999E-07	-1.39814E-07	2.752E-07	1.57174E-06	8.05023E-07	7.2183E-06	-3.86775E-07	1.83319E-06	-6.25983E-06	-2.71507E-06	4.91533E-06	4.25399E-07	-4.00066E-06	-6.24219E-06	6.04035E-06	1.21929E-06	-1.06065E-07	1.33818E-07	4.90951E-06	-2.85413E-06	-3.35099E-07	7.57746E-07	3.58917E-06	-4.12609E-07	1.45756E-06	4.25923E-08	2.58332E-07	3.89127E-06	2.43502E-07	5.1889E-06	6.9761E-07	5.1889E-06
10.3365	3.26144E-07	-2.87598E-06	-4.27849E-08	8.6119E-07	6.78522E-07	-2.65462E-07	-2.15702E-06	7.32069E-08	-3.5808E-06	-2.30492E-08	-5.25718E-07	1.05318E-07	9.21208E-07	2.57854E-06	-7.00465E-08	-9.98094E-07	-6.42943E-07	-1.04341E-06	7.77026E-07	2.55758E-07	-2.35234E-06	1.21826E-06	3.91452E-06	-9.06119E-07	4.39612E-06	3.01776E-06	-3.59426E-06	5.52118E-06	-2.12539E-06	-2.32691E-06	-4.55462E-06	5.68101E-06	6.21338E-07	1.58024E-06	2.40439E-07	3.72718E-06	5.05494E-08	-2.49156E-07	9.43678E-07	5.12524E-06	-6.26993E-07	1.14054E-07	-2.23491E-07	2.80482E-07	6.885E-06	1.58584E-07	4.21205E-06	7.41541E-07	4.21205E-06
10.3362	3.64375E-07	-3.81732E-07	7.7589E-08	1.05201E-06	3.04355E-07	8.89919E-08	-1.83042E-06	-5.54815E-08	-3.77608E-06	3.95032E-08	-6.44014E-07	8.47592E-09	-5.48339E-07	1.44244E-06	1.23252E-07	-8.13437E-08	-1.00823E-06	-4.49402E-07	2.19226E-06	-3.06122E-07	-1.10305E-05	1.63843E-06	1.1191E-06	-2.21637E-06	6.15786E-06	9.25055E-06	-4.18739E-06	4.44935E-06	-5.22707E-06	-5.44227E-07	-2.29946E-06	5.46137E-06	-3.4145E-07	3.12102E-06	1.10887E-07	2.7506E-06	1.81731E-06	-9.56906E-08	1.04126E-06	5.38941E-06	-7.17831E-07	-5.05166E-07	-2.25705E-07	-1.71186E-08	7.2684E-06	4.22949E-07	3.24258E-06	3.52126E-07	3.24258E-06
10.3358	3.34151E-07	2.86961E-06	2.10513E-07	1.89225E-06	5.43456E-08	2.38413E-07	-1.55287E-06	-2.61855E-08	-2.06411E-06	1.80023E-07	-7.22575E-07	-1.89835E-07	-2.42974E-06	1.25518E-06	-1.63211E-07	3.09681E-07	-1.02613E-06	4.64561E-07	2.64529E-06	-7.78878E-07	-1.07281E-05	1.38641E-06	6.62679E-07	-3.18289E-06	5.91667E-06	1.13168E-05	-4.62499E-06	2.01968E-06	-5.6802E-06	1.84077E-07	-2.15898E-06	5.34068E-06	-7.48037E-07	2.97278E-06	-2.48E-07	2.64471E-06	1.55136E-06	1.59611E-08	5.76671E-07	3.56804E-06	-5.60645E-07	-4.45698E-07	3.4706E-08	-5.11172E-07	5.41154E-06	9.03223E-07	2.73042E-06	-2.17341E-07	2.73042E-06
10.3354	2.36311E-07	5.21767E-06	2.40013E-07	2.93759E-06	6.41953E-08	5.14038E-07	-1.8572E-06	1.93012E-07	1.09891E-07	2.44246E-07	-7.4072E-07	-3.87671E-07	-4.08461E-06	8.29502E-07	-5.0075E-07	-3.67644E-07	-8.56255E-07	7.87615E-07	1.86681E-06	-5.28736E-07	5.30533E-06	6.30828E-07	1.1042E-06	-3.90652E-06	4.57335E-06	1.24859E-05	-4.73379E-06	-4.17903E-07	-2.03574E-06	1.08248E-07	-4.355E-06	4.7493E-06	-6.71672E-07	1.55845E-06	-6.883E-07	2.76123E-06	3.69333E-08	-1.57164E-07	-2.41895E-07	1.43163E-06	-3.59069E-07	-1.08261E-06	3.04335E-07	-7.88869E-07	4.0884E-06	1.11874E-06	2.43443E-06	-1.05724E-06	2.43443E-06
10.3351	7.03986E-08	5.37279E-06	1.42351E-07	3.678E-06	1.92551E-07	8.35073E-07	-2.23702E-06	4.94837E-07	9.06321E-07	1.45679E-07	-7.80397E-07	-4.27995E-07	-4.35655E-06	1.44904E-06	-8.22115E-07	-1.41796E-06	-8.82198E-07	7.08637E-07	1.04821E-06	1.62871E-07	2.61602E-05	3.48738E-07	5.33434E-07	-4.55386E-06	3.65057E-06	1.38075E-05	-4.24214E-06	-1.48359E-06	3.22255E-06	1.14734E-07	-6.86244E-06	3.82767E-06	-7.82961E-07	4.92517E-07	-1.01764E-06	2.06075E-06	-1.39771E-06	-5.42779E-07	-6.98958E-07	8.66515E-07	-4.05609E-07	-2.37513E-06	5.43358E-07	-6.33951E-07	5.08416E-06	8.98573E-07	2.2333E-06	-2.32637E-06	2.2333E-06
10.3347	-8.75446E-08	3.98177E-06	-3.08206E-08	4.08822E-06	2.70578E-07	7.88085E-07	-1.96229E-06	7.59004E-07	1.9962E-07	-6.87147E-08	-8.87246E-07	-3.41546E-07	-2.945E-06	4.26644E-06	-1.56417E-06	-2.03089E-06	-1.12765E-06	8.89304E-07	1.13342E-06	6.37676E-07	3.52428E-05	7.91393E-07	-3.21273E-07	-3.85465E-06	3.59462E-06	1.25625E-05	-3.25783E-06	-1.09915E-06	6.42662E-06	3.68845E-07	-8.0825E-06	3.47706E-06	-1.22199E-06	2.78194E-07	-1.15108E-06	1.05254E-06	-2.76769E-06	-7.85674E-07	-3.31135E-07	1.87378E-06	-6.66459E-07	-2.91349E-06	8.29867E-07	-3.67973E-07	8.26515E-06	6.12609E-07	2.31388E-06	-3.59385E-06	2.31388E-06
10.3343	-1.5979E-07	2.59898E-06	-2.2939E-07	4.08002E-06	2.04996E-07	4.46133E-07	-1.07627E-06	9.31587E-07	-6.13525E-07	-3.30199E-07	-9.37654E-07	-3.17635E-07	-1.28361E-06	6.85741E-06	-2.73547E-06	-2.05419E-06	-1.28578E-06	1.14488E-06	1.7935E-06	8.0443E-07	2.88631E-05	9.87934E-07	4.62816E-07	-1.07315E-06	3.61309E-06	8.01772E-06	-2.23169E-06	-3.09651E-07	7.12174E-06	1.9644E-07	-8.02783E-06	3.90983E-06	-1.64207E-06	1.20233E-07	-1.17456E-06	1.50145E-06	-4.93672E-06	-7.94646E-07	5.35406E-07	2.88368E-06	-8.09E-07	-2.41006E-06	9.83804E-07	-4.08392E-07	1.19739E-05	6.36204E-07	2.56677E-06	-4.12763E-06	2.56677E-06
10.334	-1.69612E-07	1.88211E-06	-3.79635E-07	3.11718E-06	-4.12259E-08	3.51773E-07	-2.698E-07	9.74693E-07	-8.00697E-07	-5.8117E-07	-8.21276E-07	-4.37876E-07	-1.14176E-06	6.40159E-06	-3.46886E-06	-1.69036E-06	-1.22873E-06	8.70785E-07	2.33562E-06	9.27736E-07	1.69471E-05	3.78133E-07	2.7335E-06	1.69341E-06	2.817E-06	3.95999E-06	-1.52697E-06	5.56687E-09	7.9716E-06	-7.94471E-07	-6.96353E-06	4.2143E-06	-2.05141E-06	-3.22209E-07	-1.17565E-06	3.81596E-06	-7.6142E-06	-8.94227E-07	1.03037E-06	2.12969E-06	-6.61409E-07	-2.06814E-06	7.66858E-07	-5.93241E-07	1.30971E-05	8.68984E-07	2.54707E-06	-3.58979E-06	2.54707E-06
10.3336	-1.85653E-07	1.84083E-06	-3.48059E-07	1.3413E-06	-3.61222E-07	6.3662E-07	-1.56602E-07	8.77164E-07	-1.13311E-06	-6.87515E-07	-6.24E-07	-5.81557E-07	-2.68956E-06	4.59319E-06	-2.93028E-06	-1.23934E-06	-1.12643E-06	2.50647E-07	2.61997E-06	9.32964E-07	7.90513E-06	-1.03441E-07	4.32786E-06	1.72754E-06	1.2299E-06	3.54356E-06	-1.20667E-06	-1.88878E-07	1.03121E-05	-1.96689E-06	-4.50882E-06	3.77674E-06	-2.71475E-06	-5.53512E-07	-1.08498E-06	5.917E-06	-9.2884E-06	-1.26224E-06	6.31548E-07	-9.02099E-07	-4.37543E-07	-2.35639E-06	3.63985E-07	-4.06218E-07	9.33023E-06	9.86727E-07	2.22614E-06	-2.04038E-06	2.22614E-06
10.3332	-2.06148E-07	2.83008E-06	-8.97669E-08	3.60085E-07	-4.72063E-07	8.38157E-07	-8.74772E-07	7.26405E-07	-2.06014E-06	-4.90541E-07	-4.39038E-07	-6.15543E-07	-4.65231E-06	5.3157E-06	-1.37865E-06	-1.19903E-06	-1.08414E-06	-5.77816E-08	2.60343E-06	6.30916E-07	5.23244E-07	4.86688E-07	3.74301E-06	-4.0034E-07	-3.75771E-07	5.30164E-06	-1.09885E-06	-3.62557E-07	1.22578E-05	-2.2862E-06	-9.95029E-07	3.16161E-06	-3.30352E-06	-4.9845E-07	-8.0545E-07	5.47906E-06	-9.11918E-06	-1.55501E-06	-2.17696E-07	-4.60777E-06	-4.28401E-07	-2.24574E-06	2.18096E-07	1.39489E-07	2.88263E-06	9.5464E-07	2.18269E-06	3.3035E-07	2.18269E-06
10.3329	-1.6877E-07	4.75596E-06	1.85918E-07	1.46961E-06	-1.97123E-07	6.75788E-07	-2.00903E-06	6.27268E-07	-2.37854E-06	-2.71931E-08	-1.62795E-07	-5.45799E-07	-5.82342E-06	8.53826E-06	7.39811E-08	-1.85373E-06	-9.75508E-07	-7.72756E-08	1.95307E-06	3.08248E-07	-8.23074E-06	1.45878E-06	1.21619E-06	-1.63647E-06	-1.42331E-06	6.31357E-06	-8.64748E-07	4.94163E-08	1.24718E-05	-1.4824E-06	1.50709E-06	3.06739E-06	-3.06075E-06	-5.898E-07	-4.18711E-07	2.54759E-06	-7.7038E-06	-1.36227E-06	-5.99806E-07	-6.51537E-06	-6.4126E-07	-1.04607E-06	4.08066E-07	4.08883E-07	-8.92053E-07	9.89076E-07	2.74296E-06	2.98573E-06	2.74296E-06
10.3325	-4.33322E-08	6.08171E-06	1.97279E-07	3.45566E-06	2.42112E-07	3.71885E-07	-2.74959E-06	5.39448E-07	-1.00773E-06	4.20282E-07	2.61254E-07	-4.40038E-07	-5.47527E-06	1.05632E-05	6.54131E-07	-2.65142E-06	-6.7617E-07	-3.21972E-07	8.07674E-07	3.59502E-07	-1.47217E-05	1.56039E-06	-2.17154E-06	-8.63462E-07	-1.97881E-06	6.36835E-06	-1.91268E-07	1.09168E-06	1.30655E-05	-2.84049E-07	1.11308E-06	3.34225E-06	-2.00159E-06	-6.1438E-07	-1.1186E-07	-7.63968E-07	-6.02075E-06	-7.93543E-07	-1.72206E-07	-6.19065E-06	-8.51743E-07	4.88702E-07	5.74928E-07	8.70136E-08	-1.19702E-07	1.09634E-06	3.3741E-06	4.89482E-06	3.3741E-06
10.3321	1.37936E-07	5.45264E-06	-2.43119E-08	3.77106E-06	4.41238E-07	1.1124E-07	-2.55018E-06	3.34584E-07	8.5286E-07	5.8643E-07	5.64968E-07	-3.27416E-07	-2.95526E-06	9.75257E-06	5.75842E-07	-2.68963E-06	-2.49681E-07	-7.24396E-07	9.44702E-08	5.44688E-07	-1.28749E-05	9.86213E-07	-4.89591E-06	1.38015E-07	-2.28224E-06	7.09504E-06	7.5944E-07	2.00603E-06	1.55975E-05	4.5078E-07	-1.33305E-06	3.74462E-06	-1.18083E-06	-6.68562E-08	3.16609E-08	-2.53793E-06	-4.66491E-06	-3.16108E-07	6.51899E-07	-5.87987E-06	-8.88199E-07	1.36679E-06	4.71711E-07	-3.46432E-07	1.59641E-06	9.91914E-07	3.30931E-06	5.12892E-06	3.30931E-06
10.3318	3.12798E-07	3.93288E-06	-1.41696E-07	1.90418E-06	3.23269E-07	-1.65954E-07	-1.78605E-06	2.50289E-08	1.07833E-06	4.63309E-07	4.77548E-07	-2.43592E-07	1.46557E-06	8.11932E-06	5.13693E-07	-1.9164E-06	1.28982E-07	-7.31178E-07	3.22574E-07	3.21502E-07	-3.58518E-06	8.87306E-07	-5.19956E-06	3.40913E-07	-2.32518E-06	9.33286E-06	1.24315E-06	1.98781E-06	1.60562E-05	5.37435E-07	-3.22374E-06	4.81354E-06	-1.40392E-06	3.26876E-07	1.45181E-08	-2.29644E-06	-3.90603E-06	-1.73287E-07	1.48342E-06	-7.2134E-06	-7.53159E-07	1.5312E-06	2.54382E-07	-3.72625E-07	1.46462E-06	5.57362E-07	2.54097E-06	3.61273E-06	2.54097E-06
10.3314	4.16586E-07	3.75687E-06	3.29556E-09	1.03775E-08	2.06697E-07	-3.06122E-07	-1.34192E-06	-2.06174E-07	-2.77643E-07	2.3091E-07	2.26845E-07	-2.64217E-07	5.36915E-06	7.3126E-06	7.22113E-07	-1.15493E-06	2.92848E-07	-3.1135E-07	7.82506E-07	-2.32788E-07	5.06237E-06	1.32953E-06	-2.82777E-06	1.19945E-06	-2.17434E-06	1.28504E-05	7.13767E-07	1.4417E-06	8.73619E-06	3.50857E-07	-3.642E-06	6.90133E-06	-2.21922E-06	-7.14042E-07	-1.85639E-07	-5.95909E-07	-3.37772E-06	-2.49533E-07	2.23632E-06	-8.5674E-06	-5.45356E-07	1.47163E-06	1.96206E-07	-1.69747E-07	1.53252E-06	9.64942E-08	1.8164E-06	1.17369E-06	1.8164E-06
10.331	4.17704E-07	4.94086E-06	1.3378E-07	-6.07446E-08	3.36517E-07	3.34182E-08	-1.45018E-06	-2.138E-07	-1.0955E-06	4.32474E-08	2.92789E-07	-3.9641E-07	5.70348E-06	6.6289E-06	8.66178E-07	-8.55798E-07	1.77946E-07	1.36895E-08	6.92657E-07	-5.45679E-07	6.70932E-06	1.34562E-06	-2.81695E-07	3.53525E-06	-2.29235E-06	1.66911E-05	-3.06464E-07	1.7495E-06	-4.45966E-06	2.46303E-07	-4.11036E-06	8.7642E-06	-2.56261E-06	-2.50812E-06	-5.24285E-07	1.63114E-06	-1.98275E-06	-3.69968E-07	2.52354E-06	-7.34604E-06	-3.70451E-07	1.55487E-06	3.75985E-07	-2.03563E-07	3.56753E-06	-4.66855E-08	1.66567E-06	-1.00869E-06	1.66567E-06
10.3307	3.52515E-07	5.10208E-06	-6.11811E-08	1.11202E-06	5.96451E-07	6.77643E-07	-1.45886E-06	-1.56628E-08	-4.47901E-07	-5.69913E-08	6.60793E-07	-5.1772E-07	2.38583E-06	5.38965E-06	6.24204E-07	-5.89881E-07	-2.63209E-08	3.24269E-08	3.57138E-07	-5.06402E-07	2.76305E-06	9.07079E-07	-4.20731E-07	5.16187E-06	-3.0365E-06	1.89833E-05	-6.41707E-07	3.41558E-06	-1.36082E-05	3.46789E-07	-5.51997E-06	8.36476E-06	-2.01107E-06	-2.53527E-06	-7.99868E-07	3.4554E-06	7.00496E-07	-4.25058E-07	1.71009E-06	-3.81365E-06	-2.96598E-07	1.92078E-06	6.71575E-07	-4.72422E-07	4.41751E-06	6.86951E-08	1.70864E-06	-2.08248E-06	1.70864E-06
10.3303	2.75998E-07	3.11128E-06	-4.67174E-07	1.82096E-06	7.69199E-07	9.13264E-07	-9.03146E-07	2.4938E-07	1.64361E-07	-1.12053E-07	7.85645E-07	-5.2401E-07	-1.01661E-06	4.28243E-06	1.90145E-07	4.0387E-08	8.30681E-08	-3.78166E-08	3.19471E-07	-5.59078E-07	-8.75209E-07	1.13873E-06	-2.79384E-06	3.69877E-06	-3.95122E-06	1.85692E-05	1.11857E-07	5.32602E-06	-1.21649E-05	6.73012E-07	-6.32572E-06	5.34643E-06	-1.05096E-06	1.27931E-07	-8.74262E-07	4.46677E-06	3.26443E-06	-3.00297E-07	7.76822E-08	-6.43567E-07	-3.2183E-07	2.32562E-06	8.65808E-07	-6.02949E-07	8.94898E-07	1.41597E-07	1.11478E-06	-2.05502E-06	1.11478E-06
10.33	1.64308E-07	1.12611E-06	-7.3128E-07	1.31534E-06	8.31027E-07	4.87448E-07	-2.10961E-07	3.52311E-07	-5.98517E-07	-2.10903E-07	4.23079E-07	-4.76534E-07	-1.39916E-06	3.84117E-06	2.03273E-08	7.43283E-07	6.69877E-07	-1.31082E-07	1.79003E-07	-8.23092E-07	-8.93187E-07	2.23078E-06	-4.23285E-06	3.28741E-07	-3.94333E-06	1.72763E-05	1.08945E-06	6.36926E-06	-4.94176E-06	1.07657E-06	-5.07899E-06	1.85869E-06	-3.78827E-07	3.23741E-06	-8.79237E-07	5.06763E-06	4.05546E-06	-4.06445E-09	-9.44497E-07	6.53558E-07	-3.80721E-07	2.17635E-06	7.78057E-07	-4.47759E-07	-4.26546E-06	9.82053E-08	-2.7578E-07	-1.73255E-06	-2.7578E-07
10.3296	-4.99539E-08	1.85076E-06	-7.63684E-07	8.2076E-09	8.4281E-07	2.16563E-08	-5.36569E-08	5.09084E-08	-1.79601E-06	-3.85412E-07	2.85494E-08	-4.97069E-07	2.23145E-07	3.88353E-06	2.26571E-07	1.07576E-06	1.28603E-06	-2.76874E-07	-6.52481E-07	-8.57429E-07	7.68728E-07	2.72237E-06	-3.27378E-06	-1.4965E-06	-2.21252E-06	1.79939E-05	1.38668E-06	6.71719E-06	-1.44767E-06	1.09083E-06	-3.10086E-06	3.18207E-07	-2.27662E-07	4.27287E-06	-9.77709E-07	5.86378E-06	3.53022E-06	2.00146E-07	-5.09206E-07	7.27718E-07	-4.03577E-07	1.38819E-06	4.53756E-07	-1.87739E-07	-6.33539E-06	1.13942E-07	-1.53149E-06	-1.82159E-06	-1.53149E-06
10.3292	-3.098E-07	4.74192E-06	-7.48892E-07	-1.2451E-06	7.72784E-07	5.95962E-08	-5.16968E-07	-6.38723E-07	-1.71473E-06	-4.84116E-07	6.36248E-08	-5.69967E-07	6.86133E-07	4.43869E-06	4.87127E-07	1.01481E-06	1.26197E-06	-1.67992E-07	-1.67839E-06	-4.55063E-07	2.343E-07	1.6153E-06	-1.8836E-06	-5.64033E-07	9.97224E-07	1.99446E-05	1.25262E-06	6.67206E-06	-4.40331E-06	3.20129E-07	-2.67959E-06	7.29178E-07	-2.40338E-07	3.36272E-06	-1.05548E-06	6.76514E-06	3.46922E-06	1.11042E-07	4.16753E-07	2.67245E-07	-3.71768E-07	8.05965E-07	1.63059E-07	-3.02553E-09	-5.69064E-06	2.1331E-07	-1.60531E-06	-2.0532E-06	-1.60531E-06
10.3289	-4.12389E-07	6.15706E-06	-7.20743E-07	-1.45579E-06	6.28681E-07	2.7249E-07	-1.22469E-06	-1.29024E-06	-2.96561E-07	-2.80773E-07	3.12043E-07	-5.73996E-07	-6.65406E-07	5.12259E-06	5.5906E-07	7.63333E-07	5.1716E-07	4.22022E-07	-2.01823E-06	-8.01585E-09	-3.89335E-06	-5.63285E-08	-2.07346E-06	9.23422E-07	4.30037E-06	1.87116E-05	1.4764E-06	5.48378E-06	-8.81648E-06	-8.46515E-07	-3.57745E-06	8.94486E-07	1.17447E-07	2.11447E-06	-9.24039E-07	7.03593E-06	4.13712E-06	-2.38616E-08	4.73108E-07	-7.92169E-07	-3.33601E-07	1.01462E-06	8.13891E-08	4.13239E-08	-5.71091E-06	1.78154E-07	-6.49127E-07	-1.4641E-06	-6.49127E-07
10.3285	-2.48529E-07	3.2482E-06	-4.8161E-07	-1.13051E-07	5.95983E-07	8.39632E-08	-1.78937E-06	-1.43121E-06	1.08826E-06	1.94709E-07	2.67628E-07	-4.80721E-07	-1.56172E-06	4.2226E-06	5.90414E-07	5.64807E-07	-3.07457E-07	9.93795E-07	-1.89184E-06	1.62658E-07	-9.78359E-06	-7.28054E-07	-2.92008E-06	7.54268E-07	5.82489E-06	1.20091E-05	1.94668E-06	2.76361E-06	-1.00451E-05	-1.35032E-06	-3.53487E-06	-7.24338E-07	8.72745E-07	9.0348E-07	-7.0694E-07	6.19872E-06	4.06916E-06	1.8933E-07	-1.28253E-07	-1.86598E-06	-3.74656E-07	1.40874E-06	1.09294E-07	-6.9532E-08	-5.92886E-06	-4.67932E-08	8.20399E-08	4.67199E-07	8.20399E-08
10.3281	1.7556E-08	-2.80628E-06	-1.4472E-08	1.88959E-06	8.22742E-07	-3.74006E-07	-1.82355E-06	-1.05458E-06	1.58115E-06	5.85419E-07	-1.03987E-07	-3.82139E-07	-9.27086E-07	9.61203E-07	7.99156E-07	8.14986E-07	-6.21851E-07	9.32851E-07	-2.166E-06	2.57432E-07	-1.48867E-05	-4.5118E-07	-2.47236E-06	-5.00059E-07	4.58984E-06	2.95288E-06	1.66005E-06	1.52766E-07	-8.08773E-06	-6.85059E-07	-1.92661E-06	-3.08022E-06	1.31987E-06	-1.11569E-06	-6.8675E-07	4.52605E-06	2.67069E-06	6.33821E-07	-2.05817E-07	-1.72924E-06	-5.23962E-07	1.4162E-06	1.44655E-07	-2.15175E-07	-3.2575E-06	-1.51122E-07	-2.35127E-07	3.21315E-06	-2.35127E-07
10.3278	1.24518E-07	-7.66496E-06	3.44751E-07	2.81893E-06	1.17448E-06	-4.72691E-07	-1.03573E-06	-5.47259E-07	1.53196E-06	6.22609E-07	-4.41908E-07	-3.23112E-07	-7.07928E-07	-2.0708E-06	1.09067E-06	1.64902E-06	-5.0607E-07	5.56322E-07	-2.77878E-06	4.72889E-07	-1.77217E-05	-4.50966E-07	-1.04125E-06	-8.27892E-07	1.61531E-06	-3.57603E-06	2.30363E-07	-2.96613E-07	-5.05679E-06	2.89359E-07	-6.66683E-07	-3.93943E-06	7.76407E-07	-4.08986E-06	-8.54029E-07	2.60808E-06	1.01381E-06	7.74733E-07	3.66619E-07	-4.36192E-07	-6.64729E-07	1.68401E-06	2.98514E-07	-1.4614E-07	1.1295E-06	1.16622E-07	-1.03923E-06	5.67022E-06	-1.03923E-06
10.3274	2.55736E-08	-8.04446E-06	3.18393E-07	2.10661E-06	1.40461E-06	6.33035E-09	2.58376E-07	-1.56515E-07	1.6337E-06	4.7412E-07	-6.1722E-07	-2.50473E-07	-2.35546E-06	-1.70551E-06	1.19977E-06	2.31299E-06	-3.99669E-07	6.31215E-07	-2.87235E-06	5.26743E-07	-1.73819E-05	-1.07553E-06	-5.42148E-07	2.8812E-07	-8.17448E-07	-5.89093E-06	-1.32992E-06	9.41164E-07	-3.06486E-06	2.94862E-07	-1.16204E-06	-2.70342E-06	-5.07264E-07	-6.99295E-06	-9.5965E-07	8.00849E-07	-3.31764E-07	4.81934E-07	6.09879E-07	5.21527E-07	-6.12333E-07	2.67162E-06	6.08661E-07	1.91319E-07	2.29125E-06	5.10714E-07	-1.29671E-06	7.03001E-06	-1.29671E-06
10.327	-9.04354E-08	-4.98283E-06	5.40474E-08	9.12952E-07	1.47407E-06	6.18749E-07	1.14588E-06	1.82426E-07	2.13089E-06	4.77969E-07	-7.70422E-07	-1.6089E-07	-3.8005E-06	1.13262E-06	1.05163E-06	1.80216E-06	-4.54105E-07	1.02753E-06	-2.2671E-06	8.67417E-08	-1.33089E-05	-1.3121E-06	-1.26658E-06	1.35765E-06	-1.40606E-06	-6.06734E-06	-1.6751E-06	1.44146E-06	-4.36012E-06	-7.13818E-07	-2.39986E-06	-9.72221E-07	-1.60798E-06	-8.74038E-06	-9.4531E-07	-7.17474E-07	-2.22984E-06	2.85277E-07	1.6498E-07	4.43108E-07	-3.37235E-07	3.11707E-06	7.90462E-07	4.91446E-07	-9.11044E-07	5.56565E-07	-8.80691E-07	7.26866E-06	-8.80691E-07
10.3267	-6.50181E-08	-2.35466E-06	-1.08369E-07	2.83383E-07	1.50096E-06	7.5512E-07	1.06758E-06	5.08148E-07	2.74092E-06	6.56122E-07	-8.16762E-07	-1.53841E-07	-2.38087E-06	2.69681E-06	7.78182E-07	3.40505E-07	-4.77259E-07	9.09345E-07	-1.59532E-06	-6.76381E-07	-6.68456E-06	-3.44886E-07	-1.39215E-06	9.07076E-07	-8.36098E-07	-7.36665E-06	-5.65838E-07	3.94297E-07	-9.23847E-06	-1.47028E-06	-2.85066E-06	-3.77879E-07	-2.02784E-06	-8.87569E-06	-9.52472E-07	-1.61946E-06	-4.90637E-06	6.03653E-07	-3.36813E-07	2.27447E-07	-4.23536E-08	1.82713E-06	5.9809E-07	4.37975E-07	-4.12262E-06	2.02686E-07	-4.54672E-07	6.95249E-06	-4.54672E-07
10.3263	5.38215E-08	-2.19567E-06	-7.17932E-08	-1.61171E-07	1.48504E-06	1.191E-07	4.41466E-07	6.83028E-07	2.94135E-06	7.65289E-07	-4.90325E-07	-2.65407E-07	4.34399E-07	1.87938E-06	4.98737E-07	-7.03558E-07	-3.61463E-07	2.06286E-07	-1.1521E-06	-1.30819E-06	-6.69118E-07	1.20769E-06	1.57283E-07	-8.68258E-07	-2.31372E-07	-1.14992E-05	1.00995E-06	-3.63233E-07	-1.35773E-05	-1.07873E-06	-2.57862E-06	-8.64645E-07	-1.98877E-06	-7.60887E-06	-9.43904E-07	-1.56642E-06	-6.74059E-06	1.14564E-06	-6.14602E-07	5.95219E-07	4.18127E-08	2.01176E-07	2.43262E-07	5.33434E-08	-4.18202E-06	-6.62253E-08	-3.11781E-07	6.54696E-06	-3.11781E-07
10.3259	9.59918E-08	-2.7424E-06	1.18109E-08	-1.05979E-06	1.31907E-06	-1.0448E-06	3.70188E-08	6.56517E-07	2.45758E-06	7.44567E-07	3.2249E-08	-3.71071E-07	3.03366E-07	9.12975E-07	2.77795E-07	-6.8492E-07	-2.38075E-07	-2.69231E-07	-8.08287E-07	-1.57242E-06	2.13082E-06	1.94717E-06	2.04143E-06	-2.58567E-06	5.05033E-07	-1.66086E-05	1.82583E-06	5.60014E-07	-1.24603E-05	-1.24997E-07	-2.40112E-06	-1.48636E-06	-1.685E-06	-5.92195E-06	-7.37997E-07	-7.75033E-07	-6.2889E-06	1.37735E-06	-1.06828E-06	1.16377E-06	-1.19252E-07	6.07742E-07	1.11356E-07	-4.28471E-07	-2.79767E-06	1.82405E-07	-8.89366E-08	6.01557E-06	-8.89366E-08
10.3256	-6.54214E-08	-1.70947E-06	4.35104E-08	-1.92895E-06	1.03465E-06	-1.94862E-06	1.21925E-07	5.58417E-07	1.57739E-06	7.6349E-07	1.07356E-07	-3.53019E-07	-3.78568E-06	8.25902E-07	1.83911E-07	-4.19925E-07	-2.13937E-07	-2.87953E-07	-8.7766E-07	-1.45627E-06	1.612E-06	1.32116E-06	2.33074E-06	-3.30697E-06	1.94899E-06	-1.78673E-05	1.35547E-06	1.81132E-06	-6.75718E-06	2.91855E-07	-2.31464E-06	-1.93014E-06	-1.01414E-06	-5.04983E-06	-4.47548E-07	-1.336E-07	-4.15285E-06	1.23226E-06	-1.63609E-06	1.75993E-06	-3.75329E-07	2.60576E-06	2.23566E-07	-7.98633E-07	-2.43247E-06	8.2727E-07	4.24757E-07	5.25512E-06	4.24757E-07
10.3252	-4.20108E-07	1.256E-07	5.82873E-08	-1.87009E-06	8.09082E-07	-1.80137E-06	5.09476E-07	4.30591E-07	7.59255E-07	8.13152E-07	-5.01858E-07	-2.66328E-07	-7.39379E-06	9.30255E-08	1.67704E-07	-5.7469E-07	-2.16434E-07	-5.51862E-07	-1.7815E-06	-9.70319E-07	-1.08303E-06	3.01073E-07	8.96081E-07	-3.32623E-06	3.56421E-06	-1.22017E-05	1.16573E-07	1.31174E-06	-2.32139E-06	1.1188E-07	-1.97449E-06	-2.39841E-06	-2.29314E-07	-5.09427E-06	-4.46763E-07	-3.85698E-07	-1.72227E-06	1.00825E-06	-1.69808E-06	2.92619E-06	-5.32688E-07	3.30797E-06	3.26346E-07	-8.56238E-07	-2.68001E-06	1.38194E-06	9.27458E-07	4.5087E-06	9.27458E-07
10.3248	-7.94775E-07	3.16891E-07	5.50558E-08	-9.02979E-07	7.20431E-07	-6.84657E-07	9.65273E-07	1.77939E-07	8.4179E-08	6.38096E-07	-1.1591E-06	-2.34593E-07	-6.13281E-06	-1.65779E-06	-4.17807E-08	-4.74921E-07	-1.58296E-07	-1.22839E-06	-2.92425E-06	-2.92832E-07	-4.98685E-06	2.79274E-07	-7.54645E-07	-3.38936E-06	4.19988E-06	-2.61318E-06	-6.8756E-07	-6.4892E-07	-2.14672E-06	2.48601E-07	-1.69813E-06	-2.59085E-06	-8.47859E-09	-4.72239E-06	-8.07054E-07	-1.27476E-06	6.51508E-07	8.56169E-07	-1.40677E-06	4.39883E-06	-4.60309E-07	1.67785E-06	3.40322E-07	-4.79949E-07	-2.18283E-06	1.5463E-06	1.15459E-06	3.74909E-06	1.15459E-06
10.3245	-9.39103E-07	-1.37589E-06	-4.13441E-08	2.49719E-07	6.69535E-07	3.76777E-07	1.19482E-06	-1.13652E-07	-4.4276E-07	2.09757E-07	-1.13428E-06	-2.62443E-07	-1.29519E-06	-2.38301E-06	-6.67367E-07	5.99111E-07	-6.15158E-08	-1.38559E-06	-3.18846E-06	1.28689E-07	-8.15939E-06	1.3633E-06	-1.28007E-06	-3.56108E-06	3.85025E-06	4.24253E-06	-2.02788E-07	-1.78046E-06	-3.31676E-06	1.20057E-06	-1.71483E-06	-1.83096E-06	-4.02934E-07	-2.90748E-06	-1.16091E-06	-1.91319E-06	2.96288E-06	7.57552E-07	-1.73336E-06	4.69671E-06	-2.00264E-07	-6.73415E-08	3.31023E-07	7.74576E-08	-8.05973E-07	1.43127E-06	1.14012E-06	2.18478E-06	1.14012E-06
10.3241	-7.49499E-07	-2.85829E-06	-2.32798E-07	1.09203E-06	5.29883E-07	5.30993E-07	9.08435E-07	-1.5243E-07	-3.37612E-07	-9.73639E-08	-5.51815E-07	-2.691E-07	2.03195E-06	-1.16207E-06	-1.48717E-06	1.88338E-06	7.06042E-08	-5.6103E-07	-2.52719E-06	4.54617E-08	-7.4056E-06	2.20362E-06	-4.0046E-07	-3.36173E-06	3.51358E-06	4.80303E-06	1.2049E-06	-7.42455E-07	-2.47863E-06	2.42169E-06	-1.21921E-06	-6.08751E-08	-4.44599E-07	-2.7459E-07	-1.2387E-06	-2.01002E-06	4.21434E-06	7.65409E-07	-2.7239E-06	3.19022E-06	-1.13074E-08	-4.16281E-09	1.91354E-07	2.77032E-07	1.32267E-06	1.29725E-06	7.79729E-07	-4.22578E-07	7.79729E-07
10.3237	-4.00603E-07	-3.21685E-06	-4.13118E-07	1.35184E-06	2.27096E-07	2.00388E-09	3.17593E-07	1.0133E-07	8.56966E-07	-3.99044E-08	-1.58171E-07	-2.42492E-07	1.39486E-06	3.60785E-07	-1.88217E-06	2.0262E-06	3.56802E-07	2.06158E-07	-1.79767E-06	-1.16342E-07	-1.74367E-06	1.76772E-06	1.4485E-06	-2.92215E-06	3.32103E-06	9.49538E-07	2.44287E-06	1.49344E-06	3.83288E-08	3.13347E-06	5.0249E-07	2.05826E-06	5.57973E-07	1.96456E-06	-1.16886E-06	-2.19092E-06	3.39218E-06	8.42757E-07	-3.08182E-06	1.28805E-06	-1.17929E-07	8.60886E-07	-1.91526E-07	-7.52566E-08	4.02321E-06	1.22699E-06	-1.8479E-07	-2.28426E-06	-1.8479E-07
10.3234	-1.44785E-07	-3.88278E-06	-5.01591E-07	7.16222E-07	-2.53107E-07	-4.40229E-07	1.0925E-07	2.75293E-07	2.68991E-06	8.66768E-08	-3.2914E-07	-2.24575E-07	-7.24199E-07	1.30849E-06	-1.38698E-06	9.40824E-07	8.91513E-07	-1.55008E-07	-1.10428E-06	3.37923E-07	5.32138E-06	7.1085E-07	3.45115E-06	-3.14079E-06	2.25153E-06	-3.7966E-06	3.09371E-06	3.09558E-06	3.03211E-06	3.18009E-06	2.56649E-06	3.93104E-06	1.89623E-06	3.56346E-06	-1.12169E-06	-2.93375E-06	1.18251E-06	6.54027E-07	-2.17889E-06	7.03679E-07	-3.69545E-07	6.05474E-07	-5.47186E-07	-5.59493E-07	5.58798E-06	1.11626E-06	-1.44518E-06	-1.23245E-06	-1.44518E-06
10.323	-1.74186E-08	-5.66608E-06	-4.98246E-07	-6.46208E-07	-7.25001E-07	-5.52806E-07	5.23987E-07	8.07761E-08	4.2361E-06	-1.12738E-07	-7.43055E-07	-1.90174E-07	-9.35865E-07	3.08221E-06	-2.00052E-07	-2.50648E-07	1.55791E-06	-1.07092E-06	1.69036E-07	1.43537E-06	9.6989E-06	3.6674E-07	4.57903E-06	-4.16849E-06	6.12628E-08	-7.47946E-06	3.7117E-06	3.2653E-06	6.88814E-06	2.87017E-06	3.44237E-06	5.2686E-06	2.3302E-06	4.81612E-06	-1.0265E-06	-3.85365E-06	-7.14122E-07	-1.86514E-08	-1.19852E-06	1.68999E-06	-3.92504E-07	-7.75618E-07	-4.56079E-07	-7.12603E-07	4.11489E-06	9.10414E-07	-2.04197E-06	1.85001E-06	-2.04197E-06
10.3226	1.06556E-07	-6.85345E-06	-4.09004E-07	-1.85261E-06	-7.79698E-07	-6.5572E-07	9.65743E-07	-3.20254E-07	5.17559E-06	-5.29114E-07	-9.75558E-07	-8.16045E-08	7.26509E-07	6.01357E-06	8.27339E-07	-6.80912E-07	2.07402E-06	-1.16658E-06	1.60113E-06	2.35427E-06	1.16626E-05	9.07591E-07	4.26905E-06	-4.51275E-06	-1.83753E-06	-9.09606E-06	4.56895E-06	2.5766E-06	1.07775E-05	2.44935E-06	3.06187E-06	5.75559E-06	1.63485E-06	5.36286E-06	-8.42816E-07	-4.46909E-06	-1.63328E-06	-7.57008E-07	-1.37188E-06	3.65028E-06	-1.73464E-07	-1.88693E-06	3.77962E-08	-5.44843E-07	9.83912E-07	7.25969E-07	-1.46755E-06	3.20952E-06	-1.46755E-06
10.3223	2.023E-07	-5.6647E-06	-2.40338E-07	-2.33447E-06	-2.28328E-07	-8.20557E-07	9.51396E-07	-6.31876E-07	5.5365E-06	-7.48034E-07	-9.95181E-07	5.02838E-08	1.32845E-06	7.61399E-06	7.76122E-07	-2.40546E-07	2.2052E-06	-2.42263E-07	1.71687E-06	2.3371E-06	1.41454E-05	1.45562E-06	3.09017E-06	-2.73244E-06	-2.09092E-06	-8.14065E-06	5.00976E-06	2.07098E-06	1.12234E-05	2.06659E-06	2.65814E-06	5.25857E-06	5.56065E-07	4.5198E-06	-7.25303E-07	-5.02364E-06	-2.0923E-06	-8.77062E-07	-2.18376E-06	6.05703E-06	-1.61834E-07	-2.02458E-06	4.59552E-07	-2.7109E-07	-1.83737E-07	6.8137E-07	-3.82141E-07	8.18175E-07	-3.82141E-07
10.3219	8.84361E-08	-3.07087E-06	-7.59774E-08	-2.57931E-06	4.58668E-07	-6.47788E-07	8.29218E-07	-7.85764E-07	4.80647E-06	-6.85562E-07	-9.95306E-07	8.49246E-08	-1.1735E-06	6.20517E-06	-5.52856E-07	8.78175E-07	1.9219E-06	6.80479E-07	2.1876E-07	1.52876E-06	1.75139E-05	1.64518E-06	2.16145E-06	3.02832E-07	-1.01081E-06	-6.02636E-06	4.63841E-06	2.19874E-06	6.5601E-06	1.92699E-06	2.673E-06	4.29195E-06	-3.83641E-07	2.36767E-06	-7.22086E-07	-5.88277E-06	-2.27613E-06	-2.87417E-07	-2.38125E-06	7.82968E-06	-5.86817E-07	-1.59702E-06	5.33753E-07	7.81498E-08	1.19728E-06	6.80623E-07	2.3643E-07	-2.89584E-06	2.3643E-07
10.3215	-2.21975E-07	-1.44887E-06	-3.03626E-08	-3.14988E-06	5.40349E-07	7.45847E-08	9.67081E-07	-7.4739E-07	2.67599E-06	-6.23347E-07	-1.06447E-06	1.60203E-08	-5.57093E-06	3.74168E-06	-2.33134E-06	2.10942E-06	1.42743E-06	9.75351E-07	-1.31353E-06	6.72713E-07	1.95517E-05	1.84281E-06	1.79431E-06	2.13498E-06	1.40008E-07	-5.59916E-06	4.28896E-06	2.38539E-06	8.51416E-08	2.07698E-06	2.227E-06	3.53366E-06	-1.18293E-06	-3.1131E-07	-6.43029E-07	-6.66102E-06	-1.79293E-06	4.43098E-07	-1.85797E-06	7.33055E-06	-1.02459E-06	-1.2603E-06	3.90049E-07	4.34398E-07	1.9267E-06	4.91386E-07	2.5734E-07	-4.22304E-06	2.5734E-07
10.3212	-4.3487E-07	-1.25308E-06	-1.04452E-07	-3.54726E-06	-7.34999E-08	9.34243E-07	8.76041E-07	-3.08162E-07	4.15226E-07	-6.90746E-07	-1.15495E-06	-4.28283E-08	-8.53973E-06	2.78056E-06	-3.32781E-06	2.40338E-06	1.05489E-06	9.83606E-07	-1.60259E-06	1.75158E-07	1.97223E-05	1.90831E-06	1.31792E-06	1.80304E-06	5.47861E-07	-7.78607E-06	4.84267E-06	1.61459E-06	-3.86472E-06	2.18179E-06	8.68289E-07	2.91609E-06	-1.66931E-06	-2.67233E-06	-4.32629E-07	-6.76222E-06	-8.83136E-07	8.40759E-07	-1.39624E-06	4.41059E-06	-9.78189E-07	-1.37582E-06	1.83533E-07	4.5435E-07	6.64715E-07	6.06194E-08	2.58031E-07	-2.69422E-06	2.58031E-07
10.3208	-3.81279E-07	-7.9755E-07	-1.98978E-07	-2.89657E-06	-6.59377E-07	1.30656E-06	-2.14063E-08	5.70432E-07	-2.02597E-07	-7.29219E-07	-1.17476E-06	-5.68339E-08	-7.69191E-06	2.69486E-06	-2.9717E-06	1.32182E-06	1.01115E-06	1.02146E-06	-1.11863E-06	-1.57427E-07	1.95918E-05	1.11811E-06	4.04347E-07	8.79572E-07	-5.38282E-08	-1.00689E-05	5.68697E-06	-3.55452E-07	-4.5104E-06	1.84609E-06	-4.34025E-07	1.93206E-06	-1.41207E-06	-3.75949E-06	-3.32993E-07	-6.36078E-06	-5.00862E-07	8.92585E-07	-1.21905E-06	1.42345E-06	-5.85623E-07	-1.70323E-06	-6.35378E-08	-5.14447E-08	5.86668E-07	-3.66623E-07	6.20242E-07	-9.61435E-07	6.20242E-07
10.3204	-2.75155E-07	8.51025E-07	-2.80157E-07	-1.34607E-06	-5.98625E-07	1.00233E-06	-1.21367E-06	1.45371E-06	5.05392E-07	-6.74741E-07	-1.00299E-06	-1.36231E-07	-3.65327E-06	1.18892E-06	-1.75795E-06	2.9458E-08	1.14117E-06	8.65999E-07	-6.35581E-07	-4.90056E-07	1.93917E-05	-4.01289E-07	-2.5387E-07	9.53653E-07	-1.6306E-06	-9.20401E-06	5.51156E-06	-2.38806E-06	-3.21825E-06	1.0813E-06	-5.78628E-07	7.86667E-07	-4.32238E-07	-2.74338E-06	-4.33365E-07	-5.9451E-06	-8.83242E-07	6.8091E-07	-9.54837E-07	8.05669E-07	-3.19014E-07	-1.35648E-06	-2.45172E-07	-6.93403E-07	4.11711E-06	-5.10843E-07	1.26123E-06	-1.25319E-06	1.26123E-06
10.3201	-3.69864E-07	2.47358E-06	-3.89603E-07	7.22106E-08	-1.02247E-07	4.06104E-07	-1.62161E-06	1.86154E-06	3.61916E-07	-6.6476E-07	-5.76878E-07	-3.55221E-07	6.34088E-07	-1.89888E-06	-6.45475E-07	9.40461E-08	1.07173E-06	4.6361E-07	1.43117E-07	-5.76264E-07	1.7989E-05	-1.46047E-06	-1.33286E-07	1.4383E-06	-3.29327E-06	-4.63751E-06	4.30106E-06	-2.83233E-06	-7.34855E-07	1.80785E-07	2.94568E-07	3.71554E-07	6.38903E-07	-2.21544E-07	-4.12164E-07	-5.261E-06	-1.11631E-06	2.11295E-07	-6.00306E-07	2.38742E-06	-2.30897E-07	7.18526E-08	-2.348E-07	-9.0988E-07	8.1906E-06	-3.56014E-07	1.90491E-06	-3.33009E-06	1.90491E-06
10.3197	-5.76771E-07	2.69984E-06	-4.62465E-07	7.32754E-07	2.13977E-07	8.64809E-08	-1.05986E-06	1.84141E-06	-1.46313E-06	-6.88156E-07	-3.52338E-08	-6.28401E-07	2.63256E-06	-4.5479E-06	-2.6163E-07	1.41757E-06	7.17436E-07	2.83792E-07	1.45175E-06	-2.81663E-07	1.5963E-05	-1.50234E-06	6.31543E-10	9.04776E-07	-3.40526E-06	9.66079E-07	3.29091E-06	-1.08059E-06	1.34114E-06	-7.51309E-07	1.26339E-06	9.80921E-07	1.22539E-06	1.59951E-06	-4.84762E-08	-3.75834E-06	-4.74958E-07	-2.69343E-07	-4.79883E-07	4.2317E-06	-2.45746E-08	1.31062E-06	-1.84181E-07	-6.16429E-07	7.93971E-06	-1.09034E-07	2.09707E-06	-5.06514E-06	2.09707E-06
10.3193	-6.80165E-07	2.09337E-06	-3.21369E-07	8.41944E-07	1.27825E-07	2.98763E-07	-3.37689E-07	1.76833E-06	-3.30102E-06	-5.1495E-07	3.6647E-07	-8.31822E-07	2.18007E-06	-5.42409E-06	-6.56587E-07	2.45571E-06	4.99985E-07	5.41643E-07	2.28268E-06	-8.11751E-08	1.45001E-05	-1.30703E-06	-8.82063E-07	-4.6121E-07	-1.37865E-06	3.86466E-06	3.05273E-06	1.78822E-06	-3.52982E-07	-1.74724E-06	1.73416E-06	1.90429E-06	1.20354E-06	1.28162E-06	3.15129E-07	-1.83384E-06	7.82216E-07	-3.26033E-07	-5.57665E-07	5.20917E-06	2.68882E-07	5.90315E-07	-3.35152E-07	-1.18024E-07	3.40175E-06	6.00191E-08	1.35106E-06	-3.98066E-06	1.35106E-06
10.319	-7.42511E-07	2.16625E-06	4.24196E-08	7.8389E-07	-1.58904E-07	8.03101E-07	-8.37018E-08	1.72994E-06	-3.68568E-06	-1.14246E-07	5.27616E-07	-9.42511E-07	8.72408E-07	-4.99226E-06	-1.43612E-06	2.43248E-06	8.30089E-07	6.91703E-07	1.70662E-06	-5.03155E-07	1.1401E-05	-1.44289E-06	-2.30531E-06	-1.16202E-06	1.2004E-06	2.31532E-06	2.94159E-06	3.96985E-06	-6.42398E-06	-2.42559E-06	1.56665E-06	2.52454E-06	7.41087E-07	2.87708E-08	2.15833E-07	-4.52338E-07	2.32831E-06	2.77765E-08	-6.55615E-07	5.39821E-06	2.79421E-07	-1.81053E-06	-5.33103E-07	3.64124E-07	-5.11881E-07	1.37097E-07	-7.01466E-08	5.68356E-07	-7.01466E-08
10.3186	-9.64864E-07	2.98511E-06	3.43644E-07	7.28169E-07	-4.94467E-07	1.18182E-06	-2.88373E-07	1.5115E-06	-3.29158E-06	2.02298E-07	5.60433E-07	-9.88478E-07	6.09009E-08	-4.25775E-06	-1.95606E-06	2.12168E-06	1.45757E-06	1.8221E-07	4.79518E-07	-1.24531E-06	3.24739E-06	-1.26338E-06	-2.65887E-06	-6.7327E-07	2.31599E-06	-1.63714E-06	2.59004E-06	4.54015E-06	-1.16174E-05	-1.99298E-06	7.4815E-07	2.98673E-06	2.69834E-07	-1.19373E-07	-2.30514E-07	3.76567E-07	4.37609E-06	1.94477E-07	-9.92788E-07	4.85099E-06	-3.19563E-08	-3.57719E-06	-3.97046E-07	6.88859E-07	-2.00765E-07	1.91475E-07	-8.90902E-07	5.64608E-06	-8.90902E-07
10.3182	-1.26223E-06	3.10157E-06	3.22579E-07	7.94815E-07	-8.25663E-07	1.3098E-06	-8.52773E-07	1.11282E-06	-3.0966E-06	2.34062E-07	5.73729E-07	-9.59096E-07	-1.16358E-07	-3.77059E-06	-1.73239E-06	2.24615E-06	1.67516E-06	-7.08261E-07	1.78445E-09	-1.44449E-06	-7.62629E-06	-2.57066E-07	-1.39129E-06	-6.00708E-08	1.93708E-06	-4.18349E-06	2.59049E-06	4.0074E-06	-1.04127E-05	-1.87823E-07	-4.04876E-07	3.47486E-06	4.53541E-07	7.65003E-07	-4.87118E-07	1.50217E-06	6.62307E-06	-1.99487E-07	-1.66888E-06	3.68303E-06	-2.58199E-07	-3.23639E-06	-3.21986E-10	5.87375E-07	2.81742E-06	2.97619E-07	-1.77072E-07	6.81153E-06	-1.77072E-07
10.3179	-1.35367E-06	1.93004E-06	8.06341E-08	1.07036E-06	-9.26009E-07	1.36178E-06	-1.69092E-06	8.55996E-07	-2.43367E-06	1.75132E-07	5.69705E-07	-8.45573E-07	-1.23205E-07	-3.59506E-06	-9.41019E-07	2.34103E-06	1.22218E-06	-1.26085E-06	3.17644E-07	-8.52562E-07	-1.35625E-05	7.84486E-07	1.80322E-07	-3.69207E-07	1.60347E-06	-4.22878E-06	3.19941E-06	3.17211E-06	-4.23606E-06	1.99843E-06	-1.15891E-06	3.67621E-06	1.50883E-06	9.60238E-07	-3.37254E-07	2.99811E-06	7.56169E-06	-7.44707E-07	-2.03556E-06	2.87159E-06	-2.09907E-07	-1.59359E-06	1.52371E-07	-3.09143E-08	4.27365E-06	4.86738E-07	1.24959E-06	3.42942E-06	1.24959E-06
10.3175	-1.242E-06	9.25516E-07	-9.2702E-08	1.49271E-06	-5.59763E-07	1.37496E-06	-2.27957E-06	9.16134E-07	-4.57482E-07	2.36458E-07	5.57623E-07	-6.99676E-07	-1.08873E-07	-3.36876E-06	-2.71248E-07	1.76789E-06	6.30133E-07	-1.25384E-06	4.17196E-07	-1.51299E-07	-1.07669E-05	9.93695E-07	5.63646E-07	-1.49997E-06	2.00039E-06	-4.35953E-06	3.57114E-06	1.78985E-06	8.89094E-07	3.04807E-06	-1.12178E-06	3.42255E-06	2.65018E-06	-1.97518E-08	-9.66967E-08	4.0098E-06	6.02955E-06	-8.51379E-07	-1.52273E-06	3.23095E-06	-1.74346E-07	6.29989E-08	-7.03296E-08	-6.91858E-07	1.60002E-06	6.61788E-07	1.6732E-06	6.52647E-08	1.6732E-06
10.3171	-1.22081E-06	1.66903E-06	-1.51758E-07	2.00607E-06	7.61024E-08	1.11809E-06	-1.96435E-06	1.06592E-06	1.82566E-06	2.76321E-07	5.68466E-07	-5.76003E-07	3.24765E-07	-2.557E-06	-6.48368E-08	8.99836E-07	4.84774E-07	-1.04082E-06	4.70248E-08	5.97766E-08	-3.17866E-06	8.2965E-07	-2.46617E-07	-2.71618E-06	2.23529E-06	-6.53158E-06	3.0084E-06	-9.03497E-07	2.58821E-06	2.47242E-06	-8.41226E-07	3.05119E-06	2.9499E-06	-9.0554E-07	-9.86364E-08	4.47929E-06	3.0264E-06	-5.69434E-07	-7.23014E-07	3.8083E-06	-3.37551E-07	1.54472E-06	-1.98696E-07	-7.63126E-07	-4.27715E-06	6.06002E-07	7.18158E-07	6.6091E-07	7.18158E-07
10.3168	-1.36225E-06	3.61833E-06	-3.10122E-07	2.62338E-06	4.79633E-07	5.29984E-07	-8.78177E-07	9.90872E-07	2.76853E-06	7.33708E-08	5.29684E-07	-4.76339E-07	1.5598E-06	-9.61985E-07	9.51326E-08	5.39865E-07	6.77064E-07	-8.83419E-07	-9.28078E-08	-1.43483E-08	4.72357E-06	1.08295E-06	-1.19806E-06	-3.37215E-06	1.48817E-06	-9.32456E-06	2.00666E-06	-4.2611E-06	3.50125E-06	1.28033E-06	-1.12518E-06	2.56092E-06	2.6733E-06	-9.90115E-07	-2.93876E-07	5.51673E-06	8.37412E-07	-3.95885E-07	-6.38303E-07	2.98825E-06	-4.32882E-07	2.82693E-06	5.99946E-08	-2.35208E-07	-1.03927E-05	2.16399E-07	-2.55584E-07	3.40878E-06	-2.55584E-07
10.3164	-1.38533E-06	4.69199E-06	-6.18941E-07	3.14414E-06	4.69433E-07	-2.82266E-08	1.03366E-07	6.43902E-07	2.42907E-06	-2.609E-07	3.38113E-07	-3.99794E-07	2.9731E-06	1.28417E-06	6.5411E-07	7.1861E-07	7.05801E-07	-7.04493E-07	2.09256E-07	4.62461E-08	1.31259E-05	1.32749E-06	-1.48708E-06	-3.1036E-06	1.51717E-07	-1.12936E-05	1.2787E-06	-5.90314E-06	4.79483E-06	7.07274E-07	-1.97213E-06	1.25992E-06	2.86049E-06	-1.09326E-06	-4.16905E-07	7.43025E-06	4.82574E-07	-5.16771E-07	-1.12053E-06	1.14458E-06	-2.28711E-07	3.13401E-06	3.52453E-07	2.82146E-07	-1.42657E-05	-2.84859E-07	-1.21635E-07	4.14975E-06	-1.21635E-07
10.316	-1.15507E-06	3.53484E-06	-7.94893E-07	3.21471E-06	3.32347E-07	-2.01641E-07	4.3064E-07	2.13543E-07	2.06394E-06	-4.36851E-07	1.08567E-07	-3.70562E-07	2.74662E-06	3.93826E-06	1.299E-06	7.55427E-07	4.64715E-07	-4.8891E-07	2.06517E-07	1.52956E-07	2.13338E-05	7.07369E-07	-8.79371E-07	-2.1397E-06	-9.28736E-07	-1.4074E-05	6.11525E-07	-4.22718E-06	3.37837E-06	8.41988E-07	-2.64472E-06	-9.25239E-07	3.53917E-06	-1.83204E-06	-3.29265E-07	8.79874E-06	1.10579E-06	-6.95163E-07	-1.1298E-06	3.60417E-07	4.28092E-08	2.13133E-06	2.83408E-07	3.1481E-07	-1.53144E-05	-5.19309E-07	7.07365E-07	2.82536E-06	7.07365E-07
10.3157	-9.40541E-07	2.6157E-07	-6.05243E-07	2.90231E-06	2.94905E-07	-7.50425E-08	3.07179E-07	-8.34222E-08	1.97522E-06	-4.00906E-07	1.28339E-07	-3.6406E-07	-3.1047E-07	6.07264E-06	1.34905E-06	2.37353E-07	2.8807E-07	-4.6695E-07	-6.88981E-07	6.85047E-08	2.31203E-05	-3.37253E-07	5.87665E-07	-1.43965E-06	-1.37043E-06	-1.88989E-05	-4.14394E-07	-6.17569E-07	-2.57553E-06	9.11177E-07	-2.61715E-06	-2.57481E-06	3.47513E-06	-2.58087E-06	-1.30126E-07	8.45366E-06	1.81744E-06	-7.75238E-07	-3.9981E-07	1.13833E-06	5.67583E-08	9.57988E-07	1.75312E-08	-7.63569E-08	-1.43342E-05	-3.6015E-07	1.34953E-06	2.63075E-06	1.34953E-06
10.3153	-9.68151E-07	-4.38672E-06	-2.39168E-07	2.66978E-06	2.29329E-07	7.57996E-08	2.99244E-08	-1.15302E-07	1.49344E-06	-3.25972E-07	4.75257E-07	-3.01512E-07	-4.47872E-06	5.87005E-06	6.98946E-07	-5.49982E-07	3.27576E-07	-7.45743E-07	-2.08695E-06	3.80081E-08	1.41815E-05	-5.69076E-07	2.46044E-06	-1.72948E-06	-1.09285E-06	-2.22691E-05	-1.29835E-06	1.95473E-06	-8.96124E-06	6.42569E-07	-2.00854E-06	-2.35226E-06	2.11468E-06	-2.79606E-06	-3.19098E-08	7.20078E-06	2.79667E-06	-8.62381E-07	2.535E-07	1.20122E-06	-1.19524E-07	9.44523E-07	-8.8398E-08	-6.07092E-07	-1.20214E-05	-6.1787E-08	1.76557E-06	3.87891E-06	1.76557E-06
10.3149	-1.03646E-06	-9.17147E-06	-1.01836E-07	2.51424E-06	2.0652E-08	2.20759E-07	-4.22988E-07	1.22983E-07	6.37E-07	-3.01658E-07	8.6344E-07	-1.85591E-07	-6.07979E-06	2.43076E-06	-1.20176E-07	-1.00503E-06	3.54028E-07	-1.0691E-06	-3.05485E-06	4.54069E-07	9.06101E-07	1.13201E-07	3.79957E-06	-2.43899E-06	-1.07225E-07	-1.91083E-05	-1.22511E-06	2.23537E-06	-9.6492E-06	6.62635E-07	-1.2829E-06	-9.34901E-07	6.71426E-07	-2.96176E-06	-1.32587E-07	6.44931E-06	4.15176E-06	-1.03568E-06	3.12024E-07	-1.43658E-06	-2.25172E-07	2.02685E-06	-6.97358E-08	-1.08681E-06	-8.25282E-06	3.98415E-08	2.20749E-06	3.41067E-06	2.20749E-06
10.3146	-8.47454E-07	-1.1937E-05	-3.31387E-07	1.87499E-06	-1.37186E-07	4.63696E-07	-1.03392E-06	5.19441E-07	1.77621E-07	-2.7543E-07	9.54804E-07	-1.37006E-07	-3.75871E-06	-2.46171E-06	-6.84964E-07	-7.27632E-07	2.03873E-07	-1.13266E-06	-2.95234E-06	1.13764E-06	-5.46776E-06	6.07417E-07	3.9504E-06	-2.39668E-06	1.09528E-06	-9.43624E-06	-3.34174E-07	1.42873E-06	-3.81004E-06	1.43432E-06	-9.52729E-07	2.09282E-09	4.78094E-07	-3.40256E-06	-2.78487E-07	6.13786E-06	4.99241E-06	-1.22939E-06	1.98191E-07	-5.51618E-06	-2.41221E-07	3.26339E-06	-1.67352E-07	-1.35347E-06	-2.77352E-06	-1.48639E-07	2.15424E-06	5.43885E-07	2.15424E-06
10.3142	-4.78458E-07	-1.08342E-05	-7.0127E-07	8.53832E-07	-4.98043E-08	7.12231E-07	-1.58062E-06	9.49377E-07	2.28138E-07	-2.17288E-07	6.64963E-07	-2.08033E-07	-5.82272E-07	-5.88625E-06	-9.92798E-07	1.66226E-07	-1.12216E-08	-9.32261E-07	-1.92899E-06	1.5023E-06	-2.84034E-06	3.89079E-07	3.2037E-06	-1.46599E-06	1.60146E-06	1.19049E-06	5.19682E-07	8.18981E-07	3.13448E-06	2.42478E-06	-1.27145E-06	4.73275E-07	1.11672E-06	-3.32777E-06	-2.36707E-07	5.35842E-06	4.58353E-06	-1.38665E-06	3.63053E-07	-7.88117E-06	-3.18816E-07	4.13647E-06	-3.3859E-07	-1.22016E-06	3.51233E-06	-4.71143E-07	8.8114E-07	-8.74081E-07	8.8114E-07
10.3138	-2.29473E-07	-6.4195E-06	-9.48709E-07	6.36181E-07	1.29119E-07	8.08046E-07	-1.94534E-06	1.34114E-06	1.75903E-07	-1.32652E-07	1.28241E-07	-2.68598E-07	-3.13167E-07	-6.8632E-06	-1.10998E-06	1.0319E-06	-2.4128E-07	-6.26617E-07	-8.99189E-07	1.28862E-06	-3.49336E-07	8.23232E-08	2.19547E-06	-5.79582E-07	9.83447E-07	7.20199E-06	8.97244E-07	1.3969E-07	5.93739E-06	2.72005E-06	-1.64573E-06	2.15177E-06	1.22756E-06	-2.04468E-06	-3.79349E-08	4.28653E-06	3.53316E-06	-1.44267E-06	6.60218E-07	-7.00755E-06	-4.50042E-07	4.48451E-06	-3.51519E-07	-6.66685E-07	8.07262E-06	-7.14771E-07	-1.21019E-06	1.84517E-06	-1.21019E-06
10.3135	-1.82309E-07	-1.34338E-06	-1.00258E-06	1.87022E-06	1.04523E-07	8.31114E-07	-2.08977E-06	1.59312E-06	-2.34905E-08	2.05995E-09	-4.3342E-07	-1.89181E-07	-2.61706E-06	-6.38844E-06	-1.04078E-06	1.17006E-06	-6.36509E-07	-2.53208E-07	-7.02216E-07	6.77838E-07	-5.79564E-06	1.74507E-07	9.56367E-07	-2.72929E-07	-2.32349E-07	6.78185E-06	8.58034E-07	-1.24265E-06	5.08587E-06	2.0768E-06	-7.49423E-07	5.30752E-06	6.04013E-07	-3.41169E-07	3.49005E-08	3.90334E-06	2.7362E-06	-1.21501E-06	8.82373E-07	-4.04869E-06	-5.0051E-07	3.85349E-06	-1.93504E-07	3.27165E-08	8.26011E-06	-7.59222E-07	-2.78748E-06	5.9564E-06	-2.78748E-06
10.3131	-2.11867E-07	2.21586E-06	-8.87876E-07	3.38863E-06	-1.7125E-07	9.31613E-07	-1.7752E-06	1.54526E-06	2.44262E-07	1.40727E-07	-7.75529E-07	-3.43071E-08	-4.048E-06	-5.03711E-06	-9.93009E-07	4.85335E-07	-1.17763E-06	1.83287E-07	-9.87965E-07	-1.2955E-07	-1.61118E-05	3.74757E-07	-7.92306E-07	-2.68591E-07	-1.21077E-06	1.75742E-06	3.51356E-07	-2.83419E-06	4.78604E-06	9.73797E-07	1.83388E-06	7.57341E-06	2.73953E-07	2.85523E-07	-1.08276E-07	4.03336E-06	1.73212E-06	-6.29062E-07	1.12175E-06	-8.79149E-07	-4.49263E-07	1.93514E-06	-6.16908E-08	4.77358E-07	4.19612E-06	-6.36411E-07	-3.10268E-06	7.01489E-06	-3.10268E-06
10.3127	-2.97262E-07	3.58031E-06	-6.16132E-07	3.64142E-06	-5.07353E-07	9.88575E-07	-9.43786E-07	1.16801E-06	9.83344E-07	1.27876E-07	-8.12859E-07	5.69339E-08	-3.16385E-06	-2.73637E-06	-1.26947E-06	-4.53539E-07	-1.53292E-06	4.79405E-07	-5.18639E-07	-9.3222E-07	-2.2365E-05	5.32337E-07	-2.56846E-06	-5.4111E-07	-1.4809E-06	-3.74516E-06	-5.78136E-07	-3.63581E-06	6.50272E-06	-3.45744E-08	4.28309E-06	6.90006E-06	7.01085E-07	-6.36734E-07	-1.71892E-07	3.22731E-06	-6.53141E-07	-1.6244E-08	1.33313E-06	1.62647E-06	-3.63603E-07	-6.40423E-07	-7.10278E-08	4.48391E-07	-1.84658E-07	-5.02018E-07	-2.5845E-06	4.43766E-06	-2.5845E-06
10.3124	-4.96274E-07	2.38932E-06	-2.53893E-07	2.89077E-06	-7.19712E-07	7.90171E-07	-3.09641E-07	6.7357E-07	1.34153E-06	-5.32668E-08	-7.85719E-07	7.98665E-08	-2.02686E-06	-5.52543E-07	-1.72195E-06	-1.07037E-06	-1.4994E-06	4.01581E-07	9.43488E-07	-1.28181E-06	-2.05904E-05	1.11827E-06	-3.1396E-06	-1.62113E-06	-8.67977E-07	-6.30847E-06	-1.36653E-06	-3.52589E-06	7.12247E-06	-5.56685E-07	4.16327E-06	4.36849E-06	1.16309E-06	-2.21427E-06	9.02652E-08	9.57233E-07	-4.21787E-06	1.59292E-07	1.24973E-06	3.34392E-06	-2.36176E-07	-2.67285E-06	-1.99934E-07	9.97483E-08	-3.62839E-07	-4.76901E-07	-1.92877E-06	1.02768E-06	-1.92877E-06
10.312	-6.74875E-07	-1.27362E-06	4.24214E-08	2.7124E-06	-7.07353E-07	4.5353E-07	-7.71325E-07	2.84371E-07	8.0948E-07	-1.47219E-07	-9.70744E-07	9.45976E-08	-2.3956E-06	-3.01522E-08	-1.70858E-06	-1.32136E-06	-1.26985E-06	8.64177E-08	1.82493E-06	-8.23035E-07	-1.4832E-05	2.31009E-06	-1.86291E-06	-3.55581E-06	6.03542E-07	-7.17146E-06	-1.6629E-06	-3.13855E-06	4.37959E-06	-2.91969E-07	1.68967E-06	2.50125E-06	1.1539E-06	-3.18779E-06	4.69042E-07	-1.24054E-06	-7.05277E-06	-1.01652E-07	9.69741E-07	4.05391E-06	-4.5125E-08	-3.46988E-06	-3.79987E-07	-1.72738E-07	4.19366E-06	-4.83462E-07	-1.3197E-06	-1.20827E-06	-1.3197E-06
10.3116	-5.81797E-07	-5.08809E-06	1.6448E-07	3.49885E-06	-4.5638E-07	2.92314E-07	-2.14969E-06	-7.0649E-09	-1.95104E-07	2.48695E-08	-1.18055E-06	4.89162E-08	-3.13125E-06	-5.13904E-07	-8.22263E-07	-1.53203E-06	-1.0399E-06	2.59016E-09	6.96931E-07	9.56164E-08	-1.10598E-05	3.39119E-06	3.98665E-07	-5.5178E-06	2.38791E-06	-1.07533E-05	-2.13517E-06	-2.76696E-06	1.13802E-06	6.26525E-07	-1.11914E-08	1.75576E-06	1.30898E-06	-2.82983E-06	5.85884E-07	-1.53687E-06	-7.43451E-06	-3.31534E-07	9.40505E-07	3.50984E-06	1.24199E-07	-3.24431E-06	-4.66692E-07	-1.76971E-07	9.8034E-06	-3.34567E-07	-7.14804E-07	-2.41804E-06	-7.14804E-07
10.3113	-2.12264E-07	-5.5376E-06	1.31684E-07	3.80591E-06	-1.41993E-07	3.19855E-07	-3.27727E-06	-2.82671E-07	-1.06938E-06	2.37314E-07	-9.1745E-07	-1.2047E-07	-2.52064E-06	3.07384E-07	5.88994E-07	-1.87402E-06	-6.89505E-07	4.15754E-07	-1.57095E-06	6.43605E-07	-1.07356E-05	3.57482E-06	1.99027E-06	-6.6719E-06	3.49197E-06	-1.71495E-05	-3.49389E-06	-2.12107E-06	1.3084E-06	1.32954E-06	1.21354E-06	6.46967E-07	2.33831E-06	-1.33764E-06	4.11957E-07	-1.65651E-07	-5.3624E-06	-2.45314E-07	1.13435E-06	2.07183E-06	1.95104E-07	-2.67209E-06	-3.23881E-07	-1.89083E-07	1.28655E-05	-2.35571E-08	-2.87229E-07	-3.23648E-06	-2.87229E-07
10.3109	1.50379E-07	-2.36966E-06	-2.59868E-08	2.46593E-06	-5.70053E-08	2.52017E-07	-3.44099E-06	-4.39614E-07	-1.62758E-06	1.62142E-07	-1.41114E-07	-2.7231E-07	-9.5432E-07	2.81859E-06	1.78504E-06	-2.08512E-06	-1.44044E-07	1.07214E-06	-2.75808E-06	4.21179E-07	-1.086E-05	2.91851E-06	1.95815E-06	-6.61684E-06	3.31657E-06	-2.01828E-05	-5.00494E-06	-1.00095E-06	3.60378E-06	9.32573E-07	3.59395E-06	-1.11719E-06	3.78869E-06	1.7021E-07	2.27082E-07	7.14133E-07	-2.29208E-06	-7.014E-08	9.41823E-07	8.05778E-07	2.44904E-07	-2.24706E-06	-9.30617E-08	-5.44791E-07	1.2646E-05	1.99185E-07	-2.55687E-07	-3.87984E-06	-2.55687E-07
10.3105	2.86138E-07	1.34773E-07	-3.26649E-07	2.32242E-07	-2.5564E-07	-1.01461E-08	-2.94369E-06	-3.30045E-07	-1.89036E-06	-1.30318E-07	5.36392E-07	-1.95815E-07	2.93242E-07	5.04313E-06	2.30463E-06	-1.67041E-06	2.63518E-07	1.50572E-06	-2.0819E-06	-2.03412E-07	-9.04467E-06	2.07869E-06	6.72229E-07	-5.07175E-06	2.25076E-06	-1.64696E-05	-5.19637E-06	2.86146E-07	3.6059E-06	-3.15988E-07	3.775E-06	-1.8908E-06	4.60317E-06	4.3336E-07	1.83076E-07	-4.84618E-07	-4.74151E-08	-1.15837E-07	1.53282E-07	7.0698E-07	3.80378E-07	-1.88745E-06	-1.10665E-07	-1.04417E-06	9.67818E-06	1.38518E-07	-5.964E-07	-4.41025E-06	-5.964E-07
10.3102	2.32016E-07	-1.59143E-06	-6.71348E-07	-1.29717E-06	-4.33627E-07	-2.56859E-07	-2.19501E-06	-8.13919E-08	-1.90335E-06	-3.01248E-07	6.57848E-07	4.00059E-08	1.21615E-06	6.14121E-06	2.16227E-06	-4.40406E-07	1.75543E-07	1.49493E-06	-8.37915E-07	-6.56545E-07	-6.58413E-06	1.60731E-06	-9.49672E-07	-2.3156E-06	1.26309E-06	-1.16488E-05	-3.9665E-06	1.08597E-06	9.36461E-07	-1.12533E-06	1.32309E-06	-7.56566E-07	4.47958E-06	-7.68515E-07	2.02458E-07	-2.88533E-06	1.93222E-07	-3.18826E-07	-6.3108E-07	1.67784E-06	5.63699E-07	-1.20354E-06	-3.73523E-07	-1.17386E-06	4.11401E-06	-5.62513E-08	-1.11653E-06	-4.47471E-06	-1.11653E-06
10.3098	1.21991E-07	-5.61246E-06	-7.76974E-07	-1.67133E-06	-3.4743E-07	-3.51695E-07	-1.27095E-06	-4.85034E-09	-1.83997E-06	-2.81745E-07	5.09067E-07	1.22392E-07	2.23838E-06	7.25923E-06	1.62768E-06	1.14161E-06	-2.53189E-07	1.12121E-06	-3.18678E-07	-6.88099E-07	-5.49381E-06	1.75037E-06	-2.55324E-06	8.18939E-08	1.09432E-06	-1.21147E-05	-2.71762E-06	7.9479E-07	-8.18073E-07	-5.65361E-07	-8.90085E-07	1.16884E-06	3.92586E-06	-2.52151E-06	2.18193E-07	-4.16021E-06	-1.25535E-06	-3.9797E-07	-8.85092E-07	2.39232E-06	6.96063E-07	-3.16278E-07	-4.15652E-07	-9.33084E-07	-2.75628E-06	-5.95382E-08	-1.55564E-06	-3.28036E-06	-1.55564E-06
10.3094	4.38766E-08	-7.30757E-06	-4.79494E-07	-1.77764E-06	-1.6003E-07	-3.99911E-07	-5.92373E-07	-1.9212E-07	-1.84373E-06	-3.08973E-07	5.66323E-07	-6.84714E-08	2.61509E-06	8.04232E-06	1.01281E-06	2.35252E-06	-5.68357E-07	5.64599E-07	-3.73961E-07	-3.70837E-07	-4.44926E-06	2.48035E-06	-4.37485E-06	4.61951E-07	1.8077E-06	-1.48571E-05	-2.2781E-06	-6.0847E-07	-1.2589E-06	1.01166E-06	-6.65786E-07	2.80745E-06	3.18646E-06	-3.99888E-06	2.12529E-07	-3.34097E-06	-2.65528E-06	-2.56825E-07	-8.07336E-07	1.65284E-06	7.65361E-07	5.31846E-08	1.39313E-08	-8.68747E-07	-7.56677E-06	2.09533E-07	-1.55076E-06	-8.68603E-07	-1.55076E-06
10.3091	7.75137E-08	-5.60901E-06	-3.60926E-08	-2.35133E-06	-1.41976E-07	-4.74638E-07	-8.50618E-07	-4.44378E-07	-1.82425E-06	-4.455E-07	7.49553E-07	-2.97478E-07	1.63017E-06	5.79385E-06	5.63104E-07	2.97316E-06	-6.04029E-07	3.90943E-08	-3.74791E-07	1.593E-08	-9.02496E-07	3.40271E-06	-6.21434E-06	-6.58635E-07	2.74999E-06	-1.24311E-05	-1.99674E-06	-2.30269E-06	-4.11445E-06	2.52256E-06	9.88124E-07	4.46775E-06	1.93988E-06	-5.13467E-06	7.01847E-08	-1.89736E-06	-2.43476E-06	-3.04784E-08	-7.54221E-07	1.189E-07	7.78671E-07	-2.19191E-07	4.87828E-07	-1.10268E-06	-7.92535E-06	4.89957E-07	-8.55558E-07	1.32858E-06	-8.55558E-07
10.3087	2.56889E-07	-3.64291E-06	1.02731E-07	-2.98854E-06	-2.25419E-07	-4.80861E-07	-1.71501E-06	-6.08552E-07	-1.70342E-06	-4.50575E-07	6.94768E-07	-3.42875E-07	3.76635E-07	5.23523E-08	4.01799E-07	3.32249E-06	-5.10052E-07	-1.94725E-07	-4.66301E-07	7.60748E-08	3.44109E-06	3.9322E-06	-7.03705E-06	-9.71795E-07	2.97456E-06	-4.62674E-06	-1.25324E-06	-3.33173E-06	-9.44313E-06	3.16692E-06	1.76519E-06	6.00184E-06	2.16467E-07	-5.7901E-06	-3.02746E-07	-1.53213E-06	-7.30865E-07	1.56064E-07	-6.58334E-07	1.39227E-07	6.71253E-07	-7.24748E-08	4.77264E-07	-9.78991E-07	-5.45845E-06	5.36001E-07	2.60051E-07	2.24455E-06	2.60051E-07
10.3083	4.38556E-07	-3.80308E-06	-1.74757E-07	-2.80604E-06	-1.52554E-07	-3.79876E-07	-1.77259E-06	-7.36288E-07	-1.5614E-06	-2.0842E-07	4.77344E-07	-2.93442E-07	2.67624E-07	-5.04413E-06	5.60034E-07	3.49613E-06	-3.53614E-07	-2.2189E-08	-1.10635E-06	-3.63203E-07	3.78843E-06	3.80502E-06	-6.17412E-06	5.14159E-07	2.14892E-06	2.65041E-06	-5.70599E-07	-3.68209E-06	-1.12802E-05	2.78501E-06	9.00049E-07	5.66709E-06	-1.08096E-06	-5.14953E-06	-7.23883E-07	-1.73863E-06	1.11423E-06	3.23639E-07	-4.12976E-07	3.17048E-06	4.32463E-07	1.19613E-06	1.0342E-07	-1.23104E-07	-3.83992E-06	4.30772E-07	1.15459E-06	2.69866E-06	1.15459E-06
10.308	4.04233E-07	-5.06084E-06	-5.33737E-07	-1.71317E-06	7.76109E-08	-2.8869E-07	-5.59827E-07	-8.62645E-07	-1.24812E-06	6.39441E-08	4.99612E-07	-3.2726E-07	4.49578E-07	-5.6172E-06	9.98092E-07	3.16667E-06	-8.59769E-08	2.89498E-07	-2.00065E-06	-9.73903E-07	-3.8881E-08	3.22476E-06	-4.51699E-06	2.23648E-06	1.01597E-06	7.62806E-06	-5.54473E-07	-4.08897E-06	-6.53944E-06	1.73937E-06	-8.05976E-07	2.70232E-06	-1.07871E-06	-2.83854E-06	-8.89378E-07	-8.21827E-07	2.24202E-06	5.79061E-07	-2.51209E-07	7.55842E-06	2.08593E-07	2.47762E-06	-1.18919E-07	7.44378E-07	-4.39258E-06	4.32469E-07	1.52757E-06	3.99431E-06	1.52757E-06
10.3076	1.74045E-07	-5.34904E-06	-6.44563E-07	-5.83903E-07	2.46917E-07	-2.65778E-07	4.28156E-07	-8.69343E-07	-4.27102E-07	1.67114E-07	7.90434E-07	-3.95844E-07	-1.07726E-06	-3.05583E-06	1.49321E-06	2.3846E-06	1.81274E-07	2.60275E-07	-2.28005E-06	-1.30253E-06	-1.85692E-06	2.43441E-06	-3.6648E-06	2.5416E-06	4.83673E-07	1.31485E-05	-7.97422E-07	-4.67015E-06	-6.65439E-07	7.13197E-07	-2.55569E-06	-4.84691E-07	-8.964E-08	-2.3195E-07	-7.90612E-07	1.10236E-06	2.78289E-06	9.67493E-07	-2.89535E-07	9.74348E-06	1.19741E-07	2.2416E-06	-6.77852E-08	7.17599E-07	-5.24696E-06	5.91434E-07	1.68012E-06	5.67377E-06	1.68012E-06
10.3072	4.05761E-08	-4.19008E-06	-5.26144E-07	-5.74684E-08	3.23949E-07	-2.15393E-07	-1.64004E-07	-6.79814E-07	5.48093E-07	1.80252E-07	9.72066E-07	-3.34467E-07	-3.99604E-06	-1.42642E-06	1.62884E-06	1.85989E-06	2.42142E-07	-2.72083E-07	-1.55944E-06	-1.3685E-06	2.43531E-06	1.42917E-06	-3.96417E-06	1.7978E-06	3.82035E-07	1.82443E-05	-6.64143E-07	-4.59859E-06	1.74913E-07	2.36858E-07	-3.98319E-06	-9.1519E-07	5.75297E-07	3.63132E-07	-7.11242E-07	1.98718E-06	3.16865E-06	1.32334E-06	-1.9935E-07	7.93587E-06	6.94137E-08	8.6048E-07	-5.74649E-08	1.69247E-08	-4.26287E-06	6.92469E-07	1.87903E-06	5.98427E-06	1.87903E-06
10.3069	1.90123E-07	-2.31939E-06	-3.57443E-07	3.87973E-07	5.02284E-07	-7.57692E-08	-1.39693E-06	-4.13064E-07	5.95915E-07	2.14742E-07	9.14171E-07	-1.55853E-07	-5.61428E-06	-1.67666E-06	1.16631E-06	1.93387E-06	9.64279E-08	-8.98199E-07	-3.64489E-07	-1.49764E-06	9.26098E-06	2.01352E-07	-4.26761E-06	1.16481E-06	-2.12568E-07	1.83966E-05	-3.27583E-07	-3.51944E-06	-2.2379E-06	1.58113E-07	-4.78803E-06	1.12344E-06	-7.0479E-08	-1.92447E-06	-8.00899E-07	1.02306E-06	3.84973E-06	1.30932E-06	2.10219E-07	3.93971E-06	-9.78321E-08	-2.85366E-08	-2.10389E-07	-3.71418E-07	-1.26748E-06	5.98407E-07	1.84055E-06	4.29405E-06	1.84055E-06
10.3065	4.37307E-07	-5.54788E-07	-1.65152E-07	1.62366E-06	8.47311E-07	9.48119E-08	-1.38469E-06	-2.28133E-07	-4.94701E-07	1.72416E-07	9.07425E-07	-2.21432E-08	-4.58447E-06	-1.47856E-06	4.37566E-07	1.98645E-06	-1.11909E-07	-1.05541E-06	3.91324E-07	-1.61066E-06	1.36372E-05	-9.59467E-07	-3.69305E-06	7.9442E-07	-1.51238E-06	1.43784E-05	-1.76923E-07	-2.41083E-06	-2.66338E-06	-1.14317E-07	-5.06847E-06	3.02841E-06	-1.80464E-06	-5.37501E-06	-9.39783E-07	-7.47643E-08	5.18042E-06	7.68234E-07	5.21433E-07	9.28285E-07	-3.23321E-07	-1.22671E-07	-2.90812E-07	-1.19588E-07	2.2385E-06	4.67667E-07	1.22923E-06	1.88262E-06	1.22923E-06
10.3061	4.57129E-07	2.47072E-07	1.15741E-07	3.36887E-06	1.17957E-06	2.62441E-07	-1.56767E-07	-1.39065E-07	-1.23884E-06	-5.04779E-08	1.09408E-06	4.055E-10	-2.57242E-06	1.88984E-07	1.11894E-07	1.57698E-06	-3.49811E-07	-6.6546E-07	1.16998E-07	-1.18079E-06	1.61937E-05	-1.5503E-06	-2.68405E-06	4.23743E-07	-2.7231E-06	1.19874E-05	9.75431E-08	-2.35695E-06	-1.56689E-06	-7.27882E-07	-5.54741E-06	3.83556E-06	-3.54768E-06	-7.05593E-06	-1.0389E-06	2.79563E-08	6.54446E-06	1.10313E-08	2.66942E-07	6.5493E-08	-3.87175E-07	-5.34512E-07	-1.82962E-07	1.9063E-07	4.39978E-06	5.01779E-07	4.14621E-07	2.71484E-07	4.14621E-07
10.3058	1.72709E-07	-4.65769E-07	3.98251E-07	4.35576E-06	1.29121E-06	4.43595E-07	4.78555E-07	-7.89148E-08	-3.02571E-07	-3.14495E-07	1.17898E-06	-2.95919E-08	-1.43259E-06	1.45234E-06	4.67083E-07	1.43217E-06	-5.6546E-07	-2.11644E-07	-1.06008E-06	-2.98358E-08	1.8868E-05	-1.22237E-06	-2.09462E-06	3.93159E-07	-3.25688E-06	1.19041E-05	8.92271E-07	-3.1619E-06	-3.57178E-06	-1.18826E-06	-6.52004E-06	4.64109E-06	-4.27356E-06	-5.32033E-06	-1.15369E-06	-6.65089E-08	6.29774E-06	-4.60449E-07	-4.04245E-07	9.54722E-08	-2.02231E-07	-1.31345E-06	-9.12127E-08	1.64694E-07	4.29646E-06	6.14225E-07	1.78487E-07	-4.3196E-07	1.78487E-07
10.3054	-2.06799E-07	-1.95729E-06	4.73102E-07	4.09657E-06	1.05093E-06	5.57654E-07	-2.45223E-07	-3.13304E-08	1.4984E-06	-4.05696E-07	8.83336E-07	-8.53093E-08	-5.98912E-07	5.57488E-07	1.05046E-06	2.25612E-06	-4.69242E-07	-1.60658E-07	-2.3446E-06	1.24376E-06	1.81919E-05	-1.5581E-07	-2.15499E-06	7.30652E-07	-3.30944E-06	8.44582E-06	1.6752E-06	-3.91914E-06	-9.20853E-06	-1.18117E-06	-7.01734E-06	5.43012E-06	-3.56687E-06	-1.16604E-06	-1.20902E-06	-2.21617E-06	3.98491E-06	-5.1398E-07	-9.71091E-07	-2.02888E-07	7.99749E-08	-1.00585E-06	-1.61633E-07	8.1958E-08	2.59284E-06	5.74144E-07	6.37687E-07	-1.35583E-06	6.37687E-07
10.305	-4.52376E-07	-2.55111E-06	2.67163E-07	3.49738E-06	3.99439E-07	4.63647E-07	-1.0727E-06	-1.8502E-09	2.33938E-06	-3.30324E-07	3.57027E-07	-1.69676E-07	1.38963E-06	-1.90831E-06	1.16292E-06	3.15599E-06	1.07676E-07	-4.70006E-07	-2.86603E-06	1.84733E-06	1.03284E-05	9.27707E-07	-2.67832E-06	4.09171E-07	-3.07195E-06	2.16999E-07	1.54435E-06	-4.29962E-06	-1.42777E-05	-1.02552E-06	-5.96437E-06	4.44122E-06	-1.68233E-06	2.61282E-06	-9.63109E-07	-5.43755E-06	1.82664E-06	-4.16425E-07	-1.06919E-06	-4.32709E-07	2.40885E-07	7.94993E-07	-2.40282E-07	1.19382E-07	4.43485E-07	4.25588E-07	9.74691E-07	-3.46035E-06	9.74691E-07
10.3047	-4.95007E-07	-1.36876E-06	-5.8062E-08	3.26721E-06	-4.50024E-07	1.72245E-07	-8.78136E-07	4.35949E-08	2.00676E-06	-2.63468E-07	-4.98698E-08	-1.97974E-07	4.07463E-06	-4.17626E-06	5.93023E-07	2.61428E-06	7.35526E-07	-7.76104E-07	-2.43537E-06	1.56742E-06	3.44516E-07	1.41553E-06	-3.35162E-06	-1.03044E-06	-2.39216E-06	-6.51498E-06	5.49334E-07	-4.40711E-06	-1.61727E-05	-1.0311E-06	-3.80565E-06	1.35498E-06	6.35416E-07	3.72011E-06	-4.2366E-07	-6.9501E-06	2.07359E-06	-3.12565E-07	-5.30311E-07	2.58084E-07	1.75923E-07	2.43416E-06	-1.30684E-07	-1.14958E-07	-2.22653E-06	4.78712E-07	5.14047E-07	-6.42499E-06	5.14047E-07
10.3043	-3.948E-07	9.86525E-07	-2.5779E-07	2.77192E-06	-9.30803E-07	-1.89566E-07	-2.45072E-07	1.09534E-07	1.84013E-06	-3.01237E-07	-1.91357E-07	-7.83398E-08	5.40209E-06	-4.99179E-06	-1.93494E-07	8.15938E-07	7.78529E-07	-8.9903E-07	-1.61124E-06	8.39424E-07	-2.10238E-06	1.53402E-06	-3.43771E-06	-2.16469E-06	-1.54315E-06	-7.82436E-06	-3.45896E-07	-3.98611E-06	-1.56277E-05	-1.0132E-06	-2.0229E-06	-1.38329E-06	2.48377E-06	2.07357E-06	-4.06893E-09	-5.8288E-06	3.53845E-06	-5.50551E-08	5.34507E-07	1.5823E-06	-6.5804E-08	2.58574E-06	1.54969E-07	-8.55755E-07	-5.9007E-06	8.13862E-07	-3.32944E-07	-8.78023E-06	-3.32944E-07
10.3039	-2.62856E-07	3.33194E-06	-1.84839E-07	1.35702E-06	-6.72571E-07	-6.24696E-07	-1.8497E-07	1.05307E-07	2.28783E-06	-4.14663E-07	-1.51592E-07	9.92445E-08	4.37528E-06	-3.90017E-06	-5.65841E-07	-4.10504E-07	2.62601E-07	-9.05572E-07	-9.39509E-07	2.51214E-07	3.39988E-06	1.98665E-06	-2.25974E-06	-1.60572E-06	-1.27258E-06	-7.62781E-06	-4.47998E-07	-2.91267E-06	-1.33056E-05	-8.6782E-07	-1.29957E-06	-1.60984E-06	3.21933E-06	-5.8386E-07	-1.62726E-08	-3.58104E-06	3.2919E-06	3.25672E-07	1.35778E-06	2.63082E-06	-3.28055E-07	1.95765E-06	4.8185E-07	-1.56218E-06	-8.8321E-06	1.07538E-06	-6.62291E-07	-9.16479E-06	-6.62291E-07
10.3036	-2.10994E-07	4.4944E-06	1.12799E-07	-9.00123E-08	-9.59642E-08	-1.21164E-06	-5.66605E-07	-5.71967E-08	2.2849E-06	-5.58519E-07	-5.12819E-08	1.43077E-07	2.14256E-06	-1.27549E-06	-4.18593E-07	-8.48452E-08	-1.6067E-07	-7.59909E-07	-4.01603E-07	6.61414E-08	6.54075E-06	2.75341E-06	-5.61667E-07	-4.08409E-07	-1.64419E-06	-9.99399E-06	1.94674E-07	-2.11765E-06	-9.59635E-06	-1.02318E-06	-1.07497E-06	1.84435E-08	2.71094E-06	-2.526E-06	-2.47286E-07	-1.45292E-06	1.53119E-06	4.07162E-07	9.41727E-07	3.37666E-06	-4.50204E-07	1.64153E-06	7.11553E-07	-1.56034E-06	-7.80029E-06	9.4227E-07	-3.68712E-07	-7.5084E-06	-3.68712E-07
10.3032	-2.64613E-07	3.40171E-06	3.83109E-07	-1.83137E-07	1.49539E-08	-1.78138E-06	-8.27307E-07	-3.46646E-07	1.38142E-06	-6.6305E-07	4.16517E-08	3.78264E-08	6.21259E-07	1.53505E-06	-3.0348E-07	8.46776E-07	-1.6899E-07	-3.04803E-07	1.85014E-07	8.61585E-08	8.87027E-07	2.95316E-06	-2.70785E-07	-8.17932E-07	-1.94361E-06	-1.3302E-05	1.29374E-06	-2.72689E-06	-6.91469E-06	-1.71014E-06	-6.68078E-07	1.62565E-06	1.31461E-06	-3.25488E-06	-3.2018E-07	6.86743E-07	1.58587E-06	-5.5496E-08	-5.55597E-07	4.47037E-06	-3.92511E-07	1.40737E-06	6.92438E-07	-9.89967E-07	-2.88764E-06	5.835E-07	-1.73399E-07	-5.02133E-06	-1.73399E-07
10.3028	-2.88005E-07	1.93221E-07	3.50823E-07	8.62271E-07	-4.35602E-07	-1.96794E-06	-1.26954E-06	-6.62715E-07	7.9695E-07	-5.77551E-07	1.11699E-07	-4.06544E-08	9.82507E-07	3.08004E-06	-7.46858E-07	1.26543E-06	-1.40438E-07	2.85437E-07	5.58065E-07	-5.43944E-08	-7.10391E-06	2.25253E-06	-2.08419E-06	-3.0833E-06	-2.26959E-06	-1.54489E-05	2.57026E-06	-4.23746E-06	-7.58322E-06	-2.28874E-06	1.25237E-07	2.58948E-06	-2.8415E-07	-3.14764E-06	-2.66203E-07	2.65856E-06	4.48777E-06	-6.5922E-07	-1.54694E-06	5.58228E-06	-2.52065E-07	8.63166E-07	3.68598E-07	-6.16098E-07	8.43379E-07	4.0054E-07	-3.18363E-07	-3.23544E-06	-3.18363E-07
10.3025	-8.46551E-08	-2.71409E-06	3.7368E-08	1.57379E-06	-7.56438E-07	-1.69834E-06	-2.40832E-06	-9.50246E-07	1.45099E-06	-1.94766E-07	1.6722E-07	-1.35354E-08	3.3488E-06	3.16301E-06	-1.4913E-06	1.38816E-06	-4.17186E-07	4.13255E-07	2.69254E-07	-3.81606E-07	-7.56693E-06	1.5549E-06	-4.31241E-06	-5.18493E-06	-3.85024E-06	-1.77779E-05	3.57728E-06	-4.73117E-06	-1.01256E-05	-2.04364E-06	1.37382E-06	3.13851E-06	-1.33892E-06	-2.57316E-06	-3.83164E-07	3.28879E-06	6.948E-06	-8.34823E-07	-9.04841E-07	5.19534E-06	-1.34066E-07	8.72332E-07	-4.18036E-08	-8.37689E-07	-1.25442E-06	4.74797E-07	-1.41089E-08	-2.97778E-06	-1.41089E-08
10.3021	3.51574E-07	-2.44535E-06	-1.8781E-07	1.48843E-06	-5.42945E-07	-1.34908E-06	-3.59172E-06	-1.17939E-06	2.17494E-06	3.55614E-07	1.55403E-07	-4.76901E-09	6.97514E-06	2.80264E-06	-1.72936E-06	1.85553E-06	-7.45114E-07	-2.60925E-07	-5.49004E-07	-4.90978E-07	-3.01379E-07	1.61069E-06	-5.03512E-06	-5.54102E-06	-6.80099E-06	-2.02021E-05	3.90417E-06	-3.24268E-06	-1.14767E-05	-1.30119E-06	2.90749E-06	2.85554E-06	-1.51857E-06	-1.60993E-06	-6.39436E-07	2.18482E-06	6.36573E-06	-5.87743E-07	4.45631E-07	2.68859E-06	-5.54986E-08	2.31492E-06	-2.0135E-07	-1.31207E-06	-7.68993E-06	5.60426E-07	1.37084E-06	-3.61579E-06	1.37084E-06
10.3017	7.36792E-07	7.84673E-07	-3.6997E-08	1.60233E-06	-2.56407E-07	-1.24496E-06	-3.59289E-06	-1.26696E-06	1.12718E-06	7.52267E-07	-1.56644E-08	-9.6312E-08	1.04303E-05	2.90675E-06	-1.18353E-06	2.41174E-06	-7.47255E-07	-1.28133E-06	-1.19369E-06	-1.26091E-07	6.43669E-06	1.81835E-06	-4.35045E-06	-4.47421E-06	-8.92196E-06	-1.93717E-05	3.57589E-06	-9.68845E-07	-1.12831E-05	-9.62661E-07	3.87413E-06	1.10515E-06	-1.25554E-06	-3.08849E-07	-6.4892E-07	6.65832E-07	4.69586E-06	-3.58431E-07	7.35522E-07	-1.84948E-07	2.09337E-09	4.43453E-06	-6.20391E-08	-1.52709E-06	-1.25358E-05	5.28789E-07	3.23321E-06	-3.16078E-06	3.23321E-06
10.3014	7.59975E-07	3.33401E-06	3.05683E-07	2.38859E-06	-4.25308E-07	-1.22612E-06	-2.44828E-06	-1.14602E-06	-1.54673E-06	7.66082E-07	-2.4726E-07	-1.79829E-07	1.2227E-05	3.5724E-06	-5.58946E-07	2.42438E-06	-5.16955E-07	-1.90255E-06	-1.30957E-06	3.41451E-07	6.70726E-06	1.40778E-06	-3.40981E-06	-3.01526E-06	-8.2433E-06	-1.55562E-05	2.84727E-06	2.95139E-07	-1.00767E-05	-1.1549E-06	3.37127E-06	-1.67928E-06	-1.36066E-06	9.86306E-07	-2.86548E-07	6.20898E-08	4.83495E-06	-3.102E-07	-3.01814E-07	-8.93693E-07	2.72076E-08	5.82295E-06	9.21121E-08	-1.3573E-06	-1.18451E-05	4.92681E-07	4.57973E-06	-2.32231E-07	4.57973E-06
10.301	4.56827E-07	2.27827E-06	4.32133E-07	2.87565E-06	-8.2306E-07	-9.011E-07	-1.51258E-06	-9.14397E-07	-3.58004E-06	4.66737E-07	-2.00079E-07	-1.67388E-07	1.17444E-05	4.5126E-06	-6.4731E-07	2.0243E-06	-3.8579E-07	-1.98429E-06	-1.36985E-06	3.0887E-07	1.65897E-06	1.00173E-06	-2.41268E-06	-1.64843E-06	-5.83317E-06	-1.4357E-05	1.78148E-06	5.80509E-08	-5.92583E-06	-1.19036E-06	1.65474E-06	-4.1779E-06	-2.10164E-06	1.56041E-06	6.21393E-08	1.86389E-07	5.81727E-06	-2.2045E-07	-1.354E-06	9.77272E-07	1.69169E-08	6.29335E-06	8.14637E-08	-9.62963E-07	-6.73278E-06	4.90252E-07	5.4479E-06	3.46763E-06	5.4479E-06
10.3007	2.03103E-07	-1.04222E-06	2.72353E-07	2.35806E-06	-9.29828E-07	-1.74597E-07	-1.53503E-06	-7.82091E-07	-3.11652E-06	1.41983E-07	2.77667E-07	-1.68423E-07	9.46485E-06	5.43313E-06	-1.33462E-06	1.8171E-06	-4.25239E-07	-1.9944E-06	-1.95929E-06	-2.95643E-07	-4.56526E-06	1.62444E-06	-1.11338E-06	-4.62981E-07	-4.3987E-06	-1.72691E-05	4.90855E-07	-1.07698E-06	1.62339E-06	-7.92848E-07	-5.62829E-08	-5.29592E-06	-2.85307E-06	8.88241E-07	3.28766E-08	2.06617E-07	4.90832E-06	-1.68631E-08	-1.53037E-06	3.26887E-06	1.95445E-08	6.46722E-06	7.72438E-08	-4.67703E-07	-1.25718E-06	3.64999E-07	6.50651E-06	4.04087E-06	6.50651E-06
10.3003	2.71067E-07	-2.62588E-06	1.24856E-07	1.74495E-06	-7.96641E-07	6.3971E-07	-1.76453E-06	-8.09945E-07	-6.874E-07	3.21492E-08	8.04791E-07	-2.89262E-07	6.28658E-06	5.88587E-06	-1.88948E-06	1.84985E-06	-5.14999E-07	-2.21943E-06	-2.92573E-06	-9.54162E-07	-9.30559E-06	2.73579E-06	-3.3428E-07	5.28921E-07	-4.71871E-06	-1.76137E-05	-4.82032E-07	-2.67408E-06	6.88266E-06	-4.87218E-07	-9.89599E-07	-4.73774E-06	-2.80895E-06	-3.52117E-07	-2.3692E-07	3.25238E-08	2.72863E-06	7.72902E-08	-1.26167E-06	3.80374E-06	7.98225E-08	6.20162E-06	2.80271E-07	3.10843E-08	1.02675E-06	5.06754E-08	7.5288E-06	5.98511E-08	7.5288E-06
10.2999	5.12047E-07	-4.96171E-07	1.36321E-07	2.14825E-06	-8.5162E-07	1.12495E-06	-1.36098E-06	-8.08686E-07	1.52479E-06	1.34444E-07	8.77176E-07	-3.93375E-07	2.85965E-06	5.26907E-06	-1.92207E-06	1.64606E-06	-6.3897E-07	-2.43209E-06	-3.66248E-06	-1.20189E-06	-1.20462E-05	2.89931E-06	-9.96065E-07	1.50026E-06	-5.24034E-06	-1.0974E-05	-6.59447E-07	-4.54533E-06	4.31424E-06	-6.36036E-07	-1.24088E-06	-3.19148E-06	-1.80205E-06	-3.59802E-07	-3.88134E-07	6.85668E-08	2.52925E-06	6.8462E-09	-1.17464E-06	2.64491E-06	1.72508E-07	4.8506E-06	5.57797E-07	3.19718E-07	-4.92036E-07	-2.74117E-07	7.52744E-06	-4.95463E-06	7.52744E-06
10.2996	6.02161E-07	3.1756E-06	9.55936E-08	2.99546E-06	-1.08345E-06	1.08654E-06	-7.25589E-07	-5.90642E-07	2.0241E-06	2.52421E-07	5.31599E-07	-2.70194E-07	-2.80073E-07	3.2959E-06	-1.55459E-06	1.07378E-06	-7.80084E-07	-2.38037E-06	-3.99546E-06	-1.06722E-06	-1.36282E-05	2.15007E-06	-2.12716E-06	2.52479E-06	-4.81036E-06	-2.92319E-06	-3.61936E-07	-5.96498E-06	-1.85584E-06	-8.6728E-07	-9.08212E-07	-2.11553E-06	-2.4336E-07	1.73732E-06	-3.57136E-07	3.4621E-07	4.8846E-06	3.46422E-08	-1.20074E-06	1.37487E-06	2.13065E-07	2.71219E-06	5.9798E-07	2.43171E-07	-2.67561E-06	-4.30976E-07	6.55261E-06	-6.49885E-06	6.55261E-06
10.2992	4.9032E-07	4.78565E-06	-1.35374E-07	2.83358E-06	-1.04144E-06	6.88523E-07	-7.30339E-07	-2.28877E-07	1.28775E-06	2.3341E-07	2.26463E-07	2.66524E-08	-2.18371E-06	5.23773E-07	-8.88328E-07	5.56958E-07	-7.40129E-07	-2.1591E-06	-4.24352E-06	-9.20083E-07	-1.52703E-05	1.88642E-06	-1.89559E-06	3.1546E-06	-3.80966E-06	-5.48218E-07	-3.36124E-07	-5.90465E-06	-1.94628E-06	-7.38995E-07	8.569E-08	-2.33021E-06	1.3983E-06	4.18023E-06	-3.22505E-07	5.84222E-07	6.5974E-06	2.55333E-07	-1.10451E-06	7.62952E-07	1.11275E-07	8.91946E-07	3.20368E-07	4.05867E-09	-1.14678E-06	-4.43445E-07	6.04982E-06	-4.32453E-06	6.04982E-06
10.2988	3.95623E-07	3.56453E-06	-3.16335E-07	1.65864E-06	-5.87998E-07	3.04232E-07	-1.31352E-06	6.26491E-08	7.49576E-07	1.29071E-07	1.21635E-07	2.20956E-07	-1.59345E-06	-1.65943E-06	4.33158E-08	4.69241E-07	-3.94482E-07	-1.92876E-06	-4.46735E-06	-1.06793E-06	-1.71159E-05	2.3164E-06	-5.21409E-07	2.92334E-06	-2.53267E-06	-2.50526E-06	-7.32931E-07	-4.28054E-06	5.25889E-06	-3.69726E-07	1.1201E-06	-2.69719E-06	2.68384E-06	4.23827E-06	-3.1884E-07	5.64851E-07	5.2873E-06	3.46902E-07	-9.85959E-07	8.98332E-08	-1.61465E-07	-1.68786E-07	-4.67599E-08	-9.25418E-09	4.84558E-06	-3.89647E-07	6.8587E-06	-1.47155E-06	6.8587E-06
10.2985	4.14728E-07	2.37906E-06	-1.96766E-07	1.12919E-06	-9.28149E-08	8.28362E-08	-1.71029E-06	2.16693E-07	9.43918E-07	9.81301E-08	-6.00876E-08	1.80267E-07	1.93709E-06	-2.05288E-06	8.30846E-07	7.18936E-07	2.91996E-08	-1.61946E-06	-4.27335E-06	-1.40971E-06	-1.79706E-05	1.96344E-06	-7.40465E-08	2.17097E-06	-4.90597E-07	-3.73982E-06	-9.93795E-07	-2.25915E-06	1.06167E-05	-1.35824E-07	9.60591E-07	-1.45257E-06	3.07056E-06	1.71418E-06	-2.65414E-07	3.86053E-08	2.24325E-06	4.95938E-08	-8.92684E-07	-1.18108E-06	-4.92663E-07	-9.43129E-07	-2.56017E-07	2.0944E-07	1.09823E-05	-2.4352E-07	7.98051E-06	6.63158E-07	7.98051E-06
10.2981	3.98337E-07	3.92054E-06	5.26697E-08	2.23842E-06	1.65947E-07	-3.0177E-07	-1.72849E-06	2.76122E-07	1.24306E-06	1.94186E-07	-4.12287E-07	4.76254E-08	6.88815E-06	-1.09565E-06	8.46282E-07	9.01579E-07	2.10046E-07	-1.12622E-06	-3.50705E-06	-1.40502E-06	-1.70655E-05	2.95473E-07	-1.08437E-06	1.72724E-06	2.05507E-06	-4.09538E-06	-6.27223E-07	-9.65929E-07	7.88063E-06	-2.46403E-07	-6.8907E-07	1.0603E-06	2.27624E-06	-6.41482E-07	-3.00542E-07	-1.10996E-06	-7.23801E-08	-4.02247E-07	-6.79843E-07	-2.02232E-06	-6.56173E-07	-1.65067E-06	-2.60295E-07	1.65242E-07	1.26156E-05	2.89739E-09	8.11518E-06	3.0031E-06	8.11518E-06
10.2977	2.53334E-07	6.90794E-06	8.04132E-08	3.82067E-06	3.0031E-07	-1.18488E-06	-1.91587E-06	1.30145E-07	1.30999E-06	3.13241E-07	-5.93744E-07	-1.63377E-08	1.02135E-05	-8.35172E-07	2.68384E-08	6.40397E-07	1.30916E-07	-5.52792E-07	-2.59057E-06	-6.3706E-07	-1.51806E-05	-1.00519E-06	-1.45597E-06	1.86616E-06	3.57148E-06	-5.12621E-06	4.11885E-07	-3.87058E-07	1.26375E-06	-8.21796E-07	-2.44648E-06	2.60109E-06	7.90651E-07	-7.19486E-07	-6.69087E-07	-2.26595E-06	-1.05686E-06	-5.79963E-07	-5.37382E-07	-9.06693E-07	-5.26229E-07	-1.8408E-06	-1.52317E-07	-4.78529E-07	9.76257E-06	2.1223E-07	7.39401E-06	5.05884E-06	7.39401E-06
10.2974	9.15223E-08	7.59453E-06	-1.19178E-07	4.02553E-06	4.03723E-07	-2.19773E-06	-2.51472E-06	-3.93035E-07	1.74103E-06	3.30499E-07	-4.01922E-07	-3.25261E-08	9.65528E-06	-2.6451E-06	-9.45659E-07	-1.30262E-07	-3.30966E-08	-8.71901E-08	-1.9226E-06	5.03387E-07	-1.35192E-05	-4.1548E-07	4.08865E-07	2.07413E-06	3.17101E-06	-3.78956E-06	1.85523E-06	6.36295E-08	-2.84027E-06	-1.84535E-06	-2.66483E-06	2.21462E-06	-4.28021E-07	5.11561E-07	-1.20425E-06	-2.39615E-06	-1.47954E-06	-3.70284E-07	-8.95508E-07	2.02382E-06	-2.48356E-07	-1.27861E-06	-1.87412E-08	-1.3492E-06	5.99317E-06	2.47391E-07	6.60372E-06	4.59825E-06	6.60372E-06
10.297	-3.94662E-08	5.05661E-06	-2.38962E-07	2.70207E-06	2.92922E-07	-2.46387E-06	-3.0261E-06	-1.07638E-06	2.67889E-06	2.26461E-07	-1.51054E-07	-7.25054E-08	5.8091E-06	-5.31913E-06	-1.40836E-06	-1.06477E-06	-2.58798E-07	1.68378E-07	-1.43768E-06	1.13682E-06	-1.27023E-05	1.31131E-06	3.15381E-06	1.65672E-06	1.8002E-06	2.41763E-06	3.00093E-06	4.20028E-07	-4.72985E-06	-2.79069E-06	-1.2174E-06	1.33111E-06	-8.76157E-07	1.17052E-06	-1.32998E-06	-1.35261E-06	-1.72013E-06	3.88002E-08	-1.53899E-06	4.65376E-06	-7.75243E-08	-4.34965E-07	9.13214E-08	-1.7798E-06	3.83414E-06	1.43633E-07	5.66033E-06	1.96974E-06	5.66033E-06
10.2966	-3.10428E-07	2.89704E-06	-1.56276E-07	1.49177E-06	-1.42217E-07	-1.69921E-06	-2.94517E-06	-1.29647E-06	2.81228E-06	8.00491E-08	-1.67731E-07	-9.62922E-08	1.49838E-06	-6.40125E-06	-1.31331E-06	-1.67639E-06	-6.1374E-07	1.47628E-07	-1.03403E-06	1.08827E-06	-1.32854E-05	2.56802E-06	4.31111E-06	2.19724E-07	7.4805E-07	7.88828E-06	2.83496E-06	3.11714E-07	-7.94191E-06	-2.87319E-06	4.60509E-07	1.22255E-06	-8.44737E-07	1.47678E-06	-7.87197E-07	-1.4993E-07	-1.62388E-06	4.74087E-07	-1.64769E-06	4.9725E-06	-5.69245E-08	1.47579E-07	1.33675E-07	-1.62679E-06	3.08582E-06	1.67737E-08	4.14922E-06	9.21853E-07	4.14922E-06
10.2963	-7.94449E-07	4.45016E-06	-7.3237E-08	1.62038E-06	-6.71394E-07	-6.77642E-07	-2.30124E-06	-7.32612E-07	9.86251E-07	-2.26536E-08	-2.49542E-07	-4.26742E-08	-1.01701E-06	-5.09433E-06	-9.82752E-07	-1.73291E-06	-9.59516E-07	-1.43767E-07	-8.91275E-07	1.16462E-06	-1.56121E-05	3.09126E-06	3.32715E-06	-2.0079E-06	1.44656E-07	5.02139E-06	1.23351E-06	-6.6965E-08	-1.22298E-05	-2.01683E-06	8.23163E-07	1.46999E-06	-8.45758E-07	2.7686E-06	-4.49131E-08	4.252E-07	-1.02846E-06	8.44156E-07	-1.07147E-06	3.01198E-06	3.40525E-09	4.17526E-07	1.00274E-07	-1.33115E-06	2.44465E-06	-1.10749E-07	2.63836E-06	3.12445E-06	2.63836E-06
10.2959	-1.20443E-06	8.0156E-06	-1.39669E-07	2.37313E-06	-1.02165E-06	-2.56963E-07	-1.29606E-06	1.11899E-07	-1.74806E-06	-8.28995E-08	1.88948E-09	4.04122E-08	-1.75508E-06	-2.70858E-06	-6.64578E-07	-1.26448E-06	-1.01427E-06	-4.42158E-07	-9.68605E-07	1.86021E-06	-1.84522E-05	3.41801E-06	1.55262E-06	-3.95503E-06	-3.12046E-07	-4.11517E-06	-1.58063E-07	-1.1095E-07	-1.45098E-05	-1.05206E-06	-3.90284E-07	1.75158E-06	-1.0304E-06	4.48103E-06	2.88644E-07	6.90959E-07	3.01098E-07	1.06809E-06	-6.6861E-07	5.32988E-07	2.20146E-07	4.90953E-07	8.2253E-08	-1.25329E-06	7.93768E-07	-2.73945E-07	1.92808E-06	5.08988E-06	1.92808E-06
10.2955	-1.20991E-06	8.89216E-06	-2.3728E-07	2.16755E-06	-1.18761E-06	-3.32557E-07	-3.18486E-08	4.1769E-07	-3.14556E-06	-2.04568E-07	5.25566E-07	9.68584E-08	-1.84936E-06	-5.9508E-07	-4.71278E-07	-3.24748E-07	-6.99394E-07	-3.81065E-07	-7.45587E-07	2.48713E-06	-1.94414E-05	3.36365E-06	1.86452E-07	-4.43734E-06	-4.21817E-07	-9.85753E-06	5.64812E-07	-3.31059E-08	-1.3597E-05	-5.90691E-07	-1.89723E-06	2.87431E-06	-1.19639E-06	4.39646E-06	1.97712E-07	1.12102E-06	2.35298E-06	1.16554E-06	-9.02547E-07	-7.51305E-07	4.65195E-07	1.91342E-07	2.07184E-07	-1.33038E-06	-2.29031E-06	-4.19856E-07	1.45956E-06	3.16771E-06	1.45956E-06
10.2952	-9.07388E-07	5.25305E-06	-2.4325E-07	6.63944E-07	-1.25055E-06	-2.51992E-07	1.09062E-06	-1.85641E-08	-2.68351E-06	-4.59174E-07	8.59429E-07	2.09292E-07	-1.55073E-06	8.00339E-07	-4.20336E-07	9.31907E-07	-2.32892E-07	3.6592E-09	-2.0383E-08	2.25688E-06	-1.77388E-05	2.64753E-06	-5.11543E-07	-3.52735E-06	-2.6744E-07	-7.46361E-06	3.05312E-06	-8.66423E-07	-1.06564E-05	-2.74875E-07	-2.09853E-06	4.74178E-06	-1.04776E-06	1.9282E-06	6.59698E-08	1.35646E-06	4.05628E-06	1.25965E-06	-1.07901E-06	-3.63742E-07	5.49864E-07	-6.96303E-07	4.52755E-07	-1.37309E-06	-5.66481E-06	-4.15326E-07	1.46702E-07	-9.41417E-07	1.46702E-07
10.2948	-7.23441E-07	-7.0359E-08	-2.5988E-07	-8.73932E-07	-1.12752E-06	4.47537E-08	1.3028E-06	-6.48365E-07	-1.96642E-06	-7.28704E-07	7.64926E-07	4.79624E-07	-2.66921E-07	9.18152E-07	-3.68709E-07	2.03236E-06	8.79225E-08	2.14157E-07	5.14872E-07	1.57428E-06	-1.48595E-05	2.15861E-06	-5.49618E-07	-2.44362E-06	-7.43198E-07	-8.19196E-07	4.89863E-06	-2.6842E-06	-7.42032E-06	3.524E-07	-9.51988E-07	5.44898E-06	-4.16269E-07	-7.99748E-07	-2.72314E-08	8.09047E-07	3.83141E-06	1.30377E-06	-6.72844E-07	9.77968E-07	4.47046E-07	-1.78632E-06	5.96878E-07	-1.30139E-06	-7.08629E-06	-1.9016E-07	-1.41192E-06	-2.69236E-06	-1.41192E-06
10.2944	-8.86664E-07	-3.24226E-06	-4.12119E-07	-1.24843E-06	-7.42103E-07	-1.04207E-08	3.35416E-07	-8.89975E-07	-2.0581E-06	-7.9366E-07	4.68578E-07	7.94384E-07	1.79936E-06	-9.78862E-07	-1.30258E-07	2.44846E-06	7.03575E-08	-7.6552E-08	1.69868E-07	1.34764E-06	-1.23737E-05	2.87602E-06	7.51325E-08	-1.75254E-06	-2.05597E-06	5.23296E-06	4.71527E-06	-3.83584E-06	-5.9941E-06	8.15329E-07	-3.12285E-07	4.00168E-06	5.00965E-07	-1.64378E-06	-3.55617E-07	-3.48464E-07	1.49623E-06	1.02405E-06	-4.28425E-07	1.95494E-06	2.59172E-07	-2.08486E-06	4.79296E-07	-1.03324E-06	-5.90749E-06	1.73722E-07	-1.40524E-06	-9.06593E-07	-1.40524E-06
10.2941	-1.19581E-06	-2.90318E-06	-5.72509E-07	-6.49233E-07	-2.87491E-07	-5.65518E-07	-1.00286E-06	-6.70733E-07	-2.02478E-06	-6.26061E-07	2.93889E-07	8.83967E-07	3.29951E-06	-4.26717E-06	2.8173E-07	2.08258E-06	-2.87898E-07	-6.15817E-07	-6.38759E-07	1.51583E-06	-1.04686E-05	4.05802E-06	1.13221E-06	-8.83698E-07	-2.67176E-06	9.57018E-06	3.81359E-06	-3.00216E-06	-7.56213E-06	3.50163E-07	-1.79142E-06	2.01252E-06	1.19215E-06	-6.85674E-07	-9.41154E-07	-1.36879E-06	-1.21185E-06	3.7962E-07	-1.1058E-06	1.43412E-06	7.17138E-08	-1.0244E-06	2.74494E-07	-5.11359E-07	-4.21877E-06	4.80605E-07	3.0555E-07	1.67373E-06	3.0555E-07
10.2937	-1.29793E-06	-1.52395E-07	-4.66812E-07	-5.73305E-08	-6.74115E-08	-9.89708E-07	-1.65038E-06	-2.89984E-07	-8.15113E-07	-4.53787E-07	3.14424E-07	6.49067E-07	3.48015E-06	-6.85437E-06	7.33187E-07	1.24621E-06	-7.20175E-07	-9.87351E-07	-8.91275E-07	1.32762E-06	-9.31664E-06	4.20112E-06	2.31378E-06	2.55604E-08	-1.16082E-06	1.21345E-05	4.08097E-06	-1.29449E-06	-9.71388E-06	-7.13137E-07	-4.66117E-06	1.0715E-06	1.4426E-06	7.37158E-07	-1.37152E-06	-1.66669E-06	-2.45734E-06	-1.6398E-07	-1.92498E-06	-5.99348E-07	-8.31198E-08	4.75747E-07	3.21791E-07	7.20203E-08	-3.9713E-06	5.5736E-07	1.66854E-06	2.90424E-06	1.66854E-06
10.2933	-1.04713E-06	2.99233E-06	2.42498E-09	5.72663E-08	-1.25067E-07	-8.02691E-07	-1.46434E-06	-7.90855E-08	8.46648E-07	-4.36385E-07	4.21617E-07	2.90223E-07	3.40819E-06	-7.33061E-06	1.2331E-06	3.46912E-07	-8.0893E-07	-1.11165E-06	-2.89816E-07	7.64264E-07	-9.85988E-06	3.48792E-06	3.42712E-06	-4.71373E-07	1.60347E-06	1.26929E-05	5.27928E-06	-9.44857E-07	-8.34087E-06	-1.11279E-06	-6.69339E-06	4.54938E-07	1.69121E-06	1.77648E-06	-1.34943E-06	-1.07256E-06	-1.96138E-06	-1.61436E-07	-1.56219E-06	-2.73109E-06	-1.87417E-07	5.58329E-07	6.43755E-07	4.11789E-07	-4.30982E-06	4.1294E-07	1.42757E-06	3.15012E-06	1.42757E-06
10.293	-6.08375E-07	4.72114E-06	6.5045E-07	-7.07924E-08	-2.15022E-07	-3.97085E-07	-1.06098E-06	-2.49942E-07	1.57206E-06	-4.33515E-07	5.52839E-07	5.73845E-08	4.59889E-06	-6.17443E-06	1.82889E-06	-1.35495E-07	-3.92065E-07	-1.07463E-06	6.49752E-07	5.21595E-07	-1.22529E-05	3.54259E-06	4.05812E-06	-2.58872E-06	3.5105E-06	1.26367E-05	5.57465E-06	-2.26306E-06	-3.67753E-06	-2.69302E-07	-6.63913E-06	-6.99095E-07	2.22147E-06	2.10492E-06	-1.07309E-06	5.49049E-08	-6.44904E-07	2.02934E-07	-2.6025E-07	-3.23355E-06	-2.24546E-07	-1.46356E-06	8.33398E-07	5.14694E-07	-3.27176E-06	2.46304E-07	8.30223E-07	3.104E-06	8.30223E-07
10.2926	-3.19174E-07	4.38148E-06	1.17614E-06	-1.99859E-07	-1.45928E-07	-4.40145E-07	-7.35432E-07	-7.82788E-07	1.30312E-06	-2.58153E-07	7.55301E-07	-1.38875E-08	6.77865E-06	-4.53072E-06	2.33459E-06	1.89325E-07	2.02917E-07	-8.12851E-07	1.55634E-06	7.02672E-07	-1.51318E-05	4.76832E-06	3.58328E-06	-3.83195E-06	3.94388E-06	1.33352E-05	4.12514E-06	-3.43962E-06	-8.79748E-07	9.70232E-07	-4.83978E-06	-1.14764E-06	2.21436E-06	1.57143E-06	-9.03707E-07	7.88083E-07	5.15477E-07	4.15163E-07	4.28006E-07	-1.79982E-06	-1.78943E-07	-3.96289E-06	5.58233E-07	6.54628E-07	-7.27577E-07	2.17601E-07	1.36258E-06	2.56744E-06	1.36258E-06
10.2922	-3.97351E-07	2.71331E-06	1.35108E-06	-3.12338E-07	-2.93967E-08	-9.34717E-07	-2.49341E-07	-1.35811E-06	9.13887E-07	-1.42512E-08	1.07949E-06	-4.13631E-08	7.95659E-06	-3.1167E-06	2.52076E-06	9.38454E-07	5.03851E-07	-3.61185E-07	2.39019E-06	7.04712E-07	-1.72442E-05	5.66699E-06	2.05194E-06	-2.02662E-06	3.96315E-06	1.29675E-05	1.94578E-06	-3.36375E-06	-3.05814E-06	1.39664E-06	-1.96156E-06	7.50984E-08	5.58512E-07	8.43734E-07	-9.37879E-07	5.36881E-07	9.84473E-07	3.78275E-07	-9.46117E-08	4.57676E-08	-4.44445E-08	-4.66259E-06	1.81923E-08	8.76457E-07	2.0094E-06	2.46157E-07	2.46174E-06	1.57532E-06	2.46174E-06
10.2919	-6.99737E-07	5.20869E-07	1.10805E-06	-2.79666E-07	-1.50932E-07	-1.31485E-06	3.25334E-07	-1.60204E-06	4.56497E-07	4.95546E-08	1.45695E-06	-8.87043E-08	6.80524E-06	-2.60648E-06	2.46266E-06	9.55374E-07	4.21392E-07	-1.45102E-07	2.79211E-06	4.36832E-07	-1.83532E-05	5.17067E-06	5.37268E-07	1.40595E-06	4.13909E-06	9.24325E-06	3.85078E-07	-2.91029E-06	-7.52774E-06	6.78599E-07	1.29066E-06	1.02652E-06	-2.23785E-06	1.25487E-06	-1.08205E-06	1.93045E-07	8.38731E-07	4.12437E-07	-7.70405E-07	4.70773E-07	1.32015E-07	-3.21244E-06	-2.90872E-07	9.31477E-07	4.0944E-06	1.53593E-07	2.89779E-06	5.17477E-07	2.89779E-06
10.2915	-8.70352E-07	-2.33724E-06	5.61913E-07	9.87604E-08	-6.17402E-07	-1.24771E-06	3.50506E-07	-1.45383E-06	-8.08388E-07	-5.66107E-08	1.70415E-06	-1.39087E-07	4.14926E-06	-3.44527E-06	2.29365E-06	-1.86898E-07	2.78352E-07	-5.47034E-07	2.16815E-06	4.80132E-07	-1.80938E-05	4.10258E-06	2.35018E-08	3.4187E-06	3.86459E-06	4.21704E-06	-2.37261E-07	-2.95502E-06	-1.05704E-05	-6.76741E-07	3.48332E-06	-4.1251E-07	-4.01645E-06	2.85475E-06	-1.28124E-06	1.25479E-06	7.9807E-07	6.12124E-07	-6.26704E-07	-8.49456E-07	2.51856E-07	-1.34273E-06	-1.79865E-07	7.31208E-07	5.02588E-06	-3.8033E-08	3.03077E-06	-9.97609E-07	3.03077E-06
10.2911	-8.05168E-07	-5.55472E-06	-4.35071E-08	6.75329E-07	-1.14544E-06	-9.03151E-07	-4.36991E-07	-1.11547E-06	-2.78027E-06	-6.20572E-08	1.68158E-06	-2.06209E-07	1.7666E-06	-4.66208E-06	1.80224E-06	-1.18574E-06	3.59799E-07	-1.30761E-06	5.77138E-07	8.68739E-07	-1.57311E-05	3.65267E-06	3.79622E-07	3.58354E-06	2.81832E-06	1.68431E-06	-3.88321E-07	-2.88666E-06	-1.16695E-05	-2.01701E-06	3.43685E-06	-2.66614E-06	-3.46211E-06	3.64887E-06	-1.44488E-06	3.45889E-06	1.47974E-06	7.17239E-07	-2.49406E-08	-2.57905E-06	2.80581E-07	-6.52923E-07	7.54932E-08	4.17733E-07	4.14524E-06	-1.21459E-07	3.91153E-06	-3.49436E-06	3.91153E-06
10.2908	-7.81912E-07	-6.97558E-06	-4.59965E-07	1.02472E-06	-1.25401E-06	-5.39655E-07	-1.32503E-06	-6.84461E-07	-4.12731E-06	1.7032E-07	1.43648E-06	-3.26345E-07	4.83136E-07	-4.43334E-06	8.5652E-07	-6.24531E-07	5.88499E-07	-1.80627E-06	-1.13492E-06	8.83408E-07	-1.16583E-05	3.6326E-06	9.15655E-07	3.75463E-06	1.52091E-06	8.80082E-07	-4.9761E-07	-2.17979E-06	-1.08439E-05	-2.79523E-06	2.15736E-06	-2.56778E-06	-1.74556E-06	2.20638E-06	-1.3642E-06	4.70681E-06	2.46771E-06	6.3817E-07	2.37578E-07	-3.29864E-06	3.11306E-07	-1.17814E-06	1.45976E-07	-4.36205E-08	2.09783E-06	-6.20181E-09	5.09645E-06	-5.87201E-06	5.09645E-06
10.2904	-9.8514E-07	-4.65465E-06	-5.48554E-07	9.94813E-07	-7.4755E-07	-2.52152E-07	-1.50127E-06	-1.26643E-07	-3.75298E-06	4.75647E-07	1.13053E-06	-4.51421E-07	7.06395E-08	-2.57165E-06	7.20064E-08	8.17758E-07	6.53254E-07	-1.87586E-06	-2.18636E-06	3.87403E-07	-7.54683E-06	3.09632E-06	1.37094E-06	4.10206E-06	1.78944E-07	-2.16658E-06	-6.27952E-07	-1.94484E-06	-6.24653E-06	-2.59761E-06	1.89368E-06	-3.7444E-07	-8.32744E-07	1.86901E-07	-9.72962E-07	4.07783E-06	2.75352E-06	5.92324E-07	9.22149E-08	-3.03631E-06	4.14476E-07	-2.09205E-06	5.5185E-09	-7.84934E-07	1.2715E-06	1.78524E-07	5.3045E-06	-6.25021E-06	5.3045E-06
10.29	-1.15368E-06	-5.21576E-08	-3.34915E-07	8.30118E-07	2.76009E-08	-1.33207E-07	-1.16522E-06	3.97792E-07	-1.89381E-06	6.44325E-07	8.62853E-07	-4.72086E-07	3.37056E-07	-9.65715E-07	2.77016E-07	1.21256E-06	3.76438E-07	-1.89838E-06	-2.33434E-06	2.62614E-07	-4.69416E-06	1.87416E-06	1.72935E-06	2.6021E-06	-1.52767E-06	-7.80588E-06	-5.71416E-07	-3.30979E-06	2.18221E-06	-1.50662E-06	2.80459E-06	6.47873E-07	-9.20317E-07	4.41101E-07	-5.625E-07	3.3017E-06	2.07311E-06	6.2451E-07	-6.71211E-08	-3.06527E-06	4.85021E-07	-2.73583E-06	-1.58702E-07	-1.44846E-06	2.82054E-06	2.87015E-07	4.70143E-06	-4.66653E-06	4.70143E-06
10.2897	-9.80974E-07	2.91984E-06	-2.33609E-08	7.51503E-07	5.15122E-07	-2.95192E-07	-1.15369E-06	5.55642E-07	3.46369E-07	6.54428E-07	6.51386E-07	-3.67726E-07	1.24133E-06	-8.44629E-07	1.26906E-06	3.01597E-07	-4.45503E-08	-2.09882E-06	-1.65805E-06	1.04603E-06	-3.67718E-06	6.86799E-07	1.64589E-06	-1.14102E-06	-3.08718E-06	-1.23386E-05	-1.55096E-07	-5.18908E-06	9.89252E-06	-2.68795E-07	2.58929E-06	-8.10329E-07	-7.15409E-07	2.92681E-06	-4.85318E-07	3.93686E-06	9.84331E-07	5.02354E-07	-6.21897E-08	-4.21611E-06	3.75454E-07	-2.70414E-06	-2.09998E-07	-1.33589E-06	4.70514E-06	2.75097E-07	4.54602E-06	-3.05191E-06	4.54602E-06
10.2893	-6.50087E-07	2.23938E-06	9.1992E-08	7.71044E-07	5.09919E-07	-6.26579E-07	-1.6136E-06	3.0106E-07	1.88398E-06	6.03252E-07	5.2802E-07	-2.32645E-07	2.1301E-06	-1.28641E-06	1.91741E-06	-1.32987E-07	-1.70906E-07	-2.20655E-06	-5.92415E-07	2.11123E-06	-5.05838E-06	1.95792E-07	8.88442E-07	-4.46051E-06	-3.11416E-06	-1.36455E-05	3.66065E-07	-5.39951E-06	1.19259E-05	3.91915E-07	2.3239E-07	-2.77619E-06	2.27667E-07	4.54737E-06	-7.13815E-07	4.64499E-06	-3.0025E-07	2.53674E-07	1.82593E-07	-5.79182E-06	1.37338E-07	-1.90213E-06	-1.37332E-07	-4.17281E-07	4.64391E-06	1.0873E-07	4.78688E-06	-2.34834E-06	4.78688E-06
10.2889	-5.7496E-07	-5.52305E-07	-1.25174E-07	8.54226E-07	2.63005E-07	-8.0757E-07	-1.71627E-06	-9.30612E-09	2.05729E-06	5.67516E-07	4.98256E-07	-1.29569E-07	2.05369E-06	-1.33845E-06	1.68147E-06	8.79538E-07	2.14453E-07	-1.93201E-06	-5.47986E-08	2.71906E-06	-8.10134E-06	4.78024E-07	-1.12297E-09	-5.09512E-06	-1.42971E-06	-1.21836E-05	3.96772E-07	-3.601E-06	7.97984E-06	5.51498E-07	-2.09067E-06	-3.48281E-06	9.21535E-07	3.39124E-06	-9.12309E-07	3.2468E-06	-2.00608E-06	2.79691E-07	8.35797E-07	-6.54939E-06	-2.90756E-08	-9.62642E-07	1.72118E-08	4.30411E-07	3.3713E-06	-2.15355E-07	4.11497E-06	-1.46796E-06	4.11497E-06
10.2886	-7.32534E-07	-3.02197E-06	-4.67969E-07	8.15244E-07	6.68965E-08	-6.81797E-07	-8.25092E-07	-1.08689E-07	9.57661E-07	5.86237E-07	4.47663E-07	-1.69692E-08	1.17113E-06	-1.7016E-06	1.19919E-06	2.03648E-06	7.91047E-07	-1.37533E-06	-6.80511E-07	2.97324E-06	-9.66413E-06	1.10846E-06	-2.56858E-07	-3.77964E-06	1.64065E-07	-7.44143E-06	-2.28649E-07	-1.53721E-06	1.32818E-06	7.56655E-07	-2.26344E-06	-2.98429E-06	7.49948E-07	1.18135E-06	-8.9418E-07	3.84223E-07	-3.52893E-06	6.61516E-07	1.77156E-06	-6.3778E-06	-4.91407E-08	-8.41436E-07	1.85588E-07	5.59004E-07	2.73246E-06	-5.12658E-07	2.61559E-06	6.36252E-07	2.61559E-06
10.2882	-7.15895E-07	-4.18699E-06	-5.7615E-07	1.2945E-07	-6.31664E-08	-4.00569E-07	6.11861E-07	-1.37653E-07	-3.66457E-07	6.59389E-07	2.80292E-07	1.35625E-07	9.01026E-07	-2.85012E-06	1.05868E-06	1.93233E-06	9.93055E-07	-7.67803E-07	-1.89924E-06	3.17863E-06	-7.80095E-06	1.46913E-06	1.26234E-07	-2.15996E-06	1.96948E-07	6.68563E-07	-8.43E-07	-4.83613E-07	-4.86617E-06	1.05158E-06	-1.34479E-06	-1.16421E-06	4.4378E-07	4.99472E-07	-7.92912E-07	-1.29667E-06	-3.37247E-06	8.61041E-07	2.50462E-06	-6.10869E-06	-3.73632E-08	-1.60404E-06	2.62403E-07	3.33E-07	2.25664E-06	-5.08553E-07	2.24004E-06	3.61327E-06	2.24004E-06
10.2878	-4.53674E-07	-3.9189E-06	-3.55176E-07	-1.52092E-06	-2.5167E-07	-1.44598E-07	1.65472E-06	-3.12576E-07	-6.7303E-07	7.23914E-07	1.30797E-07	2.52134E-07	2.14E-06	-3.22848E-06	8.66505E-07	1.11392E-06	6.14171E-07	-1.44798E-07	-2.54309E-06	3.11258E-06	-5.81864E-06	1.32055E-06	5.94158E-07	-2.87681E-07	-5.09931E-07	7.37011E-06	-7.52792E-07	2.86988E-08	-8.67877E-06	9.42849E-07	-1.43488E-06	2.52727E-06	7.45E-07	1.182E-06	-7.92592E-07	-1.18471E-06	-1.0561E-06	5.01528E-07	2.89625E-06	-5.72738E-06	-8.4992E-08	-2.27101E-06	1.65109E-07	3.40364E-07	3.95986E-07	-1.81008E-07	3.85571E-06	6.62677E-06	3.85571E-06
10.2875	-3.78433E-07	-2.15666E-06	-7.14809E-08	-3.41634E-06	-4.9526E-07	2.57412E-08	1.97444E-06	-5.63599E-07	1.71527E-07	7.11588E-07	2.08163E-07	2.41084E-07	4.06202E-06	-1.37101E-06	1.11454E-07	8.48668E-07	-5.46561E-08	4.64364E-07	-2.31844E-06	2.57849E-06	-8.28744E-06	1.15558E-06	9.34505E-07	2.17825E-06	-3.52607E-07	6.46737E-06	-2.01162E-07	8.26574E-07	-9.94852E-06	3.95818E-07	-2.0413E-06	6.57956E-06	1.25105E-06	1.09658E-06	-8.84033E-07	-1.37836E-06	1.84246E-06	1.17144E-08	3.3559E-06	-4.13086E-06	-1.40691E-07	-2.13215E-06	-6.50144E-08	4.21804E-07	-2.09753E-06	2.04068E-07	5.68987E-06	8.81544E-06	5.68987E-06
10.2871	-7.15489E-07	3.69417E-07	2.94139E-08	-4.20435E-06	-6.5304E-07	-3.56514E-08	1.97517E-06	-7.08044E-07	1.11814E-06	6.23615E-07	4.20114E-07	1.22549E-07	5.2929E-06	1.26459E-06	-7.63431E-07	1.14592E-06	-6.66117E-07	7.80505E-07	-1.81895E-06	1.95976E-06	-1.31769E-05	1.54043E-06	1.30401E-06	4.08981E-06	6.06256E-07	-1.18198E-06	2.80396E-09	1.88061E-06	-1.12633E-05	1.6986E-07	-1.06588E-06	7.74996E-06	1.34067E-06	-4.08886E-07	-9.17086E-07	-3.12298E-06	3.34166E-06	1.12905E-08	3.91937E-06	-1.33319E-06	-1.24338E-07	-1.50334E-06	-2.66044E-07	1.10948E-07	-2.96385E-06	4.67227E-07	5.85481E-06	8.72038E-06	5.85481E-06
10.2867	-1.04537E-06	2.23089E-06	2.76788E-08	-3.48561E-06	-6.13929E-07	-5.66048E-07	2.07837E-06	-7.40403E-07	1.3632E-06	4.77917E-07	4.37888E-07	-5.37929E-09	5.58444E-06	1.71036E-06	-8.81336E-07	1.33511E-06	-1.12434E-06	5.54267E-07	-1.21354E-06	1.61087E-06	-1.36839E-05	2.17043E-06	1.61823E-06	4.22944E-06	1.13783E-06	-8.69887E-06	-3.5755E-07	2.9061E-06	-1.50639E-05	7.84278E-07	1.45033E-06	5.21248E-06	1.31285E-06	-1.72142E-06	-7.70718E-07	-5.06216E-06	3.12483E-06	4.0316E-07	3.78557E-06	4.86347E-07	-3.04559E-08	-9.52143E-07	-3.04815E-07	-4.11373E-07	-1.86233E-06	6.86604E-07	4.84938E-06	5.51486E-06	4.84938E-06
10.2864	-8.88561E-07	3.04075E-06	1.21677E-07	-2.43212E-06	-3.96283E-07	-1.46952E-06	2.32831E-06	-7.30088E-07	1.25649E-06	2.55633E-07	2.13125E-07	-8.33065E-08	5.53127E-06	-7.56296E-07	-9.11324E-08	1.58929E-06	-1.42678E-06	1.99611E-08	-8.73507E-08	1.34662E-06	-9.02322E-06	2.22896E-06	1.6213E-06	3.55915E-06	1.06337E-06	-1.31769E-05	-6.97827E-07	3.97342E-06	-1.83217E-05	1.68883E-06	3.13129E-06	1.95803E-06	1.63853E-06	-1.55759E-06	-4.56162E-07	-5.83508E-06	2.29478E-06	6.2166E-07	2.4118E-06	-3.39206E-07	9.76716E-08	-6.11254E-07	-2.25227E-07	-5.16026E-07	-3.12868E-07	9.16003E-07	4.15375E-06	1.42742E-06	4.15375E-06
10.286	-4.26941E-07	3.89453E-06	2.64507E-07	-2.34168E-06	-1.37376E-07	-2.1874E-06	2.56288E-06	-6.25193E-07	1.43864E-06	6.10967E-09	1.22173E-07	-1.17611E-07	5.25296E-06	-4.16338E-06	9.94507E-07	2.39317E-06	-1.53242E-06	-2.46293E-07	1.31333E-06	1.07233E-06	-6.82917E-06	1.5985E-06	1.3856E-06	4.00734E-06	1.26662E-06	-1.77136E-05	-5.20926E-07	4.90069E-06	-1.44448E-05	1.96295E-06	2.70325E-06	7.78752E-07	1.75382E-06	-7.01892E-07	-1.49346E-07	-6.12445E-06	1.71255E-06	5.33182E-07	5.59783E-07	-2.13018E-06	1.83507E-07	-5.76382E-07	-1.98681E-07	-5.55151E-08	1.14133E-06	1.02011E-06	3.71124E-06	5.59038E-07	3.71124E-06
10.2856	-2.56616E-07	5.4275E-06	2.22727E-07	-3.00434E-06	-1.95228E-10	-2.30717E-06	2.50473E-06	-3.69109E-07	1.71768E-06	-1.06452E-07	4.12332E-07	-1.31114E-07	4.49861E-06	-6.89106E-06	1.76071E-06	3.18627E-06	-1.5183E-06	1.00822E-08	1.95673E-06	1.22279E-06	-1.1678E-05	8.93579E-07	1.08906E-06	5.51198E-06	1.77219E-06	-2.20935E-05	3.03141E-08	4.94775E-06	-3.0532E-06	1.4181E-06	1.45494E-06	1.04262E-06	7.43235E-07	-6.26091E-07	-9.83017E-08	-6.77374E-06	1.41389E-06	4.8366E-07	-5.01672E-07	-1.75761E-06	1.28317E-07	-1.12677E-06	-2.99829E-07	5.16512E-07	3.0116E-06	9.50556E-07	2.60419E-06	3.98649E-06	2.60419E-06
10.2853	-5.43914E-07	6.6781E-06	-5.51457E-08	-3.1045E-06	-2.30835E-09	-2.08592E-06	1.74971E-06	-6.12058E-08	1.46094E-06	-3.22498E-08	7.73965E-07	-1.49006E-07	3.79888E-06	-9.19016E-06	1.89727E-06	3.02916E-06	-1.57675E-06	4.02646E-07	1.55861E-06	1.98799E-06	-1.75513E-05	3.65247E-07	5.27717E-07	6.15812E-06	1.58751E-06	-1.96071E-05	5.12159E-07	3.80339E-06	6.43484E-06	4.44986E-07	1.01445E-06	7.9017E-07	-1.06906E-06	-1.5224E-06	-3.84201E-07	-6.81556E-06	1.27634E-06	5.81439E-07	-5.2114E-07	7.6999E-07	-6.57248E-08	-2.12132E-06	-3.92682E-07	8.12356E-07	4.50093E-06	9.19345E-07	1.2796E-06	8.01888E-06	1.2796E-06
10.2849	-7.9876E-07	6.55919E-06	-3.43071E-07	-2.01706E-06	6.63373E-08	-2.02629E-06	2.18016E-07	1.74474E-07	7.34893E-07	-2.19301E-09	7.42862E-07	-2.0157E-07	4.16406E-06	-1.12904E-05	1.35414E-06	2.22422E-06	-1.7128E-06	3.72024E-07	1.09626E-06	2.77845E-06	-1.66573E-05	-1.78147E-07	-4.21866E-07	5.18611E-06	6.55138E-07	-7.55292E-06	5.97861E-07	2.27854E-06	4.71842E-06	-8.04975E-07	1.45769E-06	-6.008E-08	-2.33921E-06	-2.46248E-06	-7.86968E-07	-5.23772E-06	1.38153E-06	5.7452E-07	-2.61622E-07	1.86138E-06	-2.14661E-07	-2.95097E-06	-3.0411E-07	7.96984E-07	3.79424E-06	1.08738E-06	1.00528E-06	8.81821E-06	1.00528E-06
10.2845	-5.3569E-07	5.33852E-06	-4.37164E-07	-5.53317E-07	4.3124E-07	-2.13303E-06	-1.30162E-06	3.44704E-07	2.98265E-07	-2.46934E-07	3.56743E-07	-2.82587E-07	5.29763E-06	-1.17525E-05	5.02835E-07	1.85438E-06	-1.72295E-06	-1.3331E-07	1.26837E-06	3.06899E-06	-1.04599E-05	-3.23593E-07	-1.09825E-06	4.12493E-06	2.8505E-07	5.68719E-06	1.79943E-07	1.43379E-06	-6.78742E-06	-2.28412E-06	2.02308E-06	-2.88976E-07	-2.55141E-06	-2.79672E-06	-9.95191E-07	-3.32986E-06	1.7452E-06	4.57517E-07	-2.12618E-07	-8.04848E-07	-1.45466E-07	-3.46253E-06	-4.94039E-08	5.52799E-07	8.8925E-07	1.29817E-06	1.45272E-06	6.88258E-06	1.45272E-06
10.2842	1.07832E-07	4.00618E-06	-3.84016E-07	1.14384E-07	1.01387E-06	-2.02668E-06	-1.65536E-06	4.82231E-07	5.0177E-07	-6.33145E-07	8.97555E-08	-3.29559E-07	5.25232E-06	-8.96934E-06	-5.01455E-08	1.90555E-06	-1.59523E-06	-5.95896E-07	1.52999E-06	3.11522E-06	-5.96346E-06	7.55294E-07	-7.28681E-07	4.50437E-06	1.0471E-06	9.95804E-06	-4.4414E-07	1.4388E-06	-1.841E-05	-3.3495E-06	2.21433E-06	4.0839E-07	-2.64642E-06	-2.61706E-06	-9.40898E-07	-3.11302E-06	2.24929E-06	5.71686E-07	-1.36104E-07	-4.96024E-06	6.06754E-08	-4.08828E-06	2.18446E-07	2.31529E-07	-2.02765E-06	1.33141E-06	9.43946E-07	5.06628E-06	9.43946E-07
10.2838	5.62137E-07	3.12186E-06	-3.4691E-07	-2.41592E-07	1.44799E-06	-1.67026E-06	-6.64694E-07	5.4929E-07	8.09314E-07	-8.24287E-07	1.87558E-07	-2.95906E-07	2.65872E-06	-3.75006E-06	-2.78263E-07	1.22519E-06	-1.58072E-06	-5.34761E-07	1.28948E-06	3.22527E-06	-5.30239E-06	2.67505E-06	2.547E-07	5.80877E-06	1.72927E-06	5.25912E-06	-4.87444E-07	1.72014E-06	-2.24866E-05	-3.18184E-06	1.71254E-06	1.45295E-06	-3.50878E-06	-2.19171E-06	-8.2682E-07	-4.13357E-06	2.76861E-06	9.29755E-07	1.19737E-07	-6.62483E-06	1.78184E-07	-4.7136E-06	4.26746E-07	1.14932E-07	-3.23569E-06	1.21443E-06	-6.68741E-07	3.9691E-06	-6.68741E-07
10.2834	4.97276E-07	2.7372E-06	-3.75503E-07	-8.71513E-07	1.45597E-06	-1.44464E-06	5.31948E-07	5.60789E-07	5.49521E-07	-7.33766E-07	3.74471E-07	-2.13746E-07	-1.3723E-06	7.09025E-07	-8.79055E-07	-5.79756E-07	-1.69134E-06	-2.03995E-08	1.00835E-06	3.0464E-06	-5.75847E-06	3.72966E-06	5.57927E-07	6.48481E-06	1.32555E-06	-1.33054E-06	6.82002E-07	1.82698E-06	-1.83171E-05	-1.99709E-06	4.01325E-07	2.54836E-06	-4.58744E-06	-1.61571E-06	-8.35658E-07	-3.98522E-06	2.93946E-06	9.96889E-07	2.06766E-07	-4.83068E-06	1.48963E-07	-4.47036E-06	6.01858E-07	2.99874E-07	-2.79227E-06	1.0686E-06	-1.34469E-06	2.07283E-06	-1.34469E-06
10.2831	1.11728E-07	2.49864E-06	-3.98656E-07	-1.00652E-06	1.10777E-06	-1.4596E-06	8.41605E-07	6.14061E-07	-2.63435E-07	-5.51185E-07	2.81884E-07	-1.43209E-07	-4.44817E-06	1.78089E-06	-2.08517E-06	-2.40873E-06	-1.53173E-06	4.87561E-07	1.30551E-06	2.33418E-06	-6.78853E-06	3.07704E-06	-1.41666E-07	6.10278E-06	7.79413E-07	-6.71155E-06	2.68444E-06	1.7198E-06	-1.00573E-05	-9.60341E-07	-1.04963E-06	3.48295E-06	-4.47688E-06	-9.31369E-07	-9.32334E-07	-1.9027E-06	2.08465E-06	4.43186E-07	-1.49033E-08	-1.82767E-06	9.10168E-08	-3.24306E-06	7.08066E-07	4.51079E-07	-1.27093E-06	8.58183E-07	2.07034E-07	-4.21095E-07	2.07034E-07
10.2827	-2.46867E-07	1.51504E-06	-3.69561E-07	-5.97674E-07	6.85963E-07	-1.32754E-06	4.35605E-07	6.74259E-07	-9.94042E-07	-3.79678E-07	-7.59098E-08	-1.08758E-07	-5.64553E-06	-4.76805E-08	-2.93593E-06	-3.08309E-06	-9.24291E-07	6.84687E-07	1.86363E-06	1.77728E-06	-9.46365E-06	1.86182E-06	-6.53201E-07	5.54633E-06	1.46445E-06	-1.28392E-05	4.33851E-06	1.50093E-06	-3.32534E-06	-6.88604E-07	-1.56981E-06	3.72096E-06	-2.48584E-06	-2.17375E-07	-9.69884E-07	1.79655E-07	8.24865E-08	-3.07456E-07	-1.15693E-08	3.50387E-07	2.92912E-08	-2.27455E-06	6.59176E-07	2.39908E-07	1.06513E-06	5.33534E-07	2.58579E-06	-1.09337E-06	2.58579E-06
10.2823	-5.28416E-07	-8.2747E-07	-3.25226E-07	-1.89382E-07	4.09034E-07	-8.13981E-07	1.20898E-07	5.42246E-07	-1.0231E-06	-1.57353E-07	-3.919E-07	-1.36159E-07	-6.12346E-06	-2.05219E-06	-2.48892E-06	-2.54577E-06	-3.28485E-07	6.46043E-07	2.08063E-06	2.17612E-06	-1.08559E-05	1.37453E-06	5.74318E-08	5.39567E-06	2.84248E-06	-1.88196E-05	4.83378E-06	1.25996E-06	-1.70039E-06	-6.88698E-07	-1.00356E-06	3.3367E-06	6.02559E-07	3.36148E-07	-8.8633E-07	5.1409E-07	-1.80521E-06	-6.20839E-07	6.61923E-07	1.54152E-06	-1.41297E-07	-2.3926E-06	5.01679E-07	-1.53027E-07	3.69722E-06	2.25655E-07	3.70088E-06	8.34656E-07	3.70088E-06
10.282	-8.62602E-07	-3.68249E-06	-3.17517E-07	-2.28319E-07	3.12693E-07	-2.37245E-07	3.42009E-09	1.72824E-07	-3.04835E-07	8.06174E-08	-4.82249E-07	-2.78556E-07	-7.00218E-06	-2.55355E-06	-1.243E-06	-1.40116E-06	-2.66444E-07	5.68507E-07	2.0339E-06	3.23917E-06	-6.87325E-06	1.27838E-06	1.49242E-06	5.08253E-06	3.16686E-06	-1.94962E-05	4.33743E-06	1.08743E-06	-3.44666E-06	-5.25277E-07	-2.93525E-07	3.42717E-06	3.01782E-06	2.91516E-07	-7.43592E-07	-3.19715E-07	-1.92567E-06	-4.28104E-07	1.50061E-06	2.14917E-06	-4.01409E-07	-2.63807E-06	3.8238E-07	-3.51775E-07	5.81519E-06	3.41589E-08	3.35685E-06	2.72096E-06	3.35685E-06
10.2816	-1.13336E-06	-5.46715E-06	-3.40584E-07	-5.83113E-07	2.94033E-07	5.62469E-08	-4.39082E-07	-2.01666E-07	4.88367E-07	1.91404E-07	-4.23249E-07	-5.05068E-07	-7.66528E-06	-2.51922E-06	-4.38992E-07	-1.11231E-07	-6.37966E-07	4.92265E-07	1.93291E-06	3.97352E-06	-1.72376E-07	6.84317E-07	2.45662E-06	3.86661E-06	2.12822E-06	-1.30017E-05	3.44262E-06	1.08974E-06	-3.51642E-06	-5.34487E-07	-2.56723E-07	4.51377E-06	3.26452E-06	-7.08214E-07	-6.26186E-07	-9.31201E-07	-3.76307E-07	-1.0469E-07	1.55055E-06	2.30647E-06	-5.58104E-07	-1.80548E-06	2.88491E-07	-3.79451E-07	6.93387E-06	-1.85468E-07	2.63489E-06	1.94784E-06	2.63489E-06
10.2812	-1.02923E-06	-5.8769E-06	-3.29567E-07	-8.02163E-07	2.4851E-07	1.88543E-07	-1.21768E-06	-4.1978E-07	4.83864E-07	1.9775E-07	-3.04674E-07	-6.26306E-07	-6.80193E-06	-3.5647E-06	-3.17687E-07	1.00554E-06	-9.93656E-07	3.20751E-07	1.35347E-06	3.87744E-06	2.37955E-06	-9.98575E-08	2.56182E-06	2.01702E-06	1.27762E-06	-4.26667E-06	2.49807E-06	1.4648E-06	-7.57558E-07	-8.48724E-07	-9.53049E-07	5.39621E-06	1.45832E-06	-2.20565E-06	-5.43652E-07	-1.25243E-06	7.72254E-07	1.69343E-07	7.26009E-07	2.67567E-06	-5.2271E-07	-5.40287E-07	4.196E-08	-5.20092E-07	6.73972E-06	-5.32446E-07	1.84374E-06	-4.91169E-07	1.84374E-06
10.2809	-5.95937E-07	-5.92476E-06	-2.21781E-07	-7.85093E-07	2.33121E-07	3.70072E-07	-1.68352E-06	-6.16986E-07	-4.07142E-07	2.5098E-07	-3.77842E-08	-4.76242E-07	-4.53693E-06	-5.43041E-06	-9.80601E-08	1.64307E-06	-1.19779E-06	-2.99755E-08	1.26694E-09	3.06417E-06	4.29224E-07	-1.48787E-07	2.22563E-06	5.41491E-07	1.75654E-06	8.9875E-07	1.58274E-06	2.41853E-06	3.67867E-08	-7.31995E-07	-2.19201E-06	4.60838E-06	-5.21499E-07	-3.04033E-06	-4.34408E-07	-1.9499E-06	1.50741E-07	5.00615E-07	8.36866E-08	4.31156E-06	-4.30389E-07	-4.97433E-07	-3.62345E-07	-7.98155E-07	4.88848E-06	-7.45805E-07	6.38648E-07	-1.47542E-06	6.38648E-07
10.2805	-3.64315E-07	-5.9765E-06	-3.57987E-08	-9.60057E-07	4.28993E-07	4.1258E-07	-1.57394E-06	-9.11366E-07	-1.16865E-06	2.95969E-07	4.82511E-07	-1.62744E-07	-2.57529E-06	-6.52078E-06	4.98874E-07	1.76415E-06	-1.37984E-06	-5.4658E-07	-1.32483E-06	1.70129E-06	5.49812E-07	5.82698E-07	1.7225E-06	1.62981E-08	2.93639E-06	1.59464E-06	6.90868E-07	3.70635E-06	-4.20519E-06	2.5351E-07	-3.69E-06	2.21505E-06	-8.18778E-07	-2.69054E-06	-2.6754E-07	-2.73763E-06	-7.99821E-07	8.39772E-07	5.37033E-07	6.86873E-06	-3.92107E-07	-1.80629E-06	-6.4308E-07	-1.0416E-06	1.95715E-06	-5.23773E-07	-4.64682E-07	3.1262E-09	-4.64682E-07
10.2801	-6.60792E-07	-5.42429E-06	1.12552E-07	-1.67369E-06	8.10492E-07	8.77123E-08	-1.37811E-06	-1.11226E-06	-7.81303E-07	1.28024E-07	1.11849E-06	4.97033E-09	-2.22102E-06	-6.13431E-06	8.04035E-07	1.60173E-06	-1.48135E-06	-1.06787E-06	-1.53055E-06	1.33515E-07	4.63797E-06	1.59705E-06	1.05632E-06	1.4967E-07	3.6713E-06	5.16054E-07	-1.93079E-07	4.49762E-06	-9.02063E-06	1.24297E-06	-4.68997E-06	-7.17103E-07	3.76161E-07	-2.03812E-06	-1.21166E-07	-2.75126E-06	2.75727E-07	8.89268E-07	1.64692E-06	8.14439E-06	-3.17407E-07	-2.82822E-06	-5.95333E-07	-1.26954E-06	-1.25704E-07	-2.75649E-08	-3.24789E-07	1.78741E-06	-3.24789E-07
10.2798	-1.07865E-06	-4.58202E-06	1.06327E-07	-2.63507E-06	9.77717E-07	-3.12268E-07	-1.4385E-06	-9.98876E-07	4.89415E-07	-1.58862E-07	1.55143E-06	-1.30159E-07	-3.06078E-06	-4.63406E-06	3.71263E-07	1.23023E-06	-1.35112E-06	-1.32911E-06	-6.41135E-07	-8.698E-07	6.10418E-06	2.9451E-06	5.01253E-07	3.57762E-07	3.77482E-06	4.83343E-07	-8.40454E-07	4.26677E-06	-8.18079E-06	1.27497E-06	-4.3819E-06	-3.48454E-06	1.28901E-06	-2.16843E-06	-1.01902E-07	-2.23711E-06	2.92751E-06	5.49553E-07	2.10563E-06	6.45548E-06	-1.00039E-07	-2.48669E-06	-3.62734E-07	-1.57289E-06	3.03446E-07	2.90886E-07	1.16121E-06	1.82466E-06	1.16121E-06
10.2794	-1.00509E-06	-4.98812E-06	-5.37552E-08	-3.21866E-06	5.96719E-07	-3.14285E-07	-1.44755E-06	-6.90799E-07	1.47349E-06	-1.75944E-07	1.59915E-06	-4.12454E-07	-3.9168E-06	-1.98158E-06	-3.5926E-07	5.20387E-07	-1.12376E-06	-1.23996E-06	4.00387E-07	-8.73664E-07	1.00144E-06	4.65577E-06	4.61363E-07	2.92991E-07	3.65899E-06	3.77657E-06	-6.20076E-07	3.68168E-06	-2.02391E-06	8.76199E-07	-2.82248E-06	-5.54362E-06	1.06423E-06	-2.8581E-06	-1.90957E-07	-2.48832E-06	3.86546E-06	1.56128E-07	1.28538E-06	2.8661E-06	1.6849E-07	-1.59191E-06	-1.81976E-07	-1.80012E-06	3.20328E-06	2.79711E-07	2.88572E-06	1.05737E-06	2.88572E-06
10.279	-4.71544E-07	-6.96777E-06	-2.58638E-07	-3.17643E-06	-5.278E-08	-2.60353E-08	-1.19219E-06	-4.65482E-07	1.66993E-06	1.71082E-07	1.34861E-06	-6.01567E-07	-4.36256E-06	1.86067E-06	-8.0534E-07	-3.8368E-07	-1.01809E-06	-1.12216E-06	9.96679E-07	-5.17912E-07	-4.5396E-06	5.76594E-06	8.35344E-07	-8.41798E-08	3.36639E-06	1.1299E-05	8.37267E-07	3.87731E-06	4.43042E-06	1.24507E-06	-7.43104E-07	-5.93844E-06	6.79296E-07	-3.10601E-06	-2.6462E-07	-3.93212E-06	1.30768E-06	8.59933E-08	-1.69627E-07	1.83294E-07	2.93626E-07	-1.49294E-06	-4.97409E-08	-1.80239E-06	7.58301E-06	1.65806E-07	3.98435E-06	1.99505E-06	3.98435E-06
10.2787	-4.05911E-08	-8.52566E-06	-4.17622E-07	-2.75866E-06	-3.30544E-07	-1.32372E-08	-1.08215E-06	-3.60239E-07	1.67452E-06	4.7929E-07	9.89583E-07	-6.35857E-07	-4.64122E-06	5.06338E-06	-8.87706E-07	-9.7186E-07	-8.85974E-07	-1.41271E-06	1.2023E-06	-7.17635E-07	-3.3427E-06	5.41145E-06	1.17529E-06	-3.95605E-07	2.7206E-06	1.99482E-05	2.7249E-06	4.83636E-06	8.9835E-06	2.24746E-06	1.28302E-06	-4.39851E-06	9.43042E-07	-2.83554E-06	-2.84565E-07	-5.34071E-06	-2.2444E-06	2.74333E-07	-1.29381E-06	2.38485E-08	1.95116E-07	-2.34879E-06	1.56715E-07	-1.76276E-06	1.2307E-05	1.21655E-07	4.32238E-06	4.84533E-06	4.32238E-06
10.2783	3.19071E-08	-7.72555E-06	-5.32321E-07	-2.21145E-06	-7.6753E-08	-4.34271E-07	-1.39302E-06	-2.40465E-07	1.9469E-06	4.27909E-07	6.94054E-07	-6.02255E-07	-4.61509E-06	4.77284E-06	-7.27123E-07	-9.23342E-07	-4.51521E-07	-2.04287E-06	1.16263E-06	-1.36499E-06	1.89321E-06	4.38094E-06	1.44091E-06	7.55649E-08	1.96767E-06	2.3588E-05	3.49957E-06	5.2987E-06	1.28573E-05	2.54079E-06	2.59322E-06	-2.54782E-06	9.45163E-07	-2.96527E-06	-3.33683E-07	-5.40527E-06	-3.01684E-06	3.08419E-07	-1.73339E-06	1.48833E-06	-4.56237E-08	-3.23185E-06	3.92906E-07	-1.8069E-06	1.52663E-05	1.25822E-07	3.62755E-06	6.53144E-06	3.62755E-06
10.2779	1.09888E-08	-4.9535E-06	-6.34885E-07	-1.50366E-06	1.90734E-07	-8.06606E-07	-1.55353E-06	-1.49502E-07	2.04735E-06	1.97975E-07	6.58309E-07	-5.67091E-07	-3.76379E-06	7.58666E-07	-3.94184E-07	-4.66257E-07	1.05109E-07	-2.37372E-06	1.05795E-06	-1.55945E-06	2.87312E-06	4.03335E-06	1.90442E-06	1.44352E-06	1.6122E-06	1.94698E-05	2.57614E-06	4.45826E-06	1.55697E-05	1.6318E-06	1.97906E-06	-2.57083E-06	-3.33993E-07	-3.75806E-06	-4.04632E-07	-4.38248E-06	-6.96413E-07	-3.84691E-08	-1.49479E-06	2.51261E-06	-2.66919E-07	-3.34216E-06	5.04074E-07	-1.57125E-06	1.37591E-05	2.13652E-07	1.5207E-06	4.46566E-06	1.5207E-06
10.2776	6.18873E-08	-1.96084E-06	-7.13838E-07	-6.00395E-07	5.37231E-08	-7.11089E-07	-8.81636E-07	-2.81815E-07	1.50121E-06	7.28751E-08	9.7782E-07	-5.45254E-07	-2.15378E-06	-3.50521E-06	-1.47706E-07	-8.19674E-08	3.17553E-07	-1.90411E-06	1.30415E-06	-8.87552E-07	-2.46081E-06	4.07646E-06	2.27804E-06	2.39606E-06	1.82978E-06	1.18292E-05	1.03185E-06	2.94645E-06	1.44829E-05	5.48812E-07	-9.24056E-07	-4.57263E-06	-1.86334E-06	-4.20393E-06	-3.15811E-07	-3.59594E-06	1.65865E-06	-5.38366E-07	-4.81557E-07	1.95626E-06	-3.09805E-07	-2.63652E-06	4.51599E-07	-7.69128E-07	7.66338E-06	4.72021E-07	-1.28385E-06	3.8317E-07	-1.28385E-06
10.2772	-3.90449E-08	1.18069E-07	-7.50026E-07	2.8586E-07	-2.45576E-07	-2.76903E-07	3.08109E-07	-6.18294E-07	6.02469E-07	-3.06294E-08	1.35727E-06	-5.61802E-07	-5.14846E-07	-4.57105E-06	-2.54297E-07	-5.08112E-08	1.42306E-07	-8.04551E-07	2.05375E-06	2.2045E-07	-8.1587E-06	3.13434E-06	1.7773E-06	1.34179E-06	2.44968E-06	6.52544E-06	2.36013E-07	1.79739E-06	9.22806E-06	2.52288E-07	-4.01852E-06	-6.25834E-06	-1.63503E-06	-3.4134E-06	1.67902E-08	-3.71352E-06	1.93224E-06	-8.24374E-07	1.03945E-06	3.92121E-07	-1.25554E-07	-1.57515E-06	2.90329E-07	4.84475E-08	8.93092E-07	7.56593E-07	-3.05001E-06	-1.39911E-06	-3.05001E-06
10.2768	-4.13511E-07	9.86801E-07	-7.91229E-07	8.50941E-07	-2.80841E-07	1.4913E-07	1.04987E-06	-8.43041E-07	-2.39408E-07	-3.06961E-07	1.25384E-06	-6.30025E-07	8.45464E-07	-2.58749E-06	-4.1858E-07	-2.80183E-07	-1.05214E-08	4.20421E-07	2.74598E-06	1.14096E-06	-8.48534E-06	1.30728E-06	3.81794E-07	-1.35069E-06	3.27484E-06	3.9744E-06	3.13485E-07	1.19978E-06	2.5286E-06	4.77056E-07	-4.41371E-06	-5.50144E-06	4.37355E-07	-1.77331E-06	3.48413E-07	-4.12872E-06	1.11637E-06	-8.31969E-07	2.01883E-06	-7.53343E-07	1.43844E-07	-6.36897E-07	4.52119E-08	3.25796E-08	-2.29768E-06	7.89754E-07	-2.85618E-06	3.56888E-07	-2.85618E-06
10.2765	-7.86091E-07	7.53474E-07	-9.15924E-07	9.57237E-07	-1.02094E-07	3.91129E-07	1.04826E-06	-6.97999E-07	-1.22212E-06	-6.169E-07	5.61768E-07	-6.98213E-07	2.46061E-06	-1.50111E-07	-9.64499E-08	-3.9784E-07	4.97152E-08	1.50348E-06	2.7824E-06	1.37987E-06	-3.08376E-06	2.5969E-07	-7.57904E-07	-3.33901E-06	4.07821E-06	5.39909E-07	4.44665E-07	7.56928E-07	-3.28795E-06	5.36996E-07	-2.02928E-06	-2.66372E-06	2.26735E-06	-3.04355E-07	3.39826E-07	-3.90473E-06	9.88179E-07	-7.73615E-07	1.63307E-06	-6.90954E-07	2.78186E-07	-5.05999E-08	-2.01648E-07	-7.42408E-07	-1.54773E-06	6.06987E-07	-1.45396E-06	1.98984E-06	-1.45396E-06
10.2761	-9.42588E-07	2.68726E-07	-1.10436E-06	7.08744E-07	-4.31196E-08	3.43148E-07	9.63085E-07	-3.0321E-07	-2.4352E-06	-6.70423E-07	-1.06071E-07	-7.02185E-07	4.69893E-06	1.12191E-06	4.8521E-07	-1.20519E-07	1.02417E-07	2.35082E-06	2.29546E-06	5.79713E-07	4.78842E-06	5.84689E-07	-7.94041E-07	-3.0294E-06	4.5476E-06	-4.53734E-06	1.44675E-07	3.44068E-07	-7.44329E-06	3.60606E-07	2.23625E-07	-1.65004E-07	2.34087E-06	4.16241E-07	-2.95063E-08	-2.78374E-06	1.57343E-06	-7.57262E-07	5.62062E-07	2.49838E-08	2.1101E-07	1.04156E-07	-2.52475E-07	-1.33494E-06	5.6415E-07	5.51241E-07	9.72027E-08	-6.22194E-08	9.72027E-08
10.2757	-1.08166E-06	7.34407E-07	-1.19926E-06	4.4683E-07	-1.54088E-07	-9.43811E-08	1.30437E-06	-6.96433E-08	-3.01247E-06	-4.83881E-07	-1.51551E-07	-6.46284E-07	6.86622E-06	1.52056E-06	4.50707E-07	3.05789E-07	4.33113E-08	2.6747E-06	1.62784E-06	-1.01272E-06	1.08842E-05	9.52763E-07	-4.74762E-07	-1.23212E-06	4.58706E-06	-7.66993E-06	-4.65376E-07	1.37759E-07	-9.06443E-06	2.44884E-07	3.20936E-07	-2.05619E-08	1.34302E-06	3.32872E-07	-4.63819E-07	-1.21562E-06	1.72755E-06	-6.69972E-07	2.75368E-07	2.41926E-07	7.79471E-08	-3.60403E-07	-4.54315E-08	-1.23823E-06	2.26075E-06	7.33263E-07	1.60308E-06	-4.38038E-06	1.60308E-06
10.2754	-1.3886E-06	2.00415E-06	-1.0522E-06	6.44482E-07	-2.66106E-07	-7.15459E-07	1.66935E-06	-3.0195E-07	-1.98635E-06	-3.14527E-07	2.26509E-07	-5.70577E-07	7.64985E-06	1.67265E-06	-3.23889E-07	2.77201E-07	9.02589E-08	2.16542E-06	5.8189E-07	-2.34579E-06	1.16629E-05	3.97947E-07	-1.15098E-06	5.31983E-07	4.47181E-06	-6.38326E-06	-1.29068E-06	2.42601E-07	-7.71068E-06	2.73134E-07	-6.6925E-07	-1.84095E-06	7.46677E-07	-3.57612E-07	-7.31221E-07	1.30488E-07	8.18167E-07	-4.74915E-07	9.84133E-07	-5.13514E-07	2.72477E-08	-1.52098E-06	1.76713E-07	-9.01748E-07	3.32807E-06	8.40418E-07	2.99425E-06	-6.81562E-06	2.99425E-06
10.275	-1.59112E-06	2.37499E-06	-6.97642E-07	1.51531E-06	-4.27534E-07	-9.85876E-07	1.39983E-06	-8.44065E-07	2.35859E-07	-2.54351E-07	3.99571E-07	-4.81384E-07	6.21759E-06	1.596E-06	-8.31732E-07	-3.03605E-07	3.30032E-07	1.01268E-06	-9.58702E-07	-2.59067E-06	7.20329E-06	-2.86187E-07	-2.80521E-06	2.10101E-06	4.43474E-06	-2.49209E-06	-2.28563E-06	7.34295E-07	-5.08502E-06	4.22868E-07	-1.00331E-06	-3.1526E-06	1.02054E-06	-1.15386E-06	-8.51981E-07	6.60759E-07	-1.03373E-06	-3.62865E-07	1.33868E-06	-1.75928E-06	7.38994E-08	-2.67545E-06	1.81849E-07	-8.48329E-07	3.37269E-06	6.14134E-07	3.55021E-06	-6.24547E-06	3.55021E-06
10.2746	-1.32893E-06	1.0044E-06	-3.26369E-07	2.66629E-06	-7.84659E-07	-6.30386E-07	5.9784E-07	-1.13627E-06	2.08595E-06	-1.95899E-07	2.70558E-07	-3.82033E-07	2.98718E-06	1.26899E-06	-4.21338E-07	-6.79361E-07	5.03275E-07	-1.2765E-07	-2.14066E-06	-2.11289E-06	2.11158E-06	-2.22299E-07	-3.94784E-06	3.96466E-06	4.31445E-06	1.12614E-06	-2.90334E-06	1.60382E-06	-3.27884E-06	7.20975E-07	-8.5616E-07	-1.83792E-06	1.73075E-06	-1.5875E-06	-9.04349E-07	6.23157E-08	-3.26196E-06	-4.67252E-07	4.54999E-07	-2.89804E-06	1.44334E-07	-2.48382E-06	7.65534E-08	-1.02364E-06	1.72393E-06	2.01924E-07	2.82868E-06	-5.17662E-06	2.82868E-06
10.2743	-7.5132E-07	-6.93796E-07	-7.39094E-08	3.41375E-06	-1.11359E-06	-5.88182E-09	2.23634E-08	-7.3921E-07	2.43228E-06	-1.1022E-07	3.20679E-07	-3.2601E-07	-1.86184E-07	1.13677E-06	1.88899E-07	-1.75845E-07	3.95215E-07	-7.63025E-07	-1.94674E-06	-1.71482E-06	6.62611E-07	3.32915E-08	-3.4416E-06	5.63525E-06	3.83715E-06	3.74543E-06	-2.40716E-06	2.25551E-06	-1.9631E-06	9.70706E-07	-1.09253E-06	1.63418E-06	2.35396E-06	-1.88286E-06	-8.57981E-07	-1.3203E-06	-4.65306E-06	-6.66092E-07	-8.23082E-07	-3.79969E-06	1.6786E-07	-4.72262E-07	5.75501E-08	-1.27646E-06	-1.32569E-06	-1.15714E-07	1.58061E-06	-5.1188E-06	1.58061E-06
10.2739	-3.50707E-07	-1.21441E-06	9.73402E-08	3.50952E-06	-9.82857E-07	3.91971E-07	6.38612E-08	1.94474E-07	1.355E-06	-6.94615E-08	7.4396E-07	-3.53319E-07	-9.28713E-07	1.73171E-06	3.03959E-08	8.0254E-07	6.83848E-08	-9.02307E-07	-6.94732E-07	-1.34811E-06	1.83227E-06	-3.01943E-07	-1.65461E-06	6.20857E-06	2.97626E-06	5.40878E-06	-1.0169E-06	1.66934E-06	-8.69101E-08	8.34048E-07	-1.17034E-06	4.59812E-06	2.39629E-06	-2.48401E-06	-6.90322E-07	-2.38474E-06	-3.95908E-06	-8.57833E-07	-1.30108E-06	-4.43509E-06	1.21003E-07	1.96133E-06	1.91658E-08	-1.75518E-06	-4.93667E-06	-2.53396E-07	7.38463E-07	-4.77567E-06	7.38463E-07
10.2735	-3.0397E-07	-1.33975E-06	2.60164E-07	3.25059E-06	-4.26286E-07	5.68329E-07	2.75765E-07	1.09683E-06	-3.84409E-07	-5.62781E-08	1.1401E-06	-4.09276E-07	1.45162E-06	2.96759E-06	-7.1414E-07	1.219E-06	-3.93586E-07	-7.47456E-07	2.70809E-07	-5.29806E-07	1.77649E-06	-7.39392E-07	2.48115E-07	5.81585E-06	1.80479E-06	5.25334E-06	-4.48934E-08	-3.1608E-07	7.77672E-07	4.30244E-07	-1.94853E-07	4.87834E-06	1.59052E-06	-2.77862E-06	-5.12868E-07	-1.99986E-06	-1.52867E-06	-1.17981E-06	-1.1296E-06	-4.48053E-06	6.4476E-08	2.945E-06	-2.42446E-07	-2.38118E-06	-8.8259E-06	-2.17772E-07	1.02994E-07	-3.51335E-06	1.02994E-07
10.2732	-3.32665E-07	-2.8706E-06	3.40777E-07	2.85118E-06	1.1979E-08	8.53402E-07	1.35711E-07	1.58844E-06	-1.88271E-06	-1.59395E-08	1.20306E-06	-4.13952E-07	4.66529E-06	3.92384E-06	-1.21203E-06	6.37727E-07	-9.64564E-07	-3.58978E-07	2.98061E-07	3.63904E-07	-2.91119E-07	-3.93256E-07	1.36375E-06	5.04478E-06	3.07551E-07	3.20225E-06	-3.91064E-07	-2.38053E-06	-1.82888E-06	3.21094E-07	1.05517E-06	2.83922E-06	5.60741E-07	-1.60365E-06	-4.54057E-07	-7.94984E-08	6.9374E-07	-1.66395E-06	-1.23126E-06	-3.6897E-06	1.14154E-07	2.40233E-06	-5.73957E-07	-2.5212E-06	-1.24527E-05	2.30146E-08	-9.30081E-07	-3.25209E-06	-9.30081E-07
10.2728	-1.85141E-07	-5.74443E-06	1.94775E-07	2.22158E-06	7.94951E-09	1.26684E-06	-6.72651E-08	1.69599E-06	-2.33924E-06	-4.61936E-08	1.14683E-06	-3.81223E-07	5.55709E-06	3.77402E-06	-1.28615E-06	-4.85853E-07	-1.37564E-06	2.58402E-07	-1.13475E-07	4.51786E-07	-2.1569E-06	4.89245E-07	1.24051E-06	3.54487E-06	-1.36102E-06	1.07743E-06	-1.36309E-06	-3.08375E-06	-6.9015E-06	6.81685E-07	1.19519E-06	6.99502E-07	5.07975E-07	4.19594E-07	-4.86341E-07	2.22005E-06	1.5228E-06	-1.92559E-06	-1.71929E-06	-2.37873E-06	2.83203E-07	1.90015E-06	-6.24265E-07	-1.77731E-06	-1.39397E-05	3.56773E-07	-1.8478E-06	-5.10715E-06	-1.8478E-06
10.2724	5.0294E-08	-7.93352E-06	-1.40566E-07	1.58109E-06	-2.13464E-07	1.44903E-06	3.80071E-07	1.51338E-06	-1.63131E-06	-2.84395E-07	1.18565E-06	-3.75127E-07	3.70853E-06	3.32896E-06	-1.31568E-06	-1.50879E-06	-1.18516E-06	9.70487E-07	-5.26683E-07	-1.03428E-07	-3.19994E-06	9.28246E-07	-1.12432E-07	8.37155E-07	-2.72313E-06	-5.73256E-08	-1.60606E-06	-2.48371E-06	-1.07576E-05	1.03502E-06	6.76237E-07	1.3954E-07	1.7162E-06	6.44752E-07	-4.74591E-07	3.55118E-06	1.75054E-06	-1.62133E-06	-1.94396E-06	-1.14655E-06	4.00928E-07	2.18152E-06	-3.97189E-07	-7.49245E-07	-1.16426E-05	4.81746E-07	-1.45034E-06	-6.97463E-06	-1.45034E-06
10.2721	1.44215E-07	-7.94526E-06	-4.00339E-07	1.65309E-06	-4.30216E-07	1.19053E-06	1.38014E-06	9.93016E-07	-6.04302E-07	-6.38995E-07	1.09828E-06	-3.75002E-07	1.56516E-06	4.87175E-06	-1.23849E-06	-2.00022E-06	-3.76355E-07	1.54856E-06	-1.18705E-06	-1.59018E-07	-4.68608E-06	5.80186E-07	-1.92198E-06	-1.91474E-06	-3.41648E-06	-1.78038E-06	-9.61285E-07	-1.70029E-06	-1.17776E-05	1.00849E-06	1.0713E-06	8.18237E-07	3.15228E-06	-2.2284E-06	-3.69122E-07	3.55933E-06	2.28516E-06	-1.06055E-06	-1.74175E-06	-2.03608E-07	3.01813E-07	2.15389E-06	-2.25906E-07	-4.11081E-07	-6.48684E-06	2.87375E-07	3.05831E-07	-6.96258E-06	3.05831E-07
10.2717	6.33005E-09	-6.2802E-06	-3.70514E-07	2.68181E-06	-8.02183E-07	6.85943E-07	1.84782E-06	1.89936E-07	-1.17774E-07	-8.63114E-07	6.82039E-07	-2.9795E-07	7.45128E-07	9.27078E-06	-6.41381E-07	-1.64044E-06	4.64323E-07	1.75736E-06	-2.18094E-06	6.28948E-07	-5.91701E-06	-8.83306E-08	-3E-06	-2.74187E-06	-3.54732E-06	-5.42814E-06	-6.49426E-07	-1.24314E-06	-1.11634E-05	7.45795E-07	2.12712E-06	1.12057E-06	3.97663E-06	-5.84636E-06	-2.67375E-07	2.93051E-06	2.56373E-06	-8.60952E-07	-1.56676E-06	7.2741E-07	4.59394E-08	9.19115E-07	-2.18354E-07	-8.89651E-07	-1.39918E-06	6.12474E-08	1.98714E-06	-6.9448E-06	1.98714E-06
10.2713	-2.78921E-07	-4.54116E-06	-1.38057E-07	3.71048E-06	-1.36264E-06	2.1089E-07	1.13538E-06	-5.80993E-07	-2.62359E-08	-8.69692E-07	2.29673E-07	-1.46209E-07	1.47213E-07	1.37553E-05	2.92672E-07	-4.68752E-07	7.8549E-07	1.39005E-06	-2.85223E-06	1.25316E-06	-4.58088E-06	-4.86811E-07	-2.91874E-06	-1.44291E-06	-3.32579E-06	-9.06301E-06	-1.46378E-06	-6.92635E-07	-9.43827E-06	3.37851E-07	1.64454E-06	1.3873E-07	4.45091E-06	-6.92697E-06	-2.81635E-07	2.43597E-06	2.02868E-06	-1.05401E-06	-1.49702E-06	1.84456E-06	-1.68739E-07	-4.71095E-07	-1.62764E-07	-1.39825E-06	1.34367E-06	6.96393E-08	2.3676E-06	-9.56565E-06	2.3676E-06
10.271	-5.39349E-07	-3.90677E-06	1.33718E-08	3.58913E-06	-1.57276E-06	-1.73952E-07	4.85236E-08	-1.02547E-06	1.32999E-07	-7.72201E-07	9.73355E-08	-1.87789E-08	-1.38289E-06	1.4188E-05	8.53895E-07	7.48587E-07	5.92672E-07	4.42585E-07	-2.51254E-06	9.26061E-07	-1.52647E-06	-1.99211E-07	-2.37496E-06	2.9656E-07	-2.63103E-06	-9.74768E-06	-2.48864E-06	6.48641E-08	-5.76568E-06	-4.94223E-07	-1.26014E-06	-1.32142E-06	4.79137E-06	-5.2861E-06	-3.91139E-07	2.20099E-06	1.69031E-06	-1.08791E-06	-1.14575E-06	2.82458E-06	-2.547E-07	-5.14972E-07	-9.55165E-09	-1.35035E-06	1.52195E-06	1.40977E-07	1.65124E-06	-1.3275E-05	1.65124E-06
10.2706	-6.10917E-07	-4.29778E-06	-8.60422E-08	2.4604E-06	-9.39789E-07	-5.03109E-07	-2.1908E-07	-1.13647E-06	-1.33589E-07	-6.61779E-07	8.65468E-08	3.39902E-08	-2.63101E-06	9.62986E-06	8.70435E-07	1.11506E-06	1.85398E-07	-6.83814E-07	-1.24268E-06	1.66778E-07	-8.23189E-07	7.80322E-07	-2.02369E-06	1.39298E-06	-1.30688E-06	-7.63264E-06	-2.20288E-06	2.59697E-07	-9.9789E-07	-1.7882E-06	-4.53074E-06	-1.88774E-06	4.37356E-06	-3.22226E-06	-4.55785E-07	1.88963E-06	2.43666E-06	-7.55676E-07	-6.62701E-07	3.11249E-06	-2.67986E-07	3.09672E-07	2.38417E-08	-1.03075E-06	4.92845E-07	-3.95862E-08	8.61064E-07	-1.40097E-05	8.61064E-07
10.2703	-4.72324E-07	-4.47241E-06	-3.55692E-07	1.44545E-06	9.96757E-08	-7.31002E-07	2.79945E-07	-1.08128E-06	-1.65439E-06	-5.6188E-07	-2.55431E-07	4.97994E-08	-2.056E-06	3.33075E-06	8.91612E-07	7.51131E-07	-2.61815E-07	-1.41418E-06	2.91708E-07	-1.58311E-07	-3.45574E-06	1.65165E-06	-1.59877E-06	2.31821E-06	3.02626E-07	-5.46012E-06	-5.41084E-07	-7.84711E-07	1.85663E-06	-2.96483E-06	-5.64708E-06	-1.48248E-06	3.0814E-06	-1.72913E-06	-3.77967E-07	1.26296E-06	2.92149E-06	-4.89572E-07	-8.38084E-07	2.66709E-06	-2.78569E-07	1.70737E-07	-7.58319E-08	-1.02502E-06	-1.11357E-07	-3.86085E-07	6.67491E-07	-1.12555E-05	6.67491E-07
10.2699	-2.9347E-07	-3.21189E-06	-5.93067E-07	9.88336E-07	4.98553E-07	-8.41344E-07	5.79658E-07	-1.01722E-06	-3.84429E-06	-5.609E-07	-8.78879E-07	2.48906E-08	-5.78871E-07	-7.61039E-07	1.16372E-06	7.34666E-07	-6.37994E-07	-1.57867E-06	1.448E-06	-5.20615E-09	-4.91593E-06	1.41659E-06	-7.19526E-07	3.36941E-06	1.46216E-06	-4.88291E-06	8.91446E-07	-2.68494E-06	1.04722E-06	-3.42646E-06	-4.50143E-06	-1.32863E-06	2.25381E-06	1.90364E-07	-2.31632E-07	3.4914E-07	1.31013E-06	-5.26546E-07	-1.83421E-06	2.17736E-06	-3.60426E-07	-1.29019E-06	-2.15301E-08	-1.38672E-06	-1.53378E-07	-5.06955E-07	1.01809E-06	-8.68184E-06	1.01809E-06
10.2695	-2.51873E-07	-7.3888E-07	-6.50012E-07	4.70846E-07	-1.27926E-07	-9.86734E-07	5.21759E-07	-1.08518E-06	-4.95754E-06	-7.40312E-07	-1.24268E-06	-1.19828E-07	-7.54056E-08	-1.13729E-06	1.19102E-06	1.62379E-06	-7.71218E-07	-1.54968E-06	1.89789E-06	1.80565E-07	-1.88842E-06	3.26781E-07	1.24259E-07	3.76195E-06	1.61686E-06	-5.30443E-06	7.71851E-07	-4.32578E-06	-2.24094E-06	-3.10385E-06	-2.93288E-06	-2.02908E-06	2.83639E-06	2.60005E-06	-1.85246E-07	-7.24988E-07	-1.45807E-06	-4.27101E-07	-2.6309E-06	2.13959E-06	-5.98129E-07	-2.33099E-06	2.14972E-07	-1.67155E-06	-1.56386E-06	-2.75215E-07	1.44535E-06	-8.39413E-06	1.44535E-06
10.2692	-3.14219E-07	1.58327E-06	-4.98966E-07	-4.18291E-07	-1.0143E-06	-1.32833E-06	9.82889E-07	-1.33828E-06	-4.31249E-06	-9.59789E-07	-1.03371E-06	-3.77541E-07	-2.57222E-07	1.20563E-06	6.18713E-07	2.59669E-06	-6.62899E-07	-1.65994E-06	1.69392E-06	2.47498E-07	1.48105E-06	-1.98516E-07	1.79688E-07	3.11551E-06	7.24481E-07	-5.48255E-06	-4.16146E-07	-4.85223E-06	-5.8643E-06	-2.20437E-06	-2.31716E-06	-2.60331E-06	3.46046E-06	3.75738E-06	-2.90023E-07	-1.75136E-06	-2.50253E-06	1.5359E-07	-2.3208E-06	1.75482E-06	-9.01526E-07	-1.56105E-06	2.0739E-07	-1.59408E-06	-5.53277E-06	3.16215E-08	1.56555E-06	-8.23631E-06	1.56555E-06
10.2688	-3.00227E-07	3.14656E-06	-2.31247E-07	-9.89257E-07	-1.22386E-06	-1.76811E-06	2.22925E-06	-1.58642E-06	-3.0029E-06	-9.37219E-07	-4.73709E-07	-5.73959E-07	4.73557E-07	3.85141E-06	-9.09216E-08	2.50345E-06	-5.9773E-07	-1.73845E-06	1.16607E-06	2.25354E-07	-2.26651E-06	4.21683E-07	-4.70927E-07	2.38373E-06	-7.46465E-07	-4.40873E-06	-1.21071E-06	-4.25978E-06	-8.3394E-06	-9.28612E-07	-2.55086E-06	-2.00217E-06	2.06806E-06	2.93529E-06	-4.0305E-07	-2.32526E-06	-1.16752E-06	7.51609E-07	-1.41254E-06	-5.06019E-07	-9.26957E-07	3.89185E-07	-2.91111E-07	-1.31529E-06	-9.2935E-06	1.76E-07	1.51703E-06	-6.1447E-06	1.51703E-06
10.2684	-1.45308E-07	4.63451E-06	-2.50036E-08	-7.14465E-07	-7.59408E-07	-1.98296E-06	3.23304E-06	-1.55212E-06	-2.07348E-06	-5.93791E-07	8.47385E-08	-5.52552E-07	1.85575E-06	4.10605E-06	-2.84189E-07	1.42046E-06	-7.62255E-07	-1.46612E-06	4.82448E-07	-2.35979E-09	-1.40848E-05	1.13769E-06	-1.19217E-06	2.47405E-06	-2.03791E-06	-1.60201E-06	-1.05448E-06	-3.37058E-06	-8.74656E-06	3.79891E-07	-2.82578E-06	-7.38224E-07	-1.0337E-06	1.82534E-06	-3.70223E-07	-2.04485E-06	-1.16176E-07	7.19352E-07	-1.1416E-06	-4.73079E-06	-4.56516E-07	2.20355E-06	-9.11191E-07	-1.1065E-06	-8.49003E-06	2.36725E-07	1.82576E-06	-3.85996E-06	1.82576E-06
10.2681	4.13578E-09	6.13888E-06	-3.63421E-08	-1.91144E-07	-4.07263E-07	-1.75222E-06	3.18442E-06	-1.24773E-06	-1.31828E-06	-1.58926E-07	4.98234E-07	-3.74216E-07	2.11119E-06	1.19344E-06	5.9605E-08	6.23155E-07	-9.65167E-07	-9.70057E-07	-6.35263E-07	-3.7146E-07	-2.56284E-05	1.11053E-06	-1.68587E-06	3.07921E-06	-2.70996E-06	1.69084E-06	-7.04127E-07	-3.25384E-06	-7.44431E-06	1.35432E-06	-2.49427E-06	-1.41711E-07	-3.54015E-06	1.91962E-06	-2.30511E-07	-9.86362E-07	-1.54991E-06	2.0113E-07	-1.73888E-06	-8.63581E-06	2.00405E-07	3.57549E-06	-1.1755E-06	-1.03971E-06	-3.2315E-06	3.4528E-07	2.58101E-06	-3.92058E-06	2.58101E-06
10.2677	-3.03864E-08	6.09805E-06	-2.50563E-07	-2.06517E-07	-7.00462E-07	-1.17147E-06	2.68504E-06	-9.29745E-07	-4.39956E-07	9.53561E-08	7.2728E-07	-2.35288E-07	1.0351E-06	-2.33801E-06	5.71288E-07	1.06153E-06	-9.50273E-07	-7.0144E-07	-2.42435E-06	-4.17272E-07	-2.71131E-05	9.89582E-07	-1.74969E-06	3.63601E-06	-3.23018E-06	2.90168E-06	-8.94639E-07	-4.21659E-06	-6.80184E-06	2.0119E-06	-1.42451E-06	-5.80408E-07	-4.40955E-06	2.36398E-06	-1.74783E-07	2.02622E-07	-4.19328E-06	-1.3053E-07	-2.11471E-06	-9.7526E-06	4.73377E-07	4.67527E-06	-1.1054E-06	-1.10283E-06	1.5774E-06	4.09128E-07	3.03273E-06	-5.26107E-06	3.03273E-06
10.2673	-2.47826E-07	3.36432E-06	-4.67414E-07	-5.05007E-07	-1.38902E-06	-5.29478E-07	2.65338E-06	-6.57504E-07	-4.83085E-08	8.75337E-08	7.40206E-07	-2.32655E-07	-3.68131E-08	-3.35402E-06	1.1804E-06	2.28312E-06	-7.52415E-07	-8.0206E-07	-4.424E-06	1.3105E-07	-1.69423E-05	1.35274E-06	-7.04702E-07	4.36714E-06	-4.49362E-06	1.67502E-06	-1.28984E-06	-5.29294E-06	-8.87302E-06	2.45409E-06	-2.04052E-07	-1.32283E-06	-4.86703E-06	1.83861E-06	-3.31905E-07	8.74578E-07	-5.29054E-06	-8.29089E-08	-1.37966E-06	-8.18598E-06	1.89616E-07	5.0478E-06	-9.90425E-07	-1.32652E-06	3.04231E-06	2.81837E-07	2.43982E-06	-4.66791E-06	2.43982E-06
10.267	-4.47078E-07	-6.32206E-07	-4.98987E-07	-3.24698E-07	-1.88549E-06	-6.26041E-08	2.84717E-06	-2.68183E-07	-5.90148E-07	-9.3628E-08	6.36664E-07	-3.04439E-07	-1.2497E-06	-2.44061E-06	2.02977E-06	3.02803E-06	-5.29695E-07	-9.63209E-07	-5.72866E-06	8.48253E-07	-3.04525E-06	1.27357E-06	1.75394E-06	5.49098E-06	-6.46106E-06	1.4225E-06	-1.02103E-06	-5.21813E-06	-1.25184E-05	2.2072E-06	1.19342E-07	-1.73448E-06	-5.88774E-06	9.83505E-07	-6.52076E-07	9.91542E-07	-4.39248E-06	-4.47652E-08	-9.41519E-08	-6.10427E-06	-2.9579E-07	4.29463E-06	-8.63578E-07	-1.57346E-06	3.51013E-06	6.1651E-08	1.03916E-06	-1.55239E-06	1.03916E-06
10.2666	-4.11484E-07	-3.33798E-06	-3.79476E-07	2.99471E-07	-1.90994E-06	1.36613E-07	2.42073E-06	1.46776E-07	-1.36639E-06	-2.79201E-07	6.08652E-07	-3.66087E-07	-4.17054E-06	-3.12283E-06	2.88854E-06	2.63095E-06	-3.00351E-07	-9.35425E-07	-5.85148E-06	1.06737E-06	4.96378E-06	-8.72289E-08	4.40846E-06	6.29118E-06	-7.8109E-06	5.08596E-06	1.52277E-07	-4.01843E-06	-1.52524E-05	8.14022E-07	-1.00816E-06	-1.74839E-06	-6.56795E-06	1.21565E-06	-9.67384E-07	1.07941E-06	-3.6439E-06	-1.81665E-07	4.08396E-07	-4.74719E-06	-6.10211E-07	3.16288E-06	-5.8792E-07	-1.43353E-06	5.06811E-06	9.4762E-09	-2.93435E-07	1.31006E-06	-2.93435E-07
10.2662	-1.46463E-07	-4.19923E-06	-3.19316E-07	6.66576E-07	-1.60449E-06	9.14364E-08	1.399E-06	2.06715E-07	-1.62647E-06	-2.9094E-07	6.61119E-07	-4.02205E-07	-8.20381E-06	-6.44126E-06	3.20254E-06	1.53748E-06	-1.00359E-07	-8.10928E-07	-5.0002E-06	5.75915E-07	4.57274E-06	-1.60925E-06	5.47656E-06	5.94396E-06	-7.4289E-06	1.09973E-05	1.57843E-06	-3.04155E-06	-1.74652E-05	-8.0969E-07	-3.04938E-06	-1.50766E-06	-5.85004E-06	2.21555E-06	-1.11366E-06	1.69013E-06	-4.66686E-06	-1.90482E-07	-3.28607E-07	-3.46052E-06	-6.99871E-07	2.64259E-06	-2.36944E-07	-6.67866E-07	5.2353E-06	1.9269E-07	-1.01004E-06	1.52766E-06	-1.01004E-06
10.2659	7.78077E-08	-4.72283E-06	-4.35014E-07	5.65153E-07	-1.23931E-06	-6.00037E-08	5.88395E-07	-1.28002E-07	-1.72454E-06	-8.95551E-08	5.92824E-07	-4.2305E-07	-1.01337E-05	-9.15679E-06	2.81031E-06	5.22795E-07	-1.5296E-07	-6.71719E-07	-3.65892E-06	-3.51779E-07	1.1922E-06	-1.68458E-06	4.71404E-06	4.69641E-06	-5.79055E-06	1.53897E-05	2.42334E-06	-3.12383E-06	-2.15545E-05	-8.76048E-07	-5.00074E-06	-1.31567E-06	-4.36864E-06	2.35874E-06	-1.03264E-06	2.97602E-06	-6.46794E-06	6.38932E-08	-1.42345E-06	-1.90048E-06	-6.37094E-07	2.36605E-06	-3.27988E-09	3.50554E-07	1.69258E-06	3.70759E-07	-1.0013E-06	-4.89231E-07	-1.0013E-06
10.2655	-1.28733E-09	-5.51583E-06	-5.97972E-07	3.82369E-07	-9.79726E-07	-1.23042E-07	3.36726E-07	-3.44484E-07	-2.12302E-06	1.29631E-07	3.73361E-07	-4.16406E-07	-8.47164E-06	-8.43393E-06	2.24171E-06	-1.26125E-07	-5.63285E-07	-3.1725E-07	-2.30842E-06	-1.27414E-06	8.01401E-07	-7.43096E-07	3.4496E-06	3.39774E-06	-4.30201E-06	1.69966E-05	2.31472E-06	-3.36525E-06	-2.66711E-05	8.56915E-07	-6.2615E-06	-1.56243E-06	-3.43744E-06	1.06196E-06	-8.24509E-07	4.51266E-06	-6.82265E-06	2.50683E-07	-1.85165E-06	-1.32983E-06	-4.33371E-07	1.19686E-06	1.10533E-07	9.75792E-07	-2.41193E-06	2.83295E-07	-2.17786E-07	-2.92287E-06	-2.17786E-07
10.2651	-3.31186E-07	-5.03687E-06	-6.13768E-07	1.74575E-07	-8.53049E-07	-7.27262E-08	3.23259E-07	-7.10158E-08	-2.13075E-06	1.36974E-07	3.21309E-07	-3.6257E-07	-5.63309E-06	-5.56059E-06	2.13513E-06	-4.07668E-07	-1.01467E-06	3.64503E-07	-1.36434E-06	-1.75107E-06	3.45559E-06	-4.34399E-07	2.60639E-06	2.29041E-06	-3.65623E-06	1.61585E-05	1.33272E-06	-2.34062E-06	-2.80739E-05	2.36249E-06	-6.49175E-06	-2.05316E-06	-3.21685E-06	-7.93699E-07	-6.67037E-07	5.2526E-06	-5.07735E-06	1.05305E-07	-1.5843E-06	-2.55558E-06	-1.65813E-07	-7.58723E-07	1.76013E-07	1.00945E-06	-2.42599E-06	-4.71663E-08	1.04268E-06	-4.57923E-06	1.04268E-06
10.2648	-6.20354E-07	-2.05655E-06	-4.85315E-07	-4.4391E-07	-7.87324E-07	-1.72809E-07	3.92149E-07	4.06671E-07	-9.78531E-07	-4.02391E-08	7.10845E-07	-2.49867E-07	-4.2893E-06	-3.40666E-06	2.54918E-06	-8.72899E-08	-1.0817E-06	9.82813E-07	-8.76815E-07	-1.58634E-06	4.93002E-06	-8.62402E-07	2.01096E-06	9.73637E-07	-3.46479E-06	1.18181E-05	-2.76453E-07	-1.22355E-07	-2.33539E-05	1.89905E-06	-5.15872E-06	-1.99621E-06	-3.00311E-06	-2.31206E-06	-6.29697E-07	3.94764E-06	-2.95167E-06	-2.0193E-07	-1.25E-06	-4.0025E-06	-1.65846E-08	-2.03001E-06	9.12695E-08	7.49787E-07	1.08539E-06	-3.69184E-07	1.84285E-06	-5.01E-06	1.84285E-06
10.2644	-7.16502E-07	1.88455E-06	-3.79672E-07	-1.38149E-06	-6.70418E-07	-6.54888E-07	6.61897E-07	6.02171E-07	4.40312E-07	-1.88078E-07	1.3302E-06	-7.92741E-08	-3.90041E-06	-2.66886E-06	2.99288E-06	9.25312E-07	-7.52921E-07	9.82267E-07	-3.97748E-07	-1.10405E-06	2.74435E-06	-6.57262E-07	1.71175E-06	-7.44303E-07	-3.17861E-06	3.78336E-06	-2.12324E-06	1.7123E-06	-1.63849E-05	2.52937E-07	-2.11851E-06	-1.33003E-06	-2.5621E-06	-3.10875E-06	-6.07596E-07	2.97811E-07	-2.59748E-06	-4.47793E-07	-1.10978E-06	-3.58642E-06	-3.00584E-08	-1.77283E-06	-2.00432E-07	4.23681E-07	4.07876E-06	-4.91042E-07	1.51937E-06	-3.91885E-06	1.51937E-06
10.264	-7.45334E-07	3.84299E-06	-3.59504E-07	-1.86452E-06	-4.40878E-07	-1.29629E-06	8.63606E-07	4.19364E-07	4.38023E-07	-2.48859E-07	1.6462E-06	9.92446E-08	-2.59348E-06	-2.60738E-06	3.01359E-06	1.86268E-06	-3.96667E-07	3.64431E-07	4.01938E-07	-8.21441E-07	-1.91372E-06	4.20067E-07	2.33842E-06	-2.51916E-06	-2.60455E-06	-3.7755E-06	-3.53802E-06	2.05135E-06	-1.27256E-05	-6.14491E-07	1.49199E-06	-1.2173E-06	-2.03633E-06	-2.84263E-06	-4.90289E-07	-4.14036E-06	-4.37923E-06	-7.05312E-07	-9.26638E-07	-1.795E-06	-2.55116E-08	-7.23958E-07	-4.17216E-07	2.96286E-08	5.34033E-06	-4.14969E-07	7.07418E-07	-1.40947E-06	7.07418E-07
10.2637	-8.40601E-07	3.07256E-06	-3.16317E-07	-1.40301E-06	-1.43519E-07	-1.60824E-06	4.77251E-07	3.20111E-09	-9.58828E-07	-3.69008E-07	1.39246E-06	1.84552E-07	-3.69929E-07	-3.36574E-06	2.60029E-06	1.6604E-06	-3.08039E-07	-2.42778E-07	1.15572E-06	-7.37439E-07	-6.91692E-06	1.04293E-06	3.56446E-06	-3.74944E-06	-1.6097E-06	-6.308E-06	-3.83586E-06	1.45948E-06	-1.29818E-05	-2.38024E-07	3.90812E-06	-2.31614E-06	-1.08974E-06	-1.62328E-06	-3.23218E-07	-6.76724E-06	-6.88919E-06	-1.05803E-06	-6.4329E-07	-1.05774E-06	1.31172E-07	8.1063E-08	-2.55367E-07	-2.76762E-07	6.25288E-06	-2.23851E-07	5.9565E-07	1.47666E-06	5.9565E-07
[truncated: 30,781 more rows]
[truncated: 91 more columns]
