# Supplementary material for: Optimal Reaction Coordinate as a Biomarker for the Dynamics of Recovery from Kidney Transplant
Source: PLoS Comput Biol. 2014 Jun 26;10(6):e1003685. doi: 10.1371/journal.pcbi.1003685 (PMC4072519; doi:10.1371/journal.pcbi.1003685)
Supplement: Data S1 — NMR Spectra of patients. (TGZ) [file pcbi.1003685.s001.tgz › dataset.txt]

the dataset.csv file contains comma separated values (Excel format) of the NMR spectra for patients used in the work.

water, glucose and lactate spectra has been removed.
only spectra in the range from 8ppm to 0 ppm have been used.

the notation is following:
k0 pre - spectrum for patient 0 before operation
k0 int - spectrum for patient 0 during operation
k0 post - spectrum for patient 0 post operation
k0 01 - spectrum for patient 0 on day 1 after operation
